# Supplementary material for: Low-dose carboplatin modifies the tumor microenvironment to augment CAR T cell efficacy in human prostate cancer models
Source: Nat Commun. 2023 Sep 2;14:5346. doi: 10.1038/s41467-023-40852-3 (PMC10475084; doi:10.1038/s41467-023-40852-3)
Supplement: Supplementary file 4 — Supplementary Data 1-8 [file 41467_2023_40852_MOESM4_ESM.xlsx]

## Sheet: Dataset 1
Supplementary data 1: Significant differentially expressed genes (DEG) of tumour epithelial cells by multiplex RNA-Seq at one week post-treatment
Differentially expressed genes between treated vs untreated and its significance (adjusted P-value <0.05) were calculated using Wald’s T-test method implemented in the DESeq2 R package.
Genes with avg_log2FC > 0							Genes with avg_log2FC < 0 and > -1							Genes with avg_log2FC < -1
Gene name	avg_log2FC	p_val	p_val_adj				Gene name	avg_log2FC	p_val	p_val_adj				Gene name	avg_log2FC	p_val	p_val_adj
GRIK4	8.56199	1.45177e-11	1.32559e-09				COX7A2	-0.327052	0.00731941	0.0486658				TOLLIP-AS1	-1.00007	0.00533457	0.0387338
TMEM179	7.63678	1.36192e-07	5.12874e-06				ATP5ME	-0.327888	0.00670877	0.0459345				TCEA2	-1.00757	0.00435815	0.0330481
COL17A1	7.15206	3.15143e-06	8.03284e-05				NONO	-0.341527	0.00583031	0.041248				ZNF395	-1.0081	8.56626e-08	3.38863e-06
FRMD6	7.13978	3.33168e-06	8.39595e-05				SEC61B	-0.342144	0.00412652	0.031743				CRIP2	-1.01535	2.39056e-11	2.13883e-09
UGT2B7	7.02382	7.14418e-06	0.000161971				EEF1D	-0.349506	0.00719177	0.0480569				ALKBH2	-1.01628	4.88599e-05	0.000827638
CACNB4	6.96307	1.13847e-05	0.000239762				EIF5B	-0.351481	0.00199597	0.0184268				BNIP3L	-1.01737	3.30735e-13	4.54539e-11
PLEKHA4	6.91995	1.44133e-05	0.000293349				DSTN	-0.357059	0.00181943	0.0171776				TKT	-1.02166	3.28416e-08	1.46425e-06
GPM6A	6.87252	1.57378e-05	0.00031345				VKORC1	-0.35791	0.00668533	0.0458548				DANCR	-1.02402	6.32183e-09	3.43985e-07
UBD	6.73194	2.09369e-08	9.72507e-07				YWHAE	-0.35907	0.00227551	0.020355				HILPDA	-1.0264	4.56512e-09	2.54634e-07
LEFTY1	6.72029	4.31975e-05	0.000749825				OSTC	-0.35983	0.00755214	0.0499145				RPS2	-1.02714	1.05302e-08	5.44049e-07
LIF	6.49923	0.000131516	0.0019146				HNRNPA2B1	-0.361391	0.00336344	0.0272737				PPIH	-1.02862	4.21442e-06	0.000103658
SLC14A1	6.339	0.000263306	0.00354201				TBRG1	-0.364379	0.00576872	0.0409221				PPAN	-1.0298	0.00235174	0.020859
TMEM253	6.01642	0.000106668	0.00161041				TARDBP	-0.375089	0.0046565	0.0349526				WEE1	-1.03352	1.96764e-08	9.23614e-07
DKK3	5.98713	1.10918e-08	5.62225e-07				TUBA4A	-0.377171	0.00545497	0.0393507				SH3D19	-1.03606	7.50857e-06	0.000167948
EPHA5-AS1	5.51786	0.000968584	0.0102886				POLR2I	-0.378454	0.00632918	0.0439449				ALKBH7	-1.03778	2.59424e-09	1.54392e-07
VWCE	5.48138	0.000999384	0.0105421				CCT4	-0.380639	0.00468439	0.0351224				CENPV	-1.04035	9.00943e-06	0.00019625
LAMA3	5.4358	1.69404e-07	6.2042e-06				EIF1	-0.380716	0.00567069	0.0404558				ZFAS1	-1.04057	1.30682e-09	8.17898e-08
CEL	5.36295	8.09381e-11	6.30985e-09				MRPL33	-0.381362	0.0034617	0.0277862				VARS1	-1.0416	1.82523e-05	0.000356254
LOC91370	5.22289	1.57543e-05	0.00031345				AZGP1	-0.382338	0.00161857	0.0156924				CRACR2B	-1.04904	1.2891e-11	1.20763e-09
ZBBX	5.20898	0.00295322	0.0246166				DPY30	-0.386092	0.00705784	0.0473757				MXI1	-1.05347	2.67014e-05	0.000499238
PLA2G2A	5.20169	5.44787e-14	8.34777e-12				NDUFS6	-0.386913	0.00444293	0.0335954				TPI1	-1.0551	1.5662e-13	2.26946e-11
CST2	4.9633	3.53885e-28	2.2465e-25				NDUFA8	-0.387998	0.00694077	0.0468493				RPL5	-1.05515	3.21617e-10	2.26851e-08
DNAAF1	4.75127	0.000286843	0.00380488				PET100	-0.389875	0.00486711	0.0361871				BCL10	-1.06464	4.41505e-06	0.000107995
TRIM22	4.74299	1.37813e-20	4.59297e-18				PDCD6	-0.390971	0.00551071	0.0396242				ACSM3	-1.06745	4.46107e-05	0.000770344
GSTA3	4.6908	0.000511032	0.006061				ATP5MF	-0.39324	0.00575439	0.0408693				PRXL2C	-1.07105	0.00402166	0.0312065
SIGLEC11	4.67888	0.000393903	0.00488931				CWC27	-0.394372	0.00527843	0.0384728				BUB1B	-1.07107	0.000361848	0.00457307
SMOC1	4.59818	4.60647e-11	3.83805e-09				PSMB6	-0.395278	0.00249142	0.0218077				CCDC112	-1.07474	4.18685e-10	2.8623e-08
FN1	4.51701	1.81964e-10	1.31835e-08				RNMT	-0.395416	0.00616451	0.043116				C4orf3	-1.08523	5.84827e-16	1.18126e-13
GDNF	4.50348	9.30672e-08	3.64906e-06				NDUFA11	-0.396828	0.00200981	0.0185417				TMEM204	-1.08631	1.83474e-06	5.0956e-05
LOC105371267	4.4881	9.27981e-05	0.00143514				UGDH	-0.396986	0.00198383	0.0183401				RPS6	-1.08942	0.000824029	0.00899683
LINC02615	4.41748	5.31107e-06	0.000126658				EID1	-0.399198	0.00125013	0.012683				RPS23	-1.08979	2.75657e-10	1.95467e-08
ABCA1	4.41431	4.20826e-13	5.44663e-11				GNAI3	-0.400938	0.00366803	0.0290912				SGF29	-1.09308	5.40439e-06	0.000128185
MIR4637	4.35178	0.000781891	0.00861437				RETREG1	-0.401762	0.00635082	0.0440722				SLC2A1	-1.09408	6.23941e-05	0.00101933
WDR63	4.33172	1.56535e-12	1.76845e-10				ARHGDIA	-0.402464	0.00376799	0.0296874				RIPK4	-1.09415	3.02553e-07	1.04221e-05
TAF7L	4.27399	2.22778e-10	1.5967e-08				LYPLA1	-0.404013	0.00560588	0.0401358				EBPL	-1.09428	0.00107899	0.01122
EFCAB10	4.25263	7.17243e-12	7.18915e-10				PFDN2	-0.404351	0.00461238	0.0346995				SAPCD2	-1.09452	4.25354e-08	1.83508e-06
MUC2	4.1493	7.45963e-12	7.42122e-10				WDR13	-0.404356	0.00499891	0.0369697				ANKZF1	-1.09595	3.5876e-08	1.58891e-06
ELAVL4	4.1472	0.000316427	0.0041034				JPT1	-0.404492	0.00317161	0.0260832				GCNT1	-1.09878	1.86442e-12	2.07122e-10
ANK1	4.01931	7.21244e-17	1.62965e-14				NDUFV2	-0.405099	0.00644707	0.0445329				RPS21	-1.09899	2.66956e-12	2.89333e-10
DEFA6	4.00456	1.04485e-10	8.00513e-09				HNRNPM	-0.405269	0.000342005	0.00437549				TUBA1A	-1.10346	3.04873e-07	1.04749e-05
HDAC9	3.99418	0.000149999	0.00215478				EEF2	-0.407216	0.000817733	0.00894274				TTLL12	-1.10485	4.1089e-09	2.34084e-07
FBXL13	3.92585	0.000376796	0.00472092				COX8A	-0.407543	0.00420746	0.0321984				LSS	-1.10592	4.86928e-08	2.05419e-06
MSMB	3.91761	6.43515e-118	8.5787e-114				EEF1G	-0.407993	0.00282461	0.0238171				AFDN-DT	-1.10715	0.000715136	0.0081067
ACER2	3.8979	4.24304e-06	0.000103978				XPA	-0.408927	0.00349883	0.028032				ZYX	-1.10723	5.0326e-06	0.0001211
TMPRSS11E	3.89311	0.000772287	0.00855096				RNPS1	-0.409079	0.0033915	0.0273961				DBI	-1.10997	1.1446e-16	2.46108e-14
TNFSF15	3.87342	2.03108e-88	1.35382e-84				GNPNAT1	-0.409453	0.00619423	0.0432331				SMPDL3B	-1.11109	3.92409e-05	0.000696566
CST4	3.85489	4.3035e-13	5.51634e-11				CUTA	-0.409624	0.00692484	0.0467892				IRF2BP2	-1.11137	3.23082e-12	3.4456e-10
PRKCZ-AS1	3.79272	0.00178091	0.016946				EIF2S2	-0.410015	0.00073826	0.00830527				HMG20B	-1.11144	5.47092e-11	4.42017e-09
FEZ1	3.75845	0.00152985	0.0150036				CHCHD2	-0.410704	0.00373005	0.0295281				RPS29	-1.11157	3.38166e-11	2.90844e-09
MMP7	3.74277	1.47114e-06	4.22668e-05				PSMB1	-0.410718	0.00321329	0.0263446				MAFK	-1.11361	0.00036303	0.00457857
BMP3	3.7138	0.00119914	0.0122967				MARCKSL1	-0.411418	0.000938273	0.0100054				SAP25	-1.11835	1.64104e-10	1.20202e-08
BATF3	3.67921	0.00195656	0.0181132				PCBP1	-0.412616	0.00642859	0.04445				TM4SF1	-1.12399	2.80806e-14	4.51014e-12
KCNJ2	3.67236	2.84395e-05	0.000525835				SAP18	-0.413858	0.00684965	0.0464696				SLC45A2	-1.12562	4.90814e-05	0.000829282
FRMPD2	3.67045	1.34485e-17	3.20277e-15				SOD1	-0.414965	0.00627631	0.0436688				KDM3A	-1.12689	8.4118e-07	2.61393e-05
IFIT3	3.66716	1.11611e-12	1.2717e-10				FAU	-0.417404	0.00346208	0.0277862				CCDC9	-1.13209	0.00409595	0.0315807
APLP1	3.61184	1.16151e-05	0.000244228				VPS36	-0.421641	0.00320848	0.0263214				SNHG19	-1.14041	5.42751e-07	1.75617e-05
CST1	3.61089	6.19874e-14	9.28487e-12				NAA38	-0.423437	0.00184935	0.0173985				KLF7	-1.14153	0.000120973	0.00178989
C17orf99	3.60292	1.47019e-07	5.44418e-06				COX6C	-0.424251	0.00163819	0.0158367				SAP30	-1.14647	1.58007e-05	0.00031345
IFIT2	3.57331	1.38159e-10	1.02322e-08				TRIM44	-0.424583	0.0052994	0.0385634				PALMD	-1.15418	6.96061e-13	8.59184e-11
SSTR5-AS1	3.55064	7.73082e-36	6.87064e-33				CFAP298	-0.425674	0.00567672	0.0404687				TOP1MT	-1.15852	2.16725e-05	0.000415707
LCAT	3.54179	1.39413e-07	5.23527e-06				NDUFB9	-0.426614	0.00248604	0.0218022				CCDC85B	-1.15902	0.000793158	0.00870255
LINC02709	3.51746	0.00144312	0.0142717				PSMA1	-0.428766	0.00204222	0.0187499				NFATC2	-1.15963	7.13863e-05	0.00114934
HLA-F	3.4976	1.17874e-06	3.49973e-05				CHURC1	-0.428809	0.00249893	0.0218448				GNE	-1.16104	4.64901e-07	1.51902e-05
UGT2B11	3.48962	1.31089e-05	0.000271781				NDUFA12	-0.428825	0.00268568	0.0230391				TDRP	-1.16703	0.00545056	0.0393402
FAXDC2	3.48273	1.54146e-40	1.86811e-37				CNIH4	-0.430224	0.00617583	0.0431499				ANGPT2	-1.16747	5.69687e-08	2.37328e-06
FAM71A	3.47296	5.95356e-10	3.96798e-08				EPCAM	-0.430965	0.00355332	0.0283834				SYNGR3	-1.17076	0.000312073	0.00405877
CLDN2	3.29508	3.30359e-05	0.000598371				ATP5F1B	-0.431695	0.00645075	0.0445329				GTPBP6	-1.17649	5.48587e-06	0.000129209
BAAT	3.28822	0.00730241	0.048577				NOL7	-0.432235	0.00590865	0.0416621				PDXP	-1.18861	0.00299441	0.0248868
FAM87A	3.25439	0.00384577	0.0301753				PTGES3	-0.43309	0.000696208	0.00793939				CFD	-1.20051	2.07189e-05	0.000399139
APOL1	3.1942	0.000289252	0.00382541				HEBP2	-0.433631	0.00425351	0.0324949				RPP40	-1.2164	5.75805e-06	0.000133963
CALCB	3.18987	4.40161e-05	0.00076205				MZT1	-0.433827	0.00548384	0.0394949				H1-2	-1.21797	3.9286e-06	9.73462e-05
REG3A	3.18306	0.000754116	0.00841407				ATP5MC1	-0.435479	0.00266707	0.0229588				TRIM36	-1.2187	3.68318e-06	9.16054e-05
HMGCS2	3.18116	1.39164e-25	6.8711e-23				RNF181	-0.435708	0.00691772	0.0467885				NDUFAF4	-1.22526	4.56794e-07	1.49988e-05
LOC101929633	3.17662	0.000964474	0.0102531				TCP1	-0.437573	0.00180698	0.0170843				ERO1A	-1.22548	2.24129e-07	8.07531e-06
LAT	3.17481	0.0041853	0.0320472				HNRNPA3	-0.438104	0.00532147	0.0386807				CKB	-1.23212	1.64103e-17	3.83799e-15
CD74	3.16219	7.95274e-06	0.000176403				RPLP1	-0.439037	0.00328916	0.0268182				TRIM16	-1.23744	1.31633e-05	0.000272484
IFI44L	3.15784	0.00637515	0.0441951				DNTTIP2	-0.439079	0.00709127	0.0475522				ZNF439	-1.23829	0.0069833	0.0470649
XAF1	3.15501	3.42882e-05	0.000618533				GTF3A	-0.439864	0.00604172	0.0423906				TMSB15A	-1.23861	0.0009451	0.0100632
CCDC60	3.13789	5.98278e-10	3.96798e-08				GDI2	-0.440119	0.00198093	0.018326				CRISPLD2	-1.24219	0.000107104	0.00161151
C2CD4D-AS1	3.11976	1.01872e-05	0.000217987				RPL8	-0.440874	0.00494729	0.036681				KLF10	-1.24692	2.27827e-14	3.8445e-12
LCN9	3.11367	7.92928e-05	0.0012584				BOLA3	-0.441887	0.00559028	0.0400882				PACRG	-1.24808	0.00219759	0.0199022
AVIL	3.0952	0.00032878	0.00423475				ALDH6A1	-0.442022	0.0025654	0.022215				SLC25A23	-1.25007	0.000792161	0.00869876
TUBA8	3.07448	0.00121685	0.012421				PHF14	-0.44298	0.00388992	0.0304323				NREP	-1.25335	0.000386851	0.00482875
MX1	3.06655	0.000421183	0.00515362				PABPC1	-0.443905	7.4284e-05	0.00118881				RNF44	-1.25929	3.19786e-06	8.13563e-05
AMIGO2	3.00714	0.00135892	0.0136106				RHOBTB3	-0.446301	0.00400301	0.0311343				DPP4	-1.26519	4.65717e-05	0.000801093
WSCD1	2.997	0.00233744	0.0207459				CFAP36	-0.446857	0.00411564	0.0316959				IGSF9	-1.26583	0.00662657	0.0455824
PSLNR	2.99639	0.0031555	0.0259827				POLR2H	-0.447159	0.00300753	0.0249647				CLBA1	-1.26881	0.0050724	0.0374006
CCL20	2.98803	1.29541e-11	1.20763e-09				MATR3	-0.447829	0.000600844	0.00695299				SH2D3A	-1.27339	1.35294e-05	0.000276626
SLC12A4	2.95162	3.24784e-11	2.81149e-09				MGST3	-0.448463	0.00122371	0.0124624				MT1F	-1.27544	9.34995e-13	1.10305e-10
SYTL2	2.87593	6.52139e-23	2.63445e-20				HNRNPDL	-0.44921	0.000417618	0.00512229				SINHCAF	-1.27618	1.19768e-11	1.13912e-09
CAMK2N1	2.87359	9.37992e-19	2.60508e-16				MTHFD2	-0.449402	0.000490925	0.0058748				KLF9	-1.28079	0.00309124	0.0255555
MAPK11	2.86009	9.32553e-05	0.00143887				GADD45GIP1	-0.449545	0.000159872	0.00227942				BOD1	-1.28752	7.73033e-08	3.09469e-06
KCNU1	2.85356	0.000269134	0.00360586				GTPBP4	-0.450779	0.00351442	0.0281386				FLJ20021	-1.28795	6.69733e-07	2.12576e-05
TNFRSF11B	2.8471	6.25821e-07	1.99589e-05				DGUOK	-0.451763	0.00330211	0.0269074				ALDOC	-1.29092	4.6671e-08	1.99414e-06
MRGPRE	2.82847	3.93811e-08	1.71006e-06				JTB	-0.451895	0.0074418	0.0493544				FAM216A	-1.29364	0.000357774	0.00453372
PYCARD-AS1	2.81938	3.52115e-05	0.000633143				MRPS18B	-0.452459	0.0013017	0.0131263				PLOD2	-1.29953	2.57335e-07	9.12375e-06
KIAA1614-AS1	2.81923	0.00379373	0.0298725				PSMB7	-0.453065	0.00311905	0.0257143				SLC7A2	-1.30673	1.1741e-05	0.000246487
CDH26	2.81709	0.00267946	0.0230302				SCAND1	-0.454249	0.00162732	0.0157658				ATG9B	-1.31857	9.14452e-05	0.00141751
TMEM217	2.81365	4.71401e-11	3.90326e-09				YIF1A	-0.454681	0.0010784	0.01122				PLEKHO1	-1.31969	7.06437e-05	0.00114013
CA1	2.8016	7.22555e-05	0.00116053				PWP1	-0.45573	0.00386613	0.0302994				RGS2	-1.32095	0.000343166	0.00438195
ETV7	2.7896	1.94507e-14	3.32432e-12				CFDP1	-0.456594	0.00088258	0.00949611				MCM3AP-AS1	-1.32732	7.86267e-05	0.00124931
PCDH9	2.78291	5.3792e-06	0.000127826				PHB	-0.456924	0.00227901	0.020355				ELFN1-AS1	-1.3369	1.34792e-08	6.67995e-07
S100P	2.77306	8.833e-11	6.84608e-09				MAPRE1	-0.457037	0.00139612	0.0139309				TRIM16L	-1.33849	0.00508887	0.0374478
OR51E1	2.747	8.99456e-06	0.000196246				DPM1	-0.458271	0.00393317	0.0306627				B9D2	-1.3398	1.07136e-06	3.20951e-05
SLC44A3-AS1	2.74526	2.19936e-06	6.02047e-05				MRPL40	-0.458447	0.00192718	0.0179033				ERRFI1	-1.34249	0.000190771	0.00265466
TTR	2.7234	0.00281142	0.0237359				NARF	-0.458493	0.00732661	0.0486894				ZNF511	-1.34296	2.3994e-13	3.33192e-11
ZNF774	2.71826	0.00465304	0.0349463				SYNGR2	-0.459236	0.00671845	0.0459773				CDKN1C	-1.34388	1.23979e-10	9.33762e-09
GBP3	2.71529	2.34964e-05	0.000444929				CYC1	-0.460895	0.00360224	0.0286696				ANTKMT	-1.34523	1.23304e-10	9.33762e-09
EVA1C	2.71502	6.3053e-05	0.00102507				FTL	-0.4612	0.000745721	0.00836098				FAM86FP	-1.34611	0.00181487	0.0171468
PLAU	2.71426	4.48367e-07	1.47585e-05				ZNF593	-0.46122	0.00483683	0.0360222				HS3ST4	-1.35028	0.00409061	0.0315761
ARHGEF10L	2.7018	0.00186685	0.0175147				EBP	-0.461591	0.00538013	0.0389373				YJU2	-1.35224	0.000103012	0.00156051
MROH6	2.69464	0.00447074	0.0337753				SUB1	-0.462488	0.000752738	0.00841407				LOC644215	-1.35237	0.00272123	0.0232268
TDO2	2.68261	4.23672e-05	0.000741203				NOP58	-0.463484	0.000753968	0.00841407				H4C3	-1.35378	2.70642e-14	4.39991e-12
GAPLINC	2.68026	1.37499e-09	8.52558e-08				SLC1A5	-0.464341	0.0033907	0.0273961				HAGHL	-1.35719	3.27254e-09	1.91343e-07
PHLDA3	2.6497	5.54493e-38	5.27997e-35				SMS	-0.465109	0.000158375	0.0022605				CYP1B1	-1.36489	2.40559e-19	7.12643e-17
PTCHD4	2.64456	0.00395408	0.0308076				IGBP1	-0.466689	0.00286144	0.0240631				MVK	-1.36565	9.28107e-06	0.000201187
RGS7	2.63416	7.94617e-08	3.15269e-06				HINT1	-0.468795	0.000872517	0.00940548				DHCR7	-1.36839	2.16725e-10	1.56171e-08
BST2	2.62655	2.99771e-06	7.74466e-05				ZNF33B	-0.469041	0.00501805	0.0370408				MEX3A	-1.38413	1.36425e-06	3.96228e-05
TAFA2	2.6237	0.000465236	0.0056229				GMDS	-0.469763	0.00681759	0.0463464				TMSB10	-1.39303	1.99024e-23	8.29121e-21
IRF5	2.61431	0.000134686	0.00195162				SARNP	-0.470029	0.00147926	0.0145428				ULBP3	-1.39611	0.0041076	0.0316523
PARM1	2.61155	1.72139e-27	9.9773e-25				FAM204A	-0.470085	0.00053171	0.00628389				P4HA1	-1.39805	5.06511e-15	9.12474e-13
LINC00323	2.60751	0.00469509	0.0351744				POLR1D	-0.471041	0.00535622	0.0388486				CREB5	-1.39982	1.23509e-05	0.000257668
WTIP	2.60341	1.90298e-05	0.000369267				COX7B	-0.471301	0.00175303	0.0167384				ARHGAP45	-1.40282	0.00277643	0.02353
RP9P	2.59458	0.000767716	0.00852159				NOC2L	-0.471417	0.00318542	0.0261644				CALHM6	-1.40983	0.00339291	0.0273961
SHB	2.59383	0.00106718	0.0111367				DCTN3	-0.47186	0.00248916	0.0218022				KLRC4	-1.41528	0.00364773	0.0289796
TENT5A	2.58266	5.09455e-14	7.89715e-12				KARS1	-0.472512	0.00280023	0.0236848				PFKFB3	-1.4224	5.94147e-05	0.000976643
DOK6	2.58216	0.0057603	0.0408896				MEAF6	-0.472916	0.00512987	0.0376163				ENO1	-1.4352	7.27094e-23	2.85085e-20
NMNAT2	2.57822	0.00376414	0.0296766				BRIX1	-0.473192	0.00310818	0.0256406				CCND1	-1.44536	0.000151231	0.00217014
MR1	2.55968	0.00182201	0.0171898				DRAIC	-0.473619	0.000811424	0.00888103				PDCD2L	-1.44802	2.5391e-06	6.78332e-05
NXPH3	2.54732	0.00474078	0.0354455				AGPAT5	-0.474472	0.00700062	0.0471102				MFSD14C	-1.44812	0.000398058	0.00492453
MDM2	2.5393	2.46614e-58	6.57521e-55				MRTO4	-0.4746	0.00495415	0.0367114				H1-3	-1.4541	0.00284096	0.0239247
LOC100268168	2.51318	0.00121916	0.012435				MPI	-0.47564	0.00637383	0.0441951				NAB2	-1.45662	0.000115006	0.0017111
LOC101928002	2.49308	0.00374705	0.0296099				RPL7L1	-0.475835	0.000140176	0.00202458				AKAP12	-1.4614	3.85125e-15	7.23113e-13
CCNE1	2.478	1.7527e-05	0.000343102				AFG3L2	-0.475912	0.00248775	0.0218022				MINCR	-1.46157	0.00047834	0.00576039
SEMA5A	2.476	1.42196e-07	5.30983e-06				TFF3	-0.48029	0.00616005	0.0431074				TPPP	-1.46563	5.27354e-05	0.000878769
IQCN	2.47004	7.17604e-05	0.00115397				UNG	-0.482002	0.00127828	0.012939				SPATA2L	-1.48109	0.000851569	0.00924451
UPK3A	2.45685	7.67716e-09	4.06724e-07				VMP1	-0.482003	0.000106929	0.00161151				LOC102606465	-1.48936	0.00160838	0.015605
TMEM178A	2.43917	0.000143745	0.00206941				NDUFB6	-0.482082	0.000628701	0.00723142				IDI1	-1.4948	9.77684e-28	5.92432e-25
LTBP1	2.41955	0.000225203	0.00308866				MICOS13	-0.482457	0.00153375	0.0150231				SREBF2	-1.50273	1.01681e-09	6.48571e-08
TMEFF2	2.41906	0.000107091	0.00161151				SNRNP27	-0.4832	0.00432784	0.0328913				CCNJ	-1.50606	0.00511324	0.0375149
ANKRD34B	2.41052	2.54357e-14	4.18622e-12				C1orf21	-0.48367	0.00255941	0.0222103				MYBPC1	-1.53892	4.27268e-22	1.5822e-19
SLC2A12	2.40861	5.07107e-30	3.38012e-27				AAMDC	-0.484538	0.00452503	0.0341388				NMU	-1.55332	1.03049e-05	0.000219632
SPATA18	2.40687	1.76518e-17	4.05717e-15				IRF6	-0.484781	0.00243858	0.0215147				TFF1	-1.55767	1.14908e-15	2.2527e-13
ID3	2.40032	1.32535e-05	0.000273502				TIMM44	-0.485339	0.00229894	0.0204861				GAL	-1.56668	3.94686e-05	0.000699675
FDXR	2.39865	1.05428e-48	1.75683e-45				RBX1	-0.485422	8.3366e-05	0.00131708				SCNN1B	-1.57727	1.02364e-05	0.000218689
EEF1A2	2.39334	0.000947298	0.0100786				NDUFA7	-0.486155	0.00145662	0.014352				AGR3	-1.58729	1.08432e-05	0.00022981
SERHL2	2.38723	1.46332e-25	6.96698e-23				INTS11	-0.486796	0.00120993	0.0123788				HMGCR	-1.5877	1.05174e-10	8.01188e-09
RSAD2	2.38696	1.3321e-05	0.000274081				EHF	-0.487542	0.000489611	0.00586433				C16orf46	-1.60121	0.00213301	0.01937
BASP1	2.37238	4.16608e-12	4.30527e-10				FARSA	-0.488786	0.00441195	0.033418				TEX45	-1.60698	0.000340131	0.00435651
FAM3D	2.36803	3.18994e-26	1.701e-23				COX7C	-0.488788	0.00291031	0.0243855				C8orf44	-1.60752	0.00744889	0.0493544
RBPMS	2.36144	0.00388033	0.0303929				POR	-0.490865	0.0054378	0.0392907				GRHL1	-1.64075	0.00294216	0.024549
SPON2	2.3551	1.15052e-21	4.14529e-19				SEC11A	-0.491029	0.00086619	0.0093651				FDFT1	-1.64753	1.67848e-34	1.2431e-31
CSF1	2.34807	0.00658034	0.0453112				CCNB1	-0.491328	0.00177081	0.0168619				VPS9D1-AS1	-1.66484	0.000279383	0.00372819
IFIT1	2.34201	3.66644e-05	0.000656071				RPL13	-0.491439	0.000639648	0.00733833				SLC6A6	-1.67061	0.000535831	0.00632698
ADAP2	2.34112	0.000688094	0.00785358				UTP11	-0.491453	0.000764607	0.00850833				CTH	-1.68426	4.1602e-05	0.000728773
GAS7	2.34055	0.00191117	0.0178042				SERBP1	-0.492132	4.06935e-05	0.000717573				KLF15	-1.69608	9.59219e-06	0.00020725
C1QTNF3	2.33696	0.0050001	0.0369697				UCHL3	-0.492581	0.000740561	0.00831498				PHGR1	-1.69768	3.57578e-13	4.81503e-11
CXCL10	2.32792	0.000863518	0.0093438				STMN1	-0.493636	0.000442371	0.0053709				IGFBP5	-1.69916	0.00179129	0.0169962
CXCL11	2.32673	0.00192994	0.0179164				MRPL54	-0.493832	0.00227572	0.020355				BHLHE40	-1.70638	3.02332e-05	0.000552108
PITPNM3	2.321	0.000936321	0.0100048				TXNL4A	-0.494441	0.00286577	0.0240729				HSPA6	-1.71336	3.13366e-14	4.9732e-12
PLEKHD1	2.31086	0.00123602	0.012559				CIR1	-0.49451	0.000302796	0.00396519				MIR762HG	-1.72102	0.000753488	0.00841407
CLDN8	2.30912	4.57908e-05	0.000788679				NOSIP	-0.494862	0.00186696	0.0175147				PDK1	-1.72685	4.12316e-11	3.45697e-09
GRAMD2A	2.3022	0.00407818	0.0315239				GNL2	-0.495297	0.000828709	0.00904052				SLPI	-1.73076	1.21776e-06	3.57839e-05
TNFRSF10C	2.3006	3.9677e-12	4.14633e-10				UAP1	-0.49568	0.000424303	0.00518458				CHML	-1.74578	0.00133112	0.0133624
CACNA1C	2.29701	0.000503854	0.0060006				RPSA	-0.495889	0.00248888	0.0218022				MSMO1	-1.74679	1.62449e-24	7.46762e-22
ZFP36L1	2.28466	2.54111e-12	2.77669e-10				SMARCD2	-0.496303	0.000702271	0.00799485				TGIF2	-1.74694	3.00761e-06	7.75522e-05
CDKN1A	2.27687	1.90333e-77	8.45777e-74				FAM104B	-0.496566	0.005168	0.0378334				SPAG4	-1.75186	2.51901e-07	8.97887e-06
ARL17B	2.26958	0.00567188	0.0404558				CXCL8	-0.49724	0.0017887	0.0169838				PEBP4	-1.75618	6.99325e-06	0.000159091
SESN2	2.26406	2.72758e-20	8.65748e-18				TBCB	-0.497825	0.00156763	0.0152665				AASS	-1.76508	2.74469e-05	0.000511026
DDB2	2.25287	2.3937e-35	1.87709e-32				PER1	-0.497887	0.0054318	0.0392686				TMEM65	-1.7915	0.00526611	0.038425
PITPNM1	2.24568	0.00243476	0.0214952				OCIAD2	-0.498273	0.00144958	0.0143037				PIAS2	-1.79636	1.87137e-09	1.13914e-07
DRAM1	2.23435	7.62906e-07	2.39448e-05				PHB2	-0.498816	0.000872746	0.00940548				MT3	-1.80276	2.21045e-06	6.02607e-05
FAM13C	2.22872	2.60315e-22	9.91504e-20				TOMM5	-0.498864	0.001064	0.0111249				DYRK2	-1.81068	1.27112e-07	4.82774e-06
MVP	2.22639	5.70586e-14	8.64373e-12				ARL13B	-0.499081	0.00630519	0.0438059				FOXP4-AS1	-1.82284	0.000778397	0.00859008
HOXC6	2.21102	7.29714e-06	0.000164878				UBA1	-0.499131	0.00268305	0.0230391				LDHA	-1.83714	1.77554e-38	1.82074e-35
DEFA5	2.19845	9.98481e-10	6.3994e-08				SNU13	-0.499724	0.00295652	0.0246179				MIR210HG	-1.83842	7.18096e-07	2.26847e-05
MAP6D1	2.1962	0.00693706	0.046848				DDX1	-0.499762	0.000467723	0.00564783				TCAF2	-1.83864	0.00121665	0.012421
RGMA	2.19565	0.00193411	0.0179427				PRPF6	-0.49982	0.000330225	0.00424516				LINC00115	-1.84949	0.00124627	0.0126535
ZMAT3	2.17373	1.53016e-21	5.36803e-19				MDH2	-0.499896	0.00204918	0.0187843				ENO2	-1.85483	8.77274e-09	4.6043e-07
MYZAP	2.16203	0.00158087	0.0153717				HMGB1	-0.500314	2.47339e-05	0.000465111				KLK14	-1.86685	5.83166e-05	0.000962152
PPIC	2.1457	0.000281975	0.00375151				TSC22D3	-0.501046	0.000699251	0.00796728				BMX	-1.86729	0.0040803	0.0315239
IL32	2.14535	8.74004e-05	0.00136593				BORCS7	-0.501339	0.00212846	0.0193419				ANGPTL4	-1.86992	1.07334e-09	6.81363e-08
TIGAR	2.13947	3.43212e-13	4.66873e-11				DPM3	-0.501472	0.00211348	0.0192451				STC2	-1.88183	1.23932e-08	6.21104e-07
SCUBE2	2.13565	0.00132318	0.0133127				HSPD1	-0.502254	7.24921e-05	0.00116293				FADS2	-1.89359	7.8131e-44	1.04156e-40
IFI27	2.13274	7.54833e-10	4.93269e-08				EIF2S1	-0.502735	0.00294271	0.024549				LOC100288175	-1.89446	0.00382428	0.0300421
IL4R	2.13262	2.47366e-05	0.000465111				IDH1	-0.503019	0.000277331	0.00370823				RNF125	-1.91122	0.00129549	0.0130736
C2CD4B	2.13123	4.57353e-13	5.77041e-11				DPH3	-0.503797	0.00749515	0.0496116				SLCO5A1	-1.926	0.00198556	0.0183434
PLXDC2	2.12979	6.42848e-05	0.00104383				ATP5F1A	-0.503838	9.59262e-05	0.00147157				BNIP3	-1.9539	5.04504e-53	1.12092e-49
EML6	2.12724	3.00373e-11	2.61717e-09				EPHB6	-0.504234	0.000841855	0.00916893				DDR2	-1.9558	0.00380207	0.0299205
CMPK2	2.12236	0.000171633	0.00242132				CYHR1	-0.504236	0.00452239	0.0341381				SYDE2	-1.96388	0.00737217	0.0489678
MIR616	2.11938	0.00331546	0.0269503				EIF4H	-0.505601	0.00401481	0.0311897				SQLE	-1.97159	6.30589e-32	4.42441e-29
SESN1	2.11506	1.37615e-19	4.26638e-17				NME1	-0.505778	0.00251721	0.021904				TAF4B	-1.97282	0.000931097	0.00997786
CROT	2.11485	1.14728e-25	5.88245e-23				SAMM50	-0.505863	0.000579425	0.00674024				PFKFB4	-2.02623	1.80509e-08	8.56356e-07
SIPA1L2	2.10657	1.01087e-06	3.07399e-05				MAOA	-0.507637	0.00320007	0.0262685				PABPC1L2A	-2.02833	0.00640528	0.0443348
IFI30	2.09974	1.36433e-11	1.26305e-09				ZNF766	-0.508605	0.00509256	0.0374478				SEMA4G	-2.04674	0.00134057	0.013447
SYK	2.0868	0.000612191	0.0070659				MRPS2	-0.508706	0.00352179	0.0281806				PGK1	-2.04973	2.72727e-48	4.0397e-45
CEP19	2.08213	0.000349515	0.00443751				MRPL51	-0.509306	8.40932e-05	0.00132511				PRELID2	-2.09342	8.51507e-06	0.000187317
FGF18	2.0792	1.29473e-05	0.000269268				UXT	-0.50935	0.00186459	0.0175147				SCD	-2.10633	2.76417e-39	3.07076e-36
STEAP3	2.07558	3.27369e-10	2.29692e-08				SSB	-0.509354	5.04191e-05	0.000847588				LOX	-2.12975	1.10521e-16	2.41534e-14
FOXJ1	2.06015	0.00153064	0.0150036				MCCC2	-0.511178	0.000969798	0.0102933				BCL11A	-2.13453	0.00532919	0.0387158
CDH7	2.03518	1.08266e-08	5.52984e-07				COPS2	-0.511411	0.00593587	0.041802				LZTFL1	-2.23233	0.000861221	0.00932652
ST6GAL2	2.03184	0.00273126	0.0232357				COX5A	-0.511796	0.000574427	0.00668794				HMGCS1	-2.24124	2.03802e-19	6.17474e-17
IER5	2.02599	7.59509e-17	1.6875e-14				MRPL22	-0.51285	0.00224039	0.0201802				CILP2	-2.30915	0.000128369	0.00187848
GAS6	2.0207	5.74152e-06	0.000133811				ABCE1	-0.514748	0.0042767	0.0326533				LGI4	-2.36739	0.00401894	0.0312036
CAMK1D	2.02052	2.90405e-09	1.71273e-07				TXNDC17	-0.515889	0.00221451	0.0199951				SAMD13	-2.47902	0.000101242	0.00154246
SCD5	2.01706	8.71642e-06	0.00019049				DKC1	-0.51647	5.38941e-05	0.000895838				BEND5	-2.51243	0.000506481	0.00602122
ZNF296	2.01011	0.00375821	0.0296629				MRPL14	-0.517476	0.00093288	0.00998893				LOC100507507	-2.5884	0.00140086	0.0139573
NHLRC3	2.00182	0.000438072	0.00533146				RPS27	-0.518684	2.43835e-05	0.000459768				LDLR	-2.59737	4.91942e-50	9.36868e-47
SLIT1	1.98706	1.20483e-11	1.13912e-09				PSMA6	-0.518804	0.000403814	0.00497528				INSIG1	-2.68728	8.25119e-63	2.74992e-59
MICAL1	1.98359	0.000134343	0.00194878				VDAC2	-0.518915	0.00226777	0.020355				IRS1	-2.69336	0.00332959	0.0270321
DSC3	1.97309	8.90461e-07	2.74151e-05				TMSB4X	-0.519765	4.7545e-05	0.000812593				FUT11	-2.70363	4.47211e-06	0.00010899
DSCAM-AS1	1.97025	5.72566e-06	0.000133676				THYN1	-0.520742	0.00032192	0.00415442				ASGR1	-2.79485	6.17282e-10	4.07376e-08
LACC1	1.94153	1.47073e-05	0.000298422				PGD	-0.520826	0.00168357	0.0161814				ALOX15B	-2.79564	0.00249382	0.0218144
SSTR5	1.94024	1.48819e-05	0.000300606				PYCR1	-0.521483	0.00173139	0.0165581				DENND1C	-2.85282	2.16232e-05	0.00041536
MYLIP	1.92108	1.26866e-16	2.68453e-14				HSPE1	-0.521676	8.85805e-05	0.00137838				PITPNC1	-3.01321	5.90433e-05	0.000972938
TP73	1.91485	0.00228118	0.020355				TBCA	-0.522152	0.00349731	0.028032				PCDHB3	-3.03262	0.00716756	0.0479432
PRKY	1.91415	7.84299e-08	3.12104e-06				DMAP1	-0.522363	0.00272815	0.0232357				CNN2	-3.16361	1.50756e-06	4.322e-05
ACOT4	1.91013	6.05859e-05	0.000994668				SF3B4	-0.522801	0.000976528	0.0103483				LGALS1	-3.22473	0.000483589	0.0058131
RN7SK	1.90777	0.00621294	0.0433183				PIN4	-0.523354	0.000257507	0.00348157				DNAH11	-3.3687	0.000565745	0.00661575
LOC729603	1.89274	0.000167744	0.00237136				MRPL21	-0.523441	0.00291685	0.0244096				NDUFA4L2	-3.48709	0.00191488	0.0178263
USP44	1.88721	0.000560937	0.00657682				EIF4E2	-0.524035	0.000740292	0.00831498				ACTL8	-3.7522	4.90493e-06	0.000118456
BBC3	1.88026	1.04787e-20	3.58183e-18				PDHA1	-0.525222	0.000291355	0.0038439				NRN1L	-3.97546	0.000140049	0.00202458
GOLGA2P5	1.86108	4.86438e-05	0.000825193				EIF2A	-0.527043	0.0013032	0.0131315				HK2	-4.20769	2.33188e-12	2.56912e-10
CEP85L	1.85987	1.16058e-18	3.09433e-16				MRPS21	-0.527201	0.000774781	0.00856435				STAB1	-4.58579	0.000182149	0.00254264
LOC284454	1.85909	1.06305e-17	2.62435e-15				SMIM4	-0.527244	0.00620584	0.0432915				STC1	-4.99744	2.4641e-14	4.10611e-12
APOD	1.84949	1.25496e-26	6.97076e-24				WDR18	-0.52812	0.00415117	0.0318378				HMGN5	-5.78729	0.00166088	0.0160306
LOC400710	1.84575	5.51826e-06	0.000129742				CBX3	-0.528505	2.9531e-05	0.000542256				UGT2B17	-5.86149	0.000123574	0.00182029
E2F7	1.84285	2.36914e-06	6.43237e-05				TMEM160	-0.528656	0.00562309	0.0401938				C11orf95	-6.2158	0.000260432	0.00351399
FYB2	1.83834	0.000288965	0.00382541				UQCRC2	-0.528923	0.000764151	0.00850833				C9orf153	-6.38822	0.000111278	0.00166492
COL4A5	1.8285	1.38119e-06	3.99408e-05				EIF3H	-0.52961	0.00250607	0.021883				LGALS17A	-6.86872	9.15443e-06	0.000199083
BTG3	1.82566	6.99119e-11	5.58081e-09				MRPL16	-0.530649	0.00303513	0.0251781				KISS1R	-7.22286	1.0169e-06	3.07399e-05
EGR2	1.81905	3.06798e-12	3.29833e-10				NDUFB11	-0.53081	0.000369397	0.0046457				SLC16A3	-7.45582	2.00025e-08	9.35624e-07
STIM1	1.80481	6.78219e-09	3.66046e-07				PPP1R7	-0.531391	0.00168799	0.0162122
NBPF1	1.79732	2.67919e-05	0.000500227				PPP2R3C	-0.531497	0.00116176	0.0119594
CDH3	1.79661	2.97704e-05	0.0005459				AFMID	-0.531898	0.00375686	0.0296629
INKA2	1.79622	3.68202e-09	2.11573e-07				RPS26	-0.53204	7.68501e-05	0.001226
ZDHHC14	1.79506	0.00324433	0.0265339				CDKN3	-0.533833	0.000999563	0.0105421
PSTPIP2	1.79225	1.21866e-06	3.57839e-05				GLRX2	-0.535036	0.00600625	0.0422307
DZIP1L	1.79202	0.00205088	0.0187843				MNS1	-0.53519	0.00209976	0.0191332
FAM43A	1.7874	4.46851e-06	0.00010899				TXNL1	-0.537048	0.00470506	0.0352179
EPB41L2	1.78124	1.80775e-05	0.000353359				MRPS9	-0.537173	0.0073022	0.048577
RGS16	1.77733	3.69333e-08	1.62494e-06				TMEM258	-0.537624	1.49051e-05	0.000300606
NNMT	1.77682	0.00327426	0.0267295				NIFK	-0.538344	0.00357724	0.0285217
CDYL2	1.77522	5.73875e-05	0.000949172				RPLP0	-0.538635	0.000298237	0.00391704
IFI6	1.77082	8.73126e-18	2.19616e-15				SLC25A3	-0.538805	0.002047	0.0187808
C6orf141	1.76798	0.00220747	0.0199645				PRDX4	-0.539875	0.000376202	0.00471791
SNPH	1.76098	4.70818e-10	3.16994e-08				MTIF3	-0.540286	0.000937742	0.0100054
JCAD	1.75953	1.05967e-08	5.44049e-07				COA4	-0.540485	0.00106326	0.0111249
MYO5B	1.75135	9.47325e-05	0.00145661				CDK2AP1	-0.540961	0.00119013	0.0122231
UBE2L6	1.75114	7.6809e-09	4.06724e-07				MFSD6	-0.541469	0.00510793	0.0374966
APCDD1	1.75013	0.000165029	0.00234791				RPL36AL	-0.542259	4.10239e-05	0.000721489
APOL3	1.74865	2.38936e-06	6.46095e-05				TIAL1	-0.5427	0.0046623	0.0349764
COL16A1	1.74785	0.00035944	0.00455051				DDX18	-0.54305	2.95266e-05	0.000542256
RANBP3L	1.74599	0.00575367	0.0408693				SNRPA1	-0.54314	0.00140034	0.0139573
KITLG	1.74497	0.00280181	0.0236848				PTRH2	-0.543813	0.000603541	0.00697815
USP2	1.73781	3.1242e-06	7.98971e-05				GDE1	-0.543913	0.000171823	0.00242132
ANP32A-IT1	1.72623	0.003499	0.028032				PEBP1	-0.544931	1.67612e-05	0.000330539
PLA2G4F	1.71782	3.67632e-08	1.62281e-06				MOAP1	-0.545184	0.000914063	0.00981023
GLS2	1.71435	5.70175e-05	0.000944224				CCDC167	-0.545627	4.31542e-05	0.000749825
EXPH5	1.71252	1.29615e-06	3.78926e-05				TPT1	-0.546242	2.75519e-05	0.000512265
ELOVL4	1.70498	0.00583245	0.041248				CLPP	-0.546314	0.000501313	0.00597764
MSH2	1.70425	2.29136e-05	0.00043513				LSM3	-0.547057	0.000301511	0.00395225
SNCA	1.6981	1.05923e-07	4.11123e-06				SNHG8	-0.547805	0.00227805	0.020355
ALOX5	1.6905	0.00143098	0.0141937				COMMD6	-0.551003	5.58665e-05	0.000927468
HEXIM2	1.68985	0.0068012	0.0462822				TUT7	-0.551869	0.00564746	0.0403463
THBS1	1.68919	4.45933e-07	1.47147e-05				SNRPG	-0.552114	4.39556e-05	0.000761992
TGFB3	1.68854	0.00463921	0.0348817				TAF1D	-0.554622	5.02745e-05	0.000847293
TM7SF3	1.68598	2.73115e-16	5.60139e-14				CCT8	-0.554733	0.000914719	0.00981023
HSPG2	1.68083	7.06777e-13	8.64407e-11				MRPS36	-0.555409	0.000584281	0.00678204
GNAZ	1.68031	0.000290387	0.00383662				CRIPT	-0.555839	0.00078941	0.0086757
PROCR	1.67667	8.39776e-06	0.000185042				SMIM26	-0.558711	0.000260131	0.00351348
IGSF3	1.67294	2.24183e-05	0.000428164				VAT1	-0.558951	7.02693e-05	0.00113547
IFITM1	1.6628	1.6929e-06	4.77126e-05				FDPS	-0.559392	3.91817e-05	0.000696441
CTTNBP2	1.66234	0.000317581	0.00411436				LPAR6	-0.55961	0.00578295	0.0409849
ATP	1.6537	1.35322e-09	8.42979e-08				UBL7	-0.560871	0.00251295	0.0218956
PGBD5	1.65261	0.00233288	0.0207193				LINC01511	-0.561459	0.00588357	0.0415214
NATD1	1.64258	0.00248908	0.0218022				NR4A1	-0.561548	0.000848984	0.00923149
TUBB6	1.63486	0.000340194	0.00435651				MRPL30	-0.562094	0.00292512	0.0244635
JAG1	1.63465	1.93392e-07	7.04401e-06				CCNB2	-0.563105	0.00170077	0.0163115
F3	1.63178	1.3454e-17	3.20277e-15				LBH	-0.563629	0.00144544	0.0142839
ANKRD6	1.626	2.40185e-05	0.000454171				NEFM	-0.564164	0.000307353	0.00400913
LOC100288637	1.62267	0.00173487	0.0165789				CD9	-0.564799	5.35338e-06	0.000127439
LYNX1	1.61943	1.06397e-07	4.11123e-06				REX1BD	-0.56527	0.00141067	0.0140341
TRANK1	1.60622	0.00145267	0.0143236				LBR	-0.565643	5.24717e-05	0.00087547
IFI27L2	1.60595	8.65794e-06	0.000189707				COX6B1	-0.566177	1.41575e-06	4.07632e-05
PIDD1	1.59334	3.12002e-19	9.04195e-17				NDUFAB1	-0.566965	0.000165538	0.00235264
LOC100129484	1.59258	0.00156402	0.0152635				RPAIN	-0.568443	0.000456631	0.00552893
LOC101927789	1.59178	8.2939e-12	8.07051e-10				SUMO2	-0.568652	0.000457397	0.00553318
ZNF835	1.58597	0.00212364	0.0193113				GTPBP8	-0.568718	0.00430949	0.032836
NEAT1	1.58489	4.77517e-19	1.35442e-16				RABEPK	-0.569421	0.00654425	0.045086
SDC1	1.58159	7.03204e-12	7.10182e-10				ZCRB1	-0.569603	0.00056676	0.006616
HSPA2	1.57644	0.00339277	0.0273961				BNIP2	-0.569983	0.00559746	0.0401181
ZNF385A	1.57569	4.29288e-05	0.000748893				DUS1L	-0.570175	0.00166186	0.0160306
GADD45G	1.57073	2.62566e-18	6.86327e-16				TROAP	-0.570474	0.00645395	0.0445329
FAS	1.56456	6.78837e-14	1.00551e-11				SNHG29	-0.571236	0.000412798	0.00507189
CEACAM1	1.55394	2.73142e-06	7.15374e-05				PTOV1	-0.571446	0.000321591	0.00415419
PIFO	1.55274	3.692e-05	0.000659759				RPS15	-0.571681	5.82527e-05	0.000962152
CEP250	1.54923	1.58433e-15	3.06098e-13				GSTM3	-0.571883	0.00104954	0.0110027
ABTB2	1.54834	0.00516473	0.0378302				ATP5F1D	-0.572653	0.000192078	0.00267006
TFCP2L1	1.54603	1.68608e-08	8.05632e-07				HES6	-0.57353	0.000291515	0.0038439
LINC01572	1.54467	0.00648819	0.044746				UQCRB	-0.574976	1.6378e-05	0.00032346
HSPA4L	1.53092	0.000171676	0.00242132				DUSP12	-0.575412	0.00405605	0.0314003
PLA2G7	1.52564	2.44795e-09	1.46339e-07				MMADHC	-0.576883	9.83989e-05	0.00150603
NACC2	1.5251	0.00148432	0.0145818				LARP7	-0.576963	3.28261e-05	0.00059538
SLC24A1	1.52223	0.002752	0.0233823				IMP4	-0.576999	0.00156707	0.0152665
TCF7	1.52031	9.14127e-11	7.04406e-09				PRELID1	-0.580969	2.98847e-05	0.000547242
CABYR	1.517	0.0037644	0.0296766				ATP5PB	-0.581777	0.000300905	0.0039482
FOS	1.51633	1.4841e-16	3.09134e-14				PQBP1	-0.582612	7.44633e-05	0.00119025
DOCK8	1.51589	3.21797e-05	0.00058525				RPL3	-0.583521	0.000265718	0.00356726
POLH	1.51472	3.98118e-12	4.14633e-10				EBNA1BP2	-0.584563	0.000871439	0.00940548
DUBR	1.51281	3.24007e-06	8.21168e-05				MRPS35	-0.58482	0.000119895	0.00177591
OSBPL3	1.51153	0.00507884	0.0374066				MAP2K6	-0.584858	0.00339519	0.0273979
PPL	1.50928	0.00243444	0.0214952				TMEM97	-0.585464	1.72972e-05	0.000339601
SFTPA2	1.50561	1.00639e-12	1.16662e-10				RPL21P28	-0.585757	0.00138958	0.0138771
F8	1.50222	0.00509285	0.0374478				SC5D	-0.586445	0.000114717	0.00170871
ANKH	1.49811	1.94578e-20	6.32662e-18				VPS72	-0.589134	0.00642299	0.0444343
HEXIM1	1.49466	1.49033e-10	1.09766e-08				SNRPA	-0.589502	0.00137736	0.013785
LNCTAM34A	1.4929	7.68835e-05	0.001226				RALBP1	-0.589525	1.3207e-05	0.000272965
GLB1L	1.49128	0.00356719	0.0284586				APEX1	-0.589701	6.15341e-06	0.000142415
MYO18A	1.48333	0.00036225	0.00457307				PDLIM4	-0.590079	0.00211757	0.0192692
RDH11	1.47953	1.40039e-35	1.16679e-32				ATF4	-0.590614	0.00204153	0.0187499
SLC7A6	1.47745	0.000556178	0.00653257				MRPL3	-0.590744	0.000523597	0.006199
HGSNAT	1.47123	3.75246e-11	3.20667e-09				TOMM7	-0.590813	8.61787e-05	0.00135024
SCX	1.46835	0.00404402	0.0313435				WDR54	-0.591677	0.0019181	0.0178438
STING1	1.45837	7.662e-06	0.000171092				TWISTNB	-0.591717	3.03032e-05	0.000552628
IGF1	1.4582	9.42795e-07	2.89594e-05				ECPAS	-0.591995	0.000663808	0.00760242
STYK1	1.4575	0.000632455	0.00726206				CNBP	-0.592774	2.87183e-05	0.000530253
NCKAP5	1.45716	2.18138e-05	0.000417815				GPATCH4	-0.593899	0.000428252	0.00522805
LSMEM1	1.45526	3.47396e-10	2.42468e-08				LY6K	-0.594057	7.04758e-06	0.000160053
EPS8L2	1.45044	1.03114e-18	2.80534e-16				UBA52	-0.596764	0.000556183	0.00653257
PLSCR1	1.45023	0.00327714	0.0267366				COMMD2	-0.596919	0.0053614	0.0388488
PAPSS2	1.44914	3.85954e-05	0.000687855				MAP9	-0.597663	0.000123993	0.00182445
NEURL1B	1.44803	4.12804e-05	0.000725045				DHX40	-0.598533	0.00431799	0.0328556
ZNF347	1.44742	3.38609e-09	1.96261e-07				NDUFA4	-0.599662	0.000249084	0.00338485
RRM2B	1.44673	3.42262e-07	1.16693e-05				CDV3	-0.599668	0.0028327	0.0238703
BAX	1.44549	1.11885e-08	5.64979e-07				POGLUT1	-0.599941	0.00385314	0.0302154
RAD51D	1.44532	9.38477e-06	0.000203098				FUBP1	-0.60118	0.000257459	0.00348157
TBC1D22B	1.44263	1.48621e-09	9.17252e-08				PSMD6	-0.602647	0.000599916	0.00694829
ACTA2	1.44092	0.000232648	0.00318422				ISOC2	-0.603152	0.000805833	0.00882709
SYT13	1.4382	1.2802e-07	4.84841e-06				FAHD2B	-0.603568	0.00726147	0.0483771
KL	1.43493	0.000207765	0.00287017				PVR	-0.604184	0.00077437	0.00856435
PCDH20	1.43161	0.00699365	0.047087				WDR45B	-0.605301	1.6378e-05	0.00032346
EPHX1	1.43117	2.43146e-08	1.10627e-06				CACYBP	-0.605719	3.07517e-06	7.91411e-05
RCBTB1	1.43108	0.000176817	0.00247859				TIMM10B	-0.605887	0.000630598	0.00724698
KDELR3	1.43064	9.8553e-07	3.01332e-05				SNHG6	-0.606021	0.000378372	0.00473622
C3orf62	1.42867	0.00284708	0.0239611				MORN2	-0.607165	0.00187883	0.0175766
TNFAIP2	1.42417	3.30251e-06	8.35404e-05				RPL15	-0.607716	1.1925e-05	0.000249564
LRRC1	1.42323	0.00582235	0.0412375				EIF3J	-0.608788	1.08295e-05	0.00022981
CES4A	1.42138	0.000718794	0.00812573				GPN3	-0.608919	0.00741302	0.0491901
COLEC12	1.42021	0.00190297	0.0177403				CCT5	-0.610617	8.90223e-07	2.74151e-05
IGFBP2	1.41857	9.54371e-16	1.89891e-13				RNF7	-0.611895	0.000356352	0.00452
DUSP6	1.41693	3.63191e-05	0.000650766				DMAC2L	-0.612473	0.000776494	0.00857618
RIPPLY3	1.41679	0.0035879	0.0285895				TPRKB	-0.613	0.00180094	0.0170514
CHRNA7	1.41527	0.00694524	0.0468558				PSMG4	-0.613629	0.00557375	0.0400343
RN7SL1	1.40754	0.000140579	0.0020282				PIGP	-0.614219	0.00476751	0.0356254
CDC14A	1.40671	1.25997e-05	0.000262447				MRPS18A	-0.614258	0.000304184	0.0039765
MAF	1.40383	0.00156122	0.0152473				RPP25L	-0.614398	0.000173166	0.0024351
PCAT29	1.40352	0.00117491	0.0120762				VPS28	-0.615029	2.25452e-05	0.000429971
SLC40A1	1.39967	0.00258624	0.0223588				RPL22	-0.61505	2.26972e-05	0.000431635
GPRIN2	1.39586	0.000347078	0.00441498				MRPL52	-0.615841	0.000405655	0.00499333
NRIP3	1.37558	3.10663e-06	7.96433e-05				ZSCAN18	-0.616456	0.00678265	0.0462051
MIR34AHG	1.3712	0.000716646	0.00811573				TMEM256	-0.617146	0.000321029	0.00415096
CRTC3	1.36394	0.00258529	0.0223588				ATP5MD	-0.618544	2.25924e-05	0.000430256
IL2RG	1.35863	0.00331788	0.0269535				ESYT2	-0.620176	0.00529597	0.0385634
ICA1L	1.35696	1.82966e-05	0.000356597				GHDC	-0.620463	0.00222217	0.0200432
SPART	1.35404	0.00514216	0.0376856				NDRG1	-0.621325	3.49334e-06	8.7537e-05
FZD8	1.35334	0.000972762	0.0103165				HES4	-0.621517	0.000438323	0.00533146
RGS12	1.35239	2.54318e-10	1.813e-08				UTP4	-0.621895	0.00659355	0.0453788
MARCHF3	1.33884	0.00032953	0.00424032				FBLIM1	-0.622013	0.00183529	0.017283
SHC1	1.33147	1.97715e-23	8.29121e-21				DCUN1D5	-0.622121	0.000796299	0.00872982
RPS10P7	1.32658	0.00506494	0.0373662				PSMB4	-0.622914	0.000734589	0.00827095
ARMCX4	1.32294	0.000506774	0.00602122				SF3B6	-0.623195	0.000216828	0.00298918
TCF19	1.32168	3.76447e-13	5.01842e-11				GPN1	-0.623554	0.00128989	0.0130368
CCNE2	1.31738	2.63979e-11	2.34607e-09				PM20D2	-0.624541	0.0030511	0.0252949
NFATC1	1.31672	0.000222236	0.00305558				PHLDA2	-0.625336	8.94325e-05	0.00138792
OAS3	1.30627	5.26259e-11	4.30402e-09				COX5B	-0.625583	5.95895e-07	1.90501e-05
FAM111B	1.30498	4.03756e-11	3.40662e-09				CYB5A	-0.625588	2.02585e-06	5.56837e-05
CCDC30	1.30442	0.00684388	0.0464541				GRPEL2	-0.625806	0.0033153	0.0269503
CCM2	1.29779	0.0018031	0.0170597				RTRAF	-0.625882	8.69133e-05	0.00135991
MOCOS	1.29645	0.00593381	0.041802				RPL6	-0.626977	2.06781e-05	0.000398929
ARHGEF3	1.29642	7.68843e-09	4.06724e-07				EIF3M	-0.62813	1.01044e-05	0.000216562
XDH	1.29224	4.4333e-09	2.48321e-07				HDAC2	-0.629561	5.29091e-06	0.00012663
RTN1	1.29131	0.000212154	0.00292777				PPM1H	-0.62965	0.00517593	0.0378499
XPC	1.28892	7.2072e-24	3.20264e-21				ATP5MC2	-0.630135	3.49719e-05	0.000630013
CDKN2AIP	1.28881	2.77714e-06	7.25923e-05				CLNS1A	-0.630747	2.68997e-05	0.000501539
ADGRG1	1.2885	7.64725e-07	2.39448e-05				METAP1	-0.63142	0.00227984	0.020355
PVT1	1.28774	2.15495e-09	1.29404e-07				DNAJC11	-0.631963	0.00583575	0.0412494
F5	1.28654	1.6712e-12	1.87217e-10				HNRNPA1	-0.63298	1.74078e-06	4.89584e-05
PSCA	1.28651	0.00372181	0.0294814				CCT2	-0.633971	1.18426e-06	3.50052e-05
EGR1	1.2628	4.03046e-15	7.46252e-13				ALG3	-0.634045	0.000519547	0.00615651
ARHGAP27P1-BPTFP1-KPNA2P3	1.2532	0.0029336	0.0245036				ZNRD1	-0.63405	0.00626783	0.0436326
LEAP2	1.25292	0.000754243	0.00841407				RPL28	-0.634874	0.000365501	0.00460104
TBC1D8B	1.25187	0.00423479	0.0323704				ACTG1	-0.635118	2.59227e-06	6.88399e-05
CLMN	1.25062	0.000264096	0.00354906				ISCA1	-0.636419	0.00237773	0.0210475
H2BC12	1.24991	4.4826e-06	0.000109047				TARS1	-0.636453	4.15477e-05	0.000728773
KALRN	1.24904	0.00024705	0.00336064				PPIA	-0.638325	8.39773e-05	0.00132485
PSMB9	1.24511	0.000105133	0.00159083				PLIN3	-0.638912	0.000225686	0.00309211
EPHA4	1.24319	1.34805e-06	3.92376e-05				GABARAPL1	-0.639079	0.000682786	0.00779967
ARHGAP29	1.24101	8.62247e-06	0.000189368				NHP2	-0.639343	0.000206107	0.00285319
LIMK2	1.23905	2.54006e-07	9.02976e-06				MRPL2	-0.640283	0.00178806	0.0169838
HIVEP3	1.23885	0.00215866	0.019563				EEF1B2	-0.640379	5.66828e-06	0.000132568
NIPSNAP3B	1.23612	3.39223e-05	0.000613593				SLC25A33	-0.640495	0.00204065	0.0187499
CRYM	1.23477	0.000304255	0.0039765				TAF9	-0.640538	4.67383e-05	0.000801889
TAP1	1.23469	1.55831e-08	7.47258e-07				RUVBL2	-0.640642	8.86107e-05	0.00137838
RNF213	1.23088	1.10917e-12	1.2717e-10				ETHE1	-0.64243	0.000528996	0.00625736
MC1R	1.23041	0.00391689	0.0305894				SREBF1	-0.644958	0.00526327	0.038425
SLC30A8	1.22914	0.00715314	0.0478707				NDUFS5	-0.64532	4.22836e-06	0.000103809
APOLD1	1.2274	0.000218486	0.00300892				NOP53	-0.645427	0.000109032	0.00163684
SPAG1	1.22663	0.00324742	0.0265428				DNPH1	-0.646577	3.0976e-06	7.95647e-05
CMYA5	1.22472	0.00565748	0.0403963				RPS9	-0.646721	1.4902e-05	0.000300606
SERINC5	1.22453	7.65614e-12	7.52658e-10				NDUFAF2	-0.646738	4.5737e-05	0.000788679
HLA-C	1.22291	3.82736e-15	7.23113e-13				RPL35	-0.646905	3.71524e-06	9.22306e-05
RING1	1.22232	0.000102867	0.0015601				COA6	-0.64851	0.000421382	0.00515362
PHKG1	1.22107	1.579e-05	0.00031345				PDCL3	-0.648608	7.48734e-06	0.000167754
SLC35F6	1.22024	2.18511e-08	1.00795e-06				OARD1	-0.649147	0.00165142	0.0159529
TALAM1	1.21737	1.89288e-14	3.27714e-12				PEMT	-0.650536	0.00140197	0.0139579
KIAA0513	1.21628	0.00250954	0.0218944				S100A10	-0.651326	0.00256628	0.022215
ORAI2	1.20763	1.5273e-09	9.33966e-08				ZCCHC7	-0.651793	0.00274462	0.0233345
NINJ1	1.19831	1.00647e-13	1.47443e-11				MPC2	-0.651946	1.12582e-05	0.000237849
SLC27A2	1.19513	4.78352e-05	0.000815462				SUCLG1	-0.653046	0.000224138	0.00307722
SEC61A2	1.19454	0.00510431	0.0374906				PSMA2	-0.653608	1.17295e-06	3.49031e-05
ASB16-AS1	1.19411	4.844e-05	0.000823666				RPS3	-0.65713	3.89209e-05	0.00069273
AQP3	1.19249	1.54841e-05	0.000309025				TRPM4	-0.657612	1.33938e-05	0.000274696
RND3	1.19134	0.00221535	0.0199951				UBE2E3	-0.658409	0.000188548	0.00262647
GULP1	1.18921	1.21589e-08	6.1166e-07				NDEL1	-0.658538	0.0063039	0.0438059
HBEGF	1.18903	1.18152e-06	3.50018e-05				RPS20	-0.65887	5.30095e-06	0.000126643
LPXN	1.18557	1.45709e-08	7.06352e-07				DDT	-0.658883	1.52805e-05	0.000307022
CAMK2B	1.1832	4.58834e-13	5.77041e-11				SLIRP	-0.66031	6.49544e-08	2.67255e-06
SGCB	1.18105	5.42697e-08	2.27506e-06				OTUB1	-0.663105	0.000566356	0.006616
ZNF322	1.17939	0.000123553	0.00182029				SVBP	-0.66394	0.003107	0.0256406
PAK4	1.17839	0.00686152	0.0465028				CRNKL1	-0.666152	0.000393578	0.00488931
ALOX15	1.17035	0.00115952	0.0119594				PDHB	-0.666492	0.00015814	0.0022605
SLC5A1	1.17011	5.18804e-06	0.000124392				TMX4	-0.668049	4.08271e-05	0.000718978
REV3L	1.16761	1.33454e-07	5.03986e-06				EEF2KMT	-0.67005	0.00669373	0.0458787
PLXNB2	1.16697	6.347e-18	1.62715e-15				KDM5B	-0.670123	0.00260118	0.0224587
CSRP2	1.16453	6.7602e-08	2.75597e-06				STX19	-0.670496	0.00192684	0.0179033
NR3C1	1.16037	7.66827e-11	6.08486e-09				RPL7A	-0.670783	2.90233e-05	0.000535145
SLC12A2	1.15437	1.48815e-08	7.18788e-07				THOC7	-0.670898	0.000293257	0.00385924
ZBTB25	1.15394	0.00362432	0.0288108				FABP5	-0.6709	0.00590976	0.0416621
APBB3	1.1535	8.33859e-05	0.00131708				METTL26	-0.671312	6.4803e-06	0.00014869
QPCT	1.15291	9.42719e-10	6.0712e-08				POLR2F	-0.671472	2.4111e-05	0.000455274
ADCY1	1.14737	4.64742e-07	1.51902e-05				NCBP2	-0.67222	4.66911e-05	0.000801889
ZNF337	1.13803	2.50938e-06	6.71738e-05				MPLKIP	-0.6739	5.12451e-05	0.000858226
ZNF211	1.13468	0.00245164	0.0215728				RPS7	-0.673909	1.13574e-05	0.000239566
PPP1R3E	1.1338	0.00626505	0.0436326				MRPL12	-0.674241	3.73665e-05	0.000666844
RECQL4	1.13361	0.000222332	0.00305558				RPS8	-0.67498	1.57709e-07	5.79178e-06
DDX60L	1.13214	0.00123407	0.0125488				ACACA	-0.675619	0.00099544	0.0105236
PAK1	1.12881	1.89044e-06	5.2177e-05				SRI	-0.676286	5.07953e-07	1.65563e-05
PLD1	1.12511	0.00223392	0.0201355				EEF1A1	-0.677431	1.93934e-05	0.00037523
ULBP2	1.12284	0.00527111	0.0384404				DDX21	-0.677998	6.70152e-08	2.74886e-06
DUSP1	1.12057	1.8126e-10	1.31835e-08				CWC15	-0.678716	2.00731e-06	5.52882e-05
UGGT2	1.11391	9.62414e-05	0.00147471				MT1G	-0.679517	2.4078e-07	8.6286e-06
COCH	1.11161	5.4084e-11	4.3963e-09				FKBP5	-0.679527	4.74367e-05	0.000811783
SH3BP2	1.11028	0.000611567	0.00706482				GNB2	-0.680102	0.00010068	0.00153566
HLA-B	1.10967	4.64419e-15	8.48105e-13				RBM8A	-0.680477	1.3719e-06	3.97583e-05
TMEM175	1.10938	4.84845e-06	0.000117304				PELO	-0.680499	0.0054673	0.0394184
ABCA7	1.1088	0.00175929	0.0167762				HIKESHI	-0.68121	1.44882e-05	0.000294424
BLOC1S2	1.10863	8.84632e-12	8.54567e-10				RACK1	-0.681378	4.61013e-06	0.000111945
SDC3	1.10837	0.00408139	0.0315239				NDUFB4	-0.682989	5.80336e-07	1.85972e-05
JUN	1.1077	4.06015e-14	6.36775e-12				CLIC4	-0.68306	0.000396816	0.00492088
DENND2B	1.1054	0.00721415	0.0481582				UQCRH	-0.68335	2.60795e-06	6.91184e-05
KANK1	1.10451	0.00603062	0.0423573				ZNF689	-0.683357	0.00373334	0.0295366
TRIM38	1.10338	1.18935e-05	0.000249295				RPL19	-0.68337	5.42319e-06	0.000128185
TYMSOS	1.10334	1.46057e-07	5.42365e-06				MMAB	-0.683544	3.2739e-05	0.000594609
MDM4	1.10283	1.39525e-06	4.02598e-05				ATP5MC3	-0.684524	7.09687e-05	0.00114399
HPS5	1.10241	0.00268891	0.023052				MRPL45	-0.685475	0.0003919	0.00488264
NEDD4L	1.10066	1.69945e-14	3.02071e-12				BCKDHA	-0.68709	1.42345e-05	0.000290597
HLA-DMA	1.09906	0.00143226	0.0141959				ABT1	-0.68825	0.00245072	0.0215728
CASP7	1.0972	2.76239e-05	0.000512889				SNRPB2	-0.688265	1.45403e-07	5.41442e-06
FTO	1.09241	0.000995164	0.0105236				LOC100130872	-0.688343	0.00229174	0.0204356
ARPC1B	1.09213	2.2937e-08	1.05077e-06				EEF1E1	-0.689014	0.00267111	0.0229733
DCP1B	1.09167	7.36516e-06	0.000165573				AK4	-0.689383	9.92884e-05	0.00151617
VAV2	1.09098	2.59112e-06	6.88399e-05				RNASET2	-0.689409	5.65578e-05	0.000937777
GLMP	1.09044	7.25061e-06	0.000164105				MVD	-0.689439	0.00011184	0.00167145
PPM1D	1.09024	2.30108e-06	6.26035e-05				C15orf61	-0.68999	0.00170736	0.0163629
PARP9	1.08931	4.77092e-05	0.000814355				TRAP1	-0.691145	0.000256917	0.00348065
STOM	1.08921	0.00150825	0.014806				SEC61G	-0.691616	3.92127e-08	1.70832e-06
HDAC7	1.08647	2.14848e-05	0.000413296				MED27	-0.691899	0.00188351	0.0175957
TSPAN5	1.08605	0.000261516	0.00352504				PRMT5	-0.692808	0.000318837	0.00412662
TLE4	1.08495	5.30503e-05	0.000882913				MALSU1	-0.694122	0.00071715	0.00811573
CTSB	1.08444	2.7765e-11	2.4351e-09				APRT	-0.69459	6.72677e-06	0.000153552
PKN3	1.08146	0.00704563	0.0473414				C20orf27	-0.694724	0.00517504	0.0378499
NRBP2	1.08141	0.00171712	0.0164446				MLST8	-0.696437	0.00359364	0.0286182
LGALS3BP	1.08131	1.84861e-05	0.000359764				LSM5	-0.697004	6.49382e-07	2.06609e-05
C21orf58	1.07673	2.64508e-07	9.27936e-06				SLC27A5	-0.69843	0.000655669	0.00751567
SNAR-E	1.07436	1.89573e-05	0.000368397				TMEM268	-0.699235	0.00362243	0.0288108
KIAA1671	1.07433	0.00355376	0.0283834				HIGD2A	-0.699236	3.61993e-05	0.000649492
CNTNAP2	1.07365	1.43561e-11	1.31987e-09				ACBD6	-0.700348	0.00122869	0.0125035
SUSD6	1.07161	0.00207159	0.0189283				C9orf152	-0.70065	0.00158623	0.0154126
UNC13B	1.07028	2.78344e-05	0.000516079				SPA17	-0.700932	0.00639387	0.0442788
MTMR3	1.06855	0.000705188	0.00802121				AMD1	-0.70175	9.35836e-10	6.05613e-08
BTG2	1.06732	4.35179e-10	2.94486e-08				SLC25A6	-0.702732	1.80417e-06	5.02115e-05
MITF	1.06399	0.00138284	0.0138294				EIF4EBP1	-0.705481	5.63917e-06	0.000132284
PTPN14	1.06285	3.64183e-07	1.23222e-05				EIF4B	-0.70554	1.32223e-06	3.85704e-05
ERBB2	1.0605	0.00047435	0.0057175				MRPS17	-0.705874	1.54849e-05	0.000309025
USP12	1.05502	0.00415139	0.0318378				ATP5PO	-0.70753	3.2188e-06	8.1733e-05
SEPTIN9	1.05177	8.3528e-13	1.01228e-10				CPSF6	-0.708036	0.000242111	0.00330412
TMEM19	1.05157	0.00321784	0.0263657				FAM49B	-0.708961	0.00160534	0.0155869
ABCG1	1.05051	0.00011377	0.00169649				METTL9	-0.70898	0.000166125	0.00235848
TPP1	1.04913	6.80647e-11	5.46609e-09				EIF3L	-0.709212	3.02315e-05	0.000552108
LOC101927550	1.04843	0.00273077	0.0232357				RPS10	-0.709882	1.01319e-06	3.07399e-05
USP9Y	1.04688	1.53561e-05	0.000307839				HNRNPD	-0.711045	5.21561e-05	0.000871294
TMEM184C	1.0457	3.40854e-05	0.000615708				PES1	-0.711295	0.00723768	0.0482428
SRGAP3	1.04538	0.00689716	0.0466968				RAB11B	-0.712836	0.00335761	0.027243
SLC48A1	1.04382	9.45197e-05	0.00145501				RPL13AP20	-0.712963	0.00278796	0.0236127
CARMIL1	1.04374	0.0033691	0.0272864				CHMP1B	-0.713392	0.000488711	0.00585881
PROM2	1.03936	1.08323e-09	6.84384e-08				RPSAP58	-0.713409	1.60661e-06	4.54729e-05
TMCC3	1.03804	0.00585606	0.041371				SNRPD1	-0.713468	8.22423e-09	4.33349e-07
SFXN5	1.03767	0.00179436	0.0170132				SLC25A1	-0.713844	9.28135e-06	0.000201187
B3GALT4	1.03621	0.000766133	0.0085111				NPM1	-0.714222	2.75505e-08	1.2408e-06
SCPEP1	1.03596	6.07573e-05	0.000996255				ELP3	-0.714257	0.00264712	0.0228258
SYTL4	1.03427	1.54014e-05	0.000308283				ZNF737	-0.714317	4.29752e-05	0.000748893
ZNF30	1.03403	0.000708053	0.00804694				RPL27A	-0.716348	3.65302e-06	9.1025e-05
CDC42BPG	1.03358	0.00270969	0.0231854				SRM	-0.716367	0.000280277	0.00373637
SRGAP1	1.03019	0.00405315	0.031396				MALT1	-0.717047	0.00290822	0.0243833
LAMP1	1.02991	1.91698e-05	0.000371442				RPS4X	-0.718302	8.66638e-06	0.000189707
SP110	1.02868	2.6411e-08	1.19757e-06				RPL14	-0.719778	6.72637e-06	0.000153552
MAP1A	1.02529	0.00434253	0.0329624				ZNF140	-0.720818	0.00723185	0.048228
SEC14L1	1.02512	0.00723014	0.048228				RRP1	-0.722167	0.00382227	0.0300421
ENPP5	1.02458	8.35329e-07	2.60181e-05				RIPK2	-0.722698	0.000485723	0.00582824
ZNF578	1.0202	0.00125431	0.0127158				PRMT1	-0.722711	2.7885e-05	0.000516299
TSHZ2	1.01778	8.12041e-06	0.000179823				SLC4A7	-0.723241	0.00256074	0.0222103
TTC6	1.01332	0.00163255	0.015805				HMGB3	-0.723758	2.3603e-08	1.07757e-06
GHR	1.01146	0.00692426	0.0467892				RPL10	-0.723894	1.75828e-06	4.92814e-05
PDE4D	1.01059	0.000384512	0.00480405				RPL36	-0.723945	7.55912e-08	3.03526e-06
CCDC15	1.01045	0.00128291	0.0129761				RPL21	-0.724282	2.91643e-09	1.71273e-07
CD83	1.00899	0.0014465	0.0142839				ZNF581	-0.724944	0.00122178	0.0124522
EXTL3	1.00895	0.00507777	0.0374066				NSA2	-0.727657	2.38139e-06	6.45249e-05
PHLDB1	1.00668	0.00330971	0.0269364				MID1IP1	-0.729603	7.02278e-05	0.00113547
TRIAP1	1.00613	1.23815e-09	7.78573e-08				RPL11	-0.73062	7.81909e-07	2.44113e-05
DDR1	1.00602	1.25675e-08	6.27482e-07				TRMT10C	-0.731192	5.0371e-05	0.000847588
NCOA7	0.999275	0.000675025	0.00771764				PCAT14	-0.732308	0.000121362	0.00179366
SHANK2	0.999001	0.0066771	0.0458355				EIF2D	-0.732348	0.00112017	0.0115939
RBM5	0.997798	0.000149299	0.00214704				RPL18	-0.733709	2.4475e-06	6.57816e-05
PRSS23	0.992583	6.17704e-08	2.5653e-06				NUP188	-0.734477	0.00577103	0.0409221
TAOK2	0.991973	0.000384133	0.00480382				C1QBP	-0.73577	6.14412e-05	0.00100623
ASAH1	0.991899	2.67514e-08	1.20889e-06				KNSTRN	-0.737693	0.000441894	0.00537
YBX3	0.987911	1.83411e-14	3.21718e-12				PNRC1	-0.737858	7.35416e-06	0.000165573
TP53I3	0.981184	1.52361e-06	4.35863e-05				CDCA3	-0.738066	0.00208226	0.0190128
ZNF280B	0.97969	0.00675015	0.0460736				ZNF350	-0.738592	1.50815e-05	0.000303704
SVIL	0.979343	4.95394e-06	0.000119423				PTRHD1	-0.73907	5.17763e-07	1.68349e-05
ISCU	0.978652	4.88108e-09	2.69999e-07				GPI	-0.739964	7.46923e-08	3.00823e-06
KIF1A	0.978644	0.000166567	0.00236105				SLC39A4	-0.740272	0.000281501	0.00374894
GAMT	0.978555	7.72447e-11	6.09319e-09				PJA1	-0.7416	0.00112001	0.0115939
TRAK2	0.977835	3.3194e-06	8.38085e-05				NOTCH2NLC	-0.742375	0.00650664	0.0448501
MAMDC4	0.977359	0.00251898	0.0219051				RPL12	-0.742726	5.41444e-06	0.000128185
SMPD4BP	0.976171	0.00434439	0.0329624				NFRKB	-0.742755	0.000294631	0.0038735
RBBP8	0.975478	8.6194e-05	0.00135024				BTF3	-0.744355	1.15815e-06	3.45399e-05
RNF146	0.974576	0.00529954	0.0385634				RPL7	-0.744493	7.05187e-08	2.84874e-06
HIGD1A	0.973384	4.77601e-12	4.89762e-10				NDUFS4	-0.744693	0.000130826	0.00191023
PRKAB1	0.969514	0.000363553	0.00458084				ACTL6A	-0.74623	3.50801e-06	8.77397e-05
TANGO2	0.969034	0.00246267	0.0216413				H1-0	-0.747386	1.8664e-06	5.16202e-05
CPE	0.968607	6.35859e-06	0.000146401				RPS28	-0.748308	1.2011e-06	3.54245e-05
CES2	0.967079	2.95175e-08	1.32046e-06				ZNF587	-0.7501	0.00374644	0.0296099
BAIAP2L1	0.967011	6.41804e-06	0.000147515				EXOSC5	-0.75013	4.74199e-05	0.000811783
FAM114A1	0.964148	2.90044e-09	1.71273e-07				PEX10	-0.750626	0.000412534	0.00507189
SLC43A2	0.964058	0.00746501	0.0494367				NFIA	-0.751694	0.00010791	0.00162181
VSIG10	0.96361	1.94633e-05	0.000376037				OLA1	-0.752034	1.43201e-05	0.000291899
ATP2C2	0.961813	9.45829e-07	2.89858e-05				ZNRD2	-0.752744	2.83308e-06	7.37653e-05
DNAJA4	0.960626	1.04675e-06	3.15706e-05				RPL26	-0.752775	7.345e-06	0.000165573
EXOG	0.960375	0.000431843	0.00526706				ATP5F1C	-0.753583	2.89786e-07	1.00806e-05
GLTP	0.959928	2.95904e-07	1.02443e-05				MT1E	-0.754039	3.35595e-06	8.44116e-05
HEIH	0.959821	0.000115738	0.00172006				CCT6A	-0.754339	0.000110096	0.00165095
TMEM30A	0.9588	4.10952e-10	2.83855e-08				RPL27	-0.75524	1.02665e-07	4.00185e-06
NAA40	0.956863	0.00469661	0.0351744				TMA16	-0.757949	7.30188e-07	2.30122e-05
PLK2	0.95675	1.47302e-05	0.000298431				ASMTL	-0.75799	0.000547854	0.00645181
SACS	0.956241	0.00104356	0.0109541				RPL13A	-0.759831	2.29843e-07	8.25887e-06
GDF15	0.95613	2.21805e-08	1.01961e-06				CMSS1	-0.760653	2.63121e-06	6.94586e-05
FUCA1	0.954093	2.31754e-05	0.000439475				FZD3	-0.762078	0.000538101	0.00634255
FBXO5	0.9527	6.25476e-05	0.00101946				LYRM4	-0.762948	0.000164622	0.00234463
AMDHD2	0.952015	0.000180176	0.00252038				CD3EAP	-0.762991	5.48576e-06	0.000129209
KIAA1841	0.949687	0.000830013	0.00904734				RPL18A	-0.763124	5.19723e-09	2.86299e-07
ZFYVE19	0.946489	7.8507e-06	0.000174429				NUDCD2	-0.765413	1.00654e-05	0.000216074
EED	0.945756	0.000847424	0.00922205				GNG5	-0.765485	4.18781e-07	1.40624e-05
TYMS	0.945409	8.79706e-07	2.72097e-05				GLRX5	-0.766168	0.000166661	0.00236105
NAAA	0.939573	1.73756e-13	2.46419e-11				EXOSC4	-0.766346	1.13711e-06	3.39884e-05
INTS6	0.939381	0.000769806	0.0085323				RPS13	-0.766673	1.0104e-06	3.07399e-05
GCC2	0.936956	1.06108e-08	5.44049e-07				PDCD5	-0.76712	4.37663e-07	1.45499e-05
FBXL5	0.934498	4.10478e-09	2.34084e-07				RBIS	-0.767751	2.59947e-07	9.19194e-06
NWD1	0.934373	1.06194e-07	4.11123e-06				NUBPL	-0.769511	0.00272827	0.0232357
SLC23A2	0.928556	0.00271747	0.0232222				MBNL2	-0.769842	0.00409299	0.0315762
LMNA	0.928275	3.65887e-12	3.87115e-10				LDHB	-0.77048	0.000127916	0.0018739
NRP1	0.927885	4.75574e-06	0.00011527				RPL38	-0.770534	4.44978e-07	1.47147e-05
EIF4ENIF1	0.927585	0.00669829	0.0458864				ARL9	-0.771841	0.00610505	0.0427675
CNKSR3	0.927065	0.000565125	0.0066143				RPL10A	-0.775259	6.21972e-06	0.0001437
ITGA1	0.924773	0.00678293	0.0462051				ACLY	-0.77989	2.18639e-07	7.92031e-06
ASCC3	0.923458	9.20492e-05	0.00142521				ACAT2	-0.780913	2.14506e-06	5.8839e-05
SP140L	0.918866	1.05669e-06	3.1727e-05				NEDD9	-0.782092	4.80972e-08	2.04199e-06
SYNE2	0.918697	0.000126425	0.0018541				MRPL48	-0.782302	3.64283e-06	9.09411e-05
CDCP1	0.914685	0.0004845	0.00581881				SSBP1	-0.783603	2.44887e-07	8.75226e-06
SP3	0.910565	0.000308895	0.00402529				CCNB1IP1	-0.784118	0.00717834	0.0479912
TCHH	0.910237	0.00173145	0.0165581				APIP	-0.786143	0.000199883	0.00277277
NSF	0.910096	2.04263e-07	7.4197e-06				TRIR	-0.787356	0.000126324	0.0018541
ANKRA2	0.902066	0.00664264	0.0456694				MRPL47	-0.788572	9.8752e-06	0.000212333
KANSL1	0.900985	0.00306119	0.0253628				RPS18	-0.789849	1.90101e-08	8.98665e-07
BRCA2	0.897885	0.00102765	0.0108041				RPL13AP5	-0.790249	4.36447e-09	2.45497e-07
DIP2C	0.894987	0.00144159	0.0142717				GAR1	-0.79034	7.46466e-06	0.000167528
ITM2C	0.894765	0.00129507	0.0130736				NAP1L1	-0.79083	1.411e-08	6.94098e-07
MITD1	0.894393	0.00227795	0.020355				EGLN3	-0.792496	0.00714822	0.047867
ROPN1B	0.892848	0.00215241	0.0195196				MMP10	-0.792609	0.000345524	0.00440067
KNTC1	0.892234	0.00465115	0.0349463				TMC5	-0.793083	4.61845e-08	1.9797e-06
MAP1B	0.891653	8.59831e-05	0.00135011				TRIB1	-0.794053	3.12852e-06	7.98971e-05
SYT7	0.891056	4.03738e-06	9.9671e-05				CARD19	-0.795114	0.0027215	0.0232268
IL17RB	0.890741	5.6462e-06	0.000132284				SNAPC3	-0.795184	0.00366831	0.0290912
PLEKHA7	0.889323	0.00233205	0.0207193				EIF3E	-0.79581	3.92378e-11	3.33172e-09
DLG5	0.887617	0.00355564	0.0283834				FADS1	-0.796168	1.84996e-06	5.12719e-05
RBMS1	0.88733	0.00268417	0.0230391				SRF	-0.797127	0.00256354	0.022215
TBP	0.885703	0.00354334	0.0283361				RPS25	-0.797264	1.20144e-07	4.60242e-06
TLCD4	0.884045	0.00132438	0.0133147				TIMM13	-0.797406	1.56184e-06	4.43942e-05
GOLM1	0.883032	1.66319e-13	2.38408e-11				ALDH7A1	-0.797626	3.53389e-07	1.19874e-05
BACE1	0.882712	5.71347e-07	1.83976e-05				SOX4	-0.798517	8.09052e-10	5.26121e-08
ABHD11	0.88235	1.52924e-05	0.000307022				KLF5	-0.798828	0.000730079	0.00823408
LPGAT1	0.881299	0.00224981	0.0202513				RPL23A	-0.799155	2.80779e-07	9.7986e-06
ZRSR2	0.881145	1.03135e-05	0.000219632				MAP2	-0.799158	0.000138168	0.00199991
TLCD1	0.880776	6.06578e-06	0.000140631				MYC	-0.799388	4.45799e-05	0.000770344
DCAKD	0.879064	0.0030722	0.0254382				LSM7	-0.799937	1.32711e-08	6.60139e-07
CCDC84	0.878709	0.00144274	0.0142717				PRPF38A	-0.799977	9.78193e-06	0.000211008
SNORD63	0.878459	0.00401279	0.0311897				CHCHD7	-0.800708	0.000537516	0.00634126
ZNF468	0.877717	0.00076549	0.00851105				ITPKC	-0.801342	0.00251613	0.021904
FMN1	0.877586	0.00383204	0.0300854				SNHG5	-0.80305	2.90371e-07	1.00806e-05
RGP1	0.877151	0.000309798	0.00403312				NUP160	-0.803448	1.34677e-05	0.000275787
KANK2	0.877081	0.000236221	0.00322981				L2HGDH	-0.804631	0.00107741	0.01122
TMEM106C	0.876398	2.00864e-08	9.36264e-07				RPS12	-0.805005	2.6235e-06	6.93925e-05
TANC1	0.876158	0.00270019	0.023119				BMPR1B	-0.806463	0.000731768	0.00824616
LINC01004	0.875841	0.00390858	0.0305424				HUS1	-0.810694	0.0014237	0.0141321
FAM193A	0.874782	0.000130527	0.00190795				SNRPD2	-0.811919	3.49906e-08	1.55486e-06
PEX1	0.871118	0.000789082	0.0086757				CAPN5	-0.81201	0.00295451	0.0246166
SLFN13	0.869343	0.00093432	0.00999632				IMPDH1	-0.81515	0.000154138	0.00220947
TMTC3	0.865322	7.93958e-05	0.00125853				ZNF574	-0.815641	0.00389787	0.0304766
PANK2	0.861089	0.000401312	0.0049536				RPL37A	-0.815845	1.54574e-07	5.70811e-06
SGPL1	0.859914	2.67638e-06	7.03725e-05				RPF2	-0.816197	6.91718e-08	2.81137e-06
ASF1B	0.857746	0.000343557	0.00438273				TRAPPC2B	-0.816507	2.54464e-06	6.78452e-05
APLP2	0.856357	4.23781e-08	1.83423e-06				CDC42EP2	-0.816658	0.00178228	0.0169469
ALS2	0.85603	0.00521136	0.0380881				AGL	-0.816667	0.000711576	0.00808008
NFAT5	0.854371	0.00225291	0.0202655				MORC2	-0.818367	0.0074457	0.0493544
B4GAT1	0.852124	0.00271193	0.0231897				MT1X	-0.820259	4.41242e-07	1.46323e-05
IKBKB	0.850712	6.79646e-05	0.00110089				LYAR	-0.820655	8.39547e-06	0.000185042
B2M	0.850148	1.44134e-08	7.05301e-07				YOD1	-0.821692	0.00683638	0.0464268
ELOVL7	0.849623	0.000256623	0.00348021				RPL39	-0.8225	4.34612e-07	1.44845e-05
CXCL3	0.848705	0.000101938	0.00154776				DCXR	-0.822811	1.53188e-06	4.3729e-05
LIG1	0.848499	2.93123e-08	1.3157e-06				CBR4	-0.823102	6.28311e-05	0.00102271
PLAAT4	0.847934	0.0025949	0.022419				FASN	-0.823627	7.04248e-08	2.84874e-06
TRIM68	0.847018	0.000616506	0.00710955				GYS1	-0.824942	8.94318e-05	0.00138792
NVL	0.84504	1.33373e-05	0.000274081				TMEM126A	-0.825129	1.72733e-05	0.000339601
SDSL	0.844924	0.00345051	0.0277435				RPS5	-0.827172	1.24311e-07	4.73484e-06
SLC44A4	0.844104	3.65303e-09	2.10816e-07				RPARP-AS1	-0.827896	0.00116145	0.0119594
AEN	0.842938	3.74038e-07	1.26235e-05				NOP16	-0.828774	0.00147392	0.0145117
COLCA1	0.842585	8.73515e-07	2.7081e-05				BZW2	-0.829146	9.77729e-08	3.82232e-06
CENPB	0.84181	0.0023295	0.0207169				TXN	-0.829305	1.80207e-08	8.56356e-07
STAT1	0.841061	4.31873e-05	0.000749825				DEDD2	-0.829872	0.00322665	0.0264054
ZNF620	0.840444	0.00108401	0.0112634				SMAP2	-0.830361	0.00484851	0.0360891
GRIPAP1	0.838721	6.77666e-06	0.000154427				SNRNP48	-0.832615	3.96951e-06	9.81772e-05
GNPDA1	0.835953	8.82616e-05	0.00137616				RPS17	-0.83295	6.20109e-08	2.56729e-06
TSPAN3	0.835945	9.00489e-08	3.5516e-06				RPL9	-0.833595	1.23998e-07	4.73484e-06
TTTY15	0.832059	1.01597e-06	3.07399e-05				PDP2	-0.833694	0.0011664	0.0119979
BACE2	0.829445	4.4192e-08	1.9004e-06				DPH6	-0.834592	0.00125676	0.012731
PLPPR2	0.827619	2.8615e-06	7.42336e-05				METTL5	-0.837154	1.78736e-06	4.9848e-05
CCDC142	0.82603	0.00106764	0.0111367				PRR4	-0.837309	0.00486349	0.0361804
CTSA	0.825677	6.2001e-05	0.00101415				TATDN1	-0.837368	4.98338e-05	0.00084093
PHYH	0.824004	0.00431048	0.032836				RPL41	-0.837466	5.75156e-09	3.14238e-07
SLC25A16	0.823129	0.00441727	0.0334393				RPL34	-0.837486	4.94018e-12	5.0273e-10
LGALS3	0.822786	0.00618789	0.0432115				PCIF1	-0.841395	0.00751194	0.0496734
KLKP1	0.821313	0.00193686	0.0179557				MRPS18C	-0.841584	4.30834e-07	1.44286e-05
SELENOM	0.820494	2.62841e-07	9.26937e-06				MIR4458HG	-0.843374	1.45711e-08	7.06352e-07
TSC1	0.819783	0.000305495	0.00398879				L3MBTL3	-0.84341	0.00396682	0.0308888
GSS	0.818434	0.000292393	0.00385167				RPL23	-0.843511	6.2642e-08	2.58539e-06
TMCO4	0.818184	0.00299705	0.0248933				RRP15	-0.844609	8.2986e-06	0.000183464
RAD9A	0.817809	0.00454088	0.034239				C11orf68	-0.845604	0.002095	0.0191029
HELLS	0.815599	1.70337e-05	0.000335415				RPL29	-0.84609	5.66702e-08	2.36824e-06
ALCAM	0.815554	1.04036e-05	0.000221196				RPL30	-0.848117	6.99996e-09	3.76276e-07
ERAP2	0.811761	0.000181043	0.00252985				AGR2	-0.848319	4.91901e-08	2.06862e-06
SNHG12	0.805089	0.000177697	0.00248831				CLDN4	-0.848459	9.99268e-13	1.16662e-10
FBXW7	0.802868	3.18336e-05	0.000579746				SPDEF	-0.849469	2.79015e-07	9.76259e-06
MRM2	0.799996	0.000117173	0.00173946				UGT2B4	-0.850175	0.00027826	0.00371692
ASTN2	0.796565	0.00101208	0.0106572				DCAF13	-0.85019	0.000111271	0.00166492
FAM111A	0.795796	7.65172e-07	2.39448e-05				RPLP2	-0.850563	5.77635e-07	1.85553e-05
VPS13B	0.794569	0.00393209	0.0306627				PKM	-0.851645	4.91699e-11	4.0462e-09
C6orf62	0.793919	1.44436e-08	7.05301e-07				RPL36A	-0.857243	1.10217e-07	4.23432e-06
ID2	0.79009	0.00167201	0.0161168				CDC20	-0.85758	2.63528e-07	9.26937e-06
MAD1L1	0.790056	0.000327744	0.00422549				RAN	-0.857874	1.60098e-06	4.541e-05
NDE1	0.787767	0.000746467	0.00836232				CCDC86	-0.858096	5.10888e-05	0.000857764
TOB1	0.787683	9.24796e-08	3.63671e-06				MRPS30	-0.858476	0.000373253	0.00468534
LCP1	0.784886	0.00483273	0.0360222				PTTG1	-0.860128	1.4031e-07	5.25414e-06
LMAN2L	0.782956	0.00454798	0.0342731				TOMM20	-0.860663	1.05064e-08	5.44049e-07
RHNO1	0.781962	0.000282443	0.00375399				PRDM4	-0.861515	0.000938917	0.0100054
RIBC2	0.775245	0.000345623	0.00440067				SNHG16	-0.86318	1.76335e-06	4.92814e-05
MTFR1L	0.772573	0.00167516	0.0161239				DMAC1	-0.863396	8.81132e-05	0.00137545
OSBPL5	0.772429	0.00187649	0.0175766				MED30	-0.864476	0.00163464	0.0158138
ARHGAP26	0.771793	0.000313497	0.00407333				C2orf72	-0.864565	0.00408148	0.0315239
AURKA	0.770465	0.00336704	0.0272863				NUDT16	-0.864573	3.40674e-06	8.55277e-05
SRA1	0.770163	1.54349e-06	4.39664e-05				MT2A	-0.867467	1.79498e-11	1.61681e-09
CDCA7L	0.769219	0.000275505	0.00368751				TSPO	-0.868433	1.92954e-09	1.16921e-07
DHRS13	0.768444	0.000287663	0.00381197				CKS2	-0.869423	2.66662e-05	0.000499238
CPLANE1	0.766579	0.00415318	0.0318378				RPL24	-0.869816	1.35497e-08	6.69002e-07
FAM171B	0.766522	0.00533878	0.0387432				H1-10	-0.869929	3.32261e-07	1.13574e-05
ATG4A	0.761849	0.000478869	0.00576155				PAICS	-0.870243	3.12529e-07	1.07103e-05
LRP11	0.760064	0.00308071	0.0254928				RFPL2	-0.871939	0.00705532	0.0473757
CHAC1	0.758435	0.0073893	0.0490572				ODC1	-0.873527	1.57309e-07	5.79178e-06
TSPAN1	0.757198	5.44509e-07	1.75759e-05				SNHG10	-0.87473	0.00430587	0.032836
MAN1C1	0.757011	0.0026489	0.0228264				RSL1D1	-0.875629	2.05295e-13	2.88083e-11
STEAP4	0.75559	9.41073e-05	0.00145034				NACA	-0.877632	4.23703e-09	2.39338e-07
SP100	0.753756	0.00551874	0.0396606				ZNF22	-0.878512	1.96117e-08	9.23614e-07
VPS13C	0.752216	0.00573112	0.0408128				PFKP	-0.878698	3.85787e-08	1.69175e-06
NFKBIZ	0.749351	0.00365481	0.0290186				GART	-0.879598	4.86536e-05	0.000825193
TOR1A	0.74731	4.89472e-05	0.000828065				PINX1	-0.879736	0.00317358	0.0260833
EMB	0.746386	2.93059e-06	7.58596e-05				RPL32	-0.88132	7.38603e-09	3.95434e-07
ANKRD36B	0.745771	3.99409e-05	0.000706169				PIGA	-0.882664	0.000242152	0.00330412
WDR34	0.744256	1.12366e-05	0.00023777				DTD1	-0.882764	2.6515e-05	0.000497147
PCF11	0.742973	0.000910675	0.00978261				ZNF394	-0.883781	0.0032666	0.0266832
C12orf56	0.742894	0.0043259	0.0328913				YDJC	-0.883949	0.000131212	0.00191377
BICC1	0.742287	0.0070771	0.0474811				RPS16	-0.883997	2.96626e-07	1.02443e-05
N4BP1	0.74208	0.00601315	0.0422569				WDR74	-0.884159	8.51504e-05	0.00133861
PLXNA3	0.741785	0.00540174	0.0390725				BOP1	-0.884551	0.00298128	0.0247932
CTBS	0.741689	0.0049585	0.0367232				C20orf96	-0.88618	1.62115e-06	4.57872e-05
CPNE7	0.738399	0.000142673	0.00205619				SNHG3	-0.887519	4.3185e-07	1.44286e-05
SEL1L	0.737824	8.45374e-05	0.00133054				OSR2	-0.888821	7.38757e-05	0.0011837
WFS1	0.732666	0.00031538	0.0040938				SNRPE	-0.889086	1.51855e-09	9.32895e-08
SYCP2	0.7325	0.00443428	0.033549				RPS14	-0.889999	1.11026e-11	1.06481e-09
NAPEPLD	0.728956	0.00315335	0.025981				KIF9	-0.891768	0.000508547	0.0060369
CASP8AP2	0.728341	1.61371e-05	0.000319648				RPUSD4	-0.896471	0.000584545	0.00678204
ADAT1	0.727777	0.000372741	0.00468333				ZNF790-AS1	-0.897785	0.0023927	0.0211519
JUNB	0.726676	4.83778e-05	0.000823658				RPL31	-0.898309	4.34306e-10	2.94486e-08
PCNA	0.725878	2.10487e-08	9.74304e-07				LOC101928100	-0.899797	7.08489e-10	4.65264e-08
TSPYL2	0.7253	1.28166e-06	3.75512e-05				CEBPG	-0.902147	7.74932e-06	0.000172464
TOR2A	0.725005	0.00087881	0.00946318				MRPL15	-0.905881	1.79368e-07	6.5511e-06
SLC10A7	0.723999	5.11846e-05	0.000858226				FBL	-0.907504	1.72421e-11	1.56363e-09
MAST4	0.723982	0.00262957	0.0226891				RPS3A	-0.908562	4.14185e-09	2.34957e-07
TMEM185B	0.722394	0.00501658	0.0370408				ANKRD37	-0.909781	1.30524e-05	0.000271029
CCN1	0.721519	0.00106323	0.0111249				LINC00920	-0.910041	0.000582038	0.00676473
UPF2	0.719945	2.2052e-06	6.02407e-05				KLHL24	-0.910811	0.00141187	0.0140356
KLHL20	0.71817	0.00156776	0.0152665				RPS15A	-0.9118	3.30408e-09	1.92344e-07
OR51E2	0.717468	1.05497e-06	3.1727e-05				RPS11	-0.912112	7.67845e-12	7.52658e-10
TOE1	0.717207	0.00672898	0.0459881				STX7	-0.912677	0.000779416	0.0085942
SNX29	0.716833	0.00532147	0.0386807				SNRPF	-0.913006	4.81681e-09	2.67554e-07
ERLEC1	0.714162	9.78392e-09	5.0949e-07				FEM1C	-0.913094	0.000206548	0.00285632
ZNF606	0.713712	0.00207104	0.0189283				ZNF330	-0.913567	0.000456403	0.00552893
UCK1	0.713311	0.000998767	0.0105421				TRMT5	-0.914279	0.00130601	0.0131499
NOVA1	0.712955	0.00309211	0.0255555				MRPS31	-0.916217	0.00227372	0.020355
SLFN5	0.710339	0.0014785	0.0145428				KLF6	-0.917328	2.73513e-11	2.4147e-09
WLS	0.708121	0.00116115	0.0119594				KLF11	-0.9196	0.000172393	0.00242679
REV1	0.707936	0.000548826	0.00645754				EIF1AX	-0.919814	5.40552e-07	1.75331e-05
IQCE	0.707044	0.00574121	0.0408451				RPS24	-0.919881	5.56114e-09	3.05085e-07
DNASE2	0.706196	0.000504139	0.0060006				SOX9	-0.923467	1.2306e-05	0.000257134
FRMD4A	0.705841	0.0067874	0.0462118				MIF	-0.923514	9.14928e-13	1.08901e-10
ABHD5	0.705838	0.00017639	0.00247522				SLC29A2	-0.925172	0.000740994	0.00831498
CLUAP1	0.705488	0.000564855	0.0066143				NOB1	-0.927346	6.75022e-08	2.75597e-06
KCNQ1OT1	0.704218	0.000896433	0.00963737				ARHGEF38-IT1	-0.927375	0.003438	0.0276763
MGAT1	0.703035	4.04625e-07	1.36214e-05				DECR1	-0.927943	2.86221e-06	7.42336e-05
SLC37A1	0.702421	0.00016717	0.00236575				SCARNA22	-0.928417	0.00344801	0.0277401
MAPK13	0.699783	0.00203061	0.0186819				RPL37	-0.928826	1.49733e-08	7.2061e-07
ZC3HAV1	0.699329	9.29487e-05	0.0014358				NDUFB10	-0.929996	4.16038e-10	2.85886e-08
HS1BP3	0.697559	0.00750696	0.0496652				CYP51A1	-0.931095	9.021e-09	4.71604e-07
OPTN	0.696873	0.000362047	0.00457307				CD24	-0.934603	1.0952e-08	5.57257e-07
DPP9	0.695085	0.00272354	0.0232293				AXIN1	-0.934753	0.00337813	0.027343
TACC1	0.694819	0.000285744	0.00379408				ZUP1	-0.936877	0.00134291	0.0134604
STAT2	0.694403	0.00275942	0.0234155				IFITM2	-0.936948	4.83465e-08	2.04606e-06
CXCL2	0.692208	0.000117981	0.00174951				LPAR2	-0.937747	7.72706e-06	0.000172257
MIRLET7BHG	0.691881	0.00472061	0.0353145				HSD11B2	-0.940222	5.09305e-06	0.000122334
HERC1	0.689942	0.00431645	0.0328556				VSTM2A	-0.941109	0.00550211	0.0395985
CTSF	0.688535	0.00500898	0.0370148				ANKRD40	-0.941566	0.000400147	0.00494381
MTURN	0.687805	0.0048986	0.0363603				CSRNP1	-0.942487	7.03379e-07	2.22726e-05
CHM	0.685655	0.00616846	0.043121				DEPTOR	-0.942789	0.000390593	0.0048709
CEP295	0.682947	2.62353e-05	0.000492596				BHLHE41	-0.943045	2.9213e-05	0.000537898
DDX11	0.682596	0.000494783	0.00591218				WDR3	-0.944937	9.82341e-06	0.00021156
DSN1	0.681312	0.00187783	0.0175766				SUV39H2	-0.945663	0.00230612	0.0205363
TMEM181	0.681261	0.0048744	0.0362211				CGREF1	-0.946537	0.00202378	0.0186448
LRRC37A4P	0.68068	0.000418975	0.0051336				RSL24D1	-0.946599	4.08822e-13	5.39605e-11
RAB3B	0.678287	3.52406e-05	0.000633143				CKMT1A	-0.948663	0.00155005	0.0151604
VASN	0.677919	0.00673038	0.0459881				C17orf58	-0.951213	0.000626827	0.00721609
LMF2	0.677074	0.000726662	0.00820248				ARHGDIB	-0.952127	0.00560895	0.0401358
PSPH	0.674724	0.00269964	0.023119				GAS5	-0.953057	7.79845e-08	3.11261e-06
TP53TG1	0.673482	0.000398128	0.00492453				PGC	-0.954795	0.000158372	0.0022605
SLC20A1	0.670914	0.0019488	0.0180538				FAM8A1	-0.955763	0.00665284	0.045716
ATAD2	0.669009	4.07311e-06	0.000100367				RPL17	-0.957023	4.73559e-08	2.01694e-06
RORC	0.666863	0.00225989	0.0203146				MAFF	-0.95816	1.06959e-07	4.12102e-06
C1orf122	0.665115	0.000132512	0.00192432				RPL22L1	-0.958803	2.81752e-06	7.35038e-05
FBXO22	0.663974	8.13211e-05	0.00128752				MPST	-0.960501	2.0152e-09	1.2156e-07
FAM50A	0.663578	1.74812e-05	0.000342708				TGIF1	-0.962719	2.42881e-06	6.55434e-05
HERC2	0.660447	0.000494936	0.00591218				RPS27A	-0.965663	1.24688e-10	9.33832e-09
ABHD2	0.659619	0.00071406	0.0081014				USE1	-0.965754	2.44083e-06	6.57347e-05
SLC30A4	0.65816	0.000253042	0.00343513				DARS1	-0.966996	6.44806e-09	3.49427e-07
CYB561A3	0.657549	0.00209078	0.0190774				B3GNT5	-0.967621	0.00587091	0.041454
KRCC1	0.656687	0.00138969	0.0138771				OLMALINC	-0.96787	0.0023895	0.0211377
ISG15	0.656054	2.4684e-06	6.62098e-05				FMC1	-0.968258	6.3064e-06	0.000145451
CNN3	0.648836	0.00429829	0.0327994				ARHGEF26	-0.970013	0.00024427	0.00332961
MGAT4A	0.64849	0.00382197	0.0300421				DPCD	-0.971	3.4616e-07	1.17721e-05
GALNT3	0.647959	0.000571204	0.00665623				NUDT8	-0.971499	2.72373e-06	7.14764e-05
RPS27L	0.647147	3.95947e-05	0.000700979				PFDN4	-0.974225	7.88359e-11	6.18212e-09
DOLK	0.646673	0.000262521	0.00353501				MYADM	-0.974596	5.88012e-06	0.000136564
RAB5C	0.644899	0.00699082	0.047087				PPA1	-0.97724	5.33601e-10	3.57459e-08
CLIP1	0.644158	0.00110221	0.0114258				RPL35A	-0.979123	1.37248e-10	1.02215e-08
CBX6	0.643373	0.000246999	0.00336064				PAFAH1B3	-0.979244	9.05268e-13	1.08722e-10
FDX2	0.641223	0.00189929	0.0177307				LRRC26	-0.980621	0.00226618	0.020355
TRIP4	0.638544	0.00677993	0.0462051				ZNF540	-0.982044	0.00498591	0.0369057
SCAPER	0.637801	0.0010175	0.0107058				GJC3	-0.983467	0.00544759	0.0393401
NIBAN1	0.637338	2.67625e-06	7.03725e-05				MTHFD1L	-0.984256	0.000788463	0.0086757
IFI35	0.633912	0.00175408	0.0167384				GAPDH	-0.986276	4.1652e-13	5.44375e-11
PRAF2	0.633217	5.93421e-05	0.000976643				MANEA	-0.989303	0.00681082	0.046324
S100A13	0.630762	0.0010873	0.01128				PRAC1	-0.989321	4.63156e-13	5.77041e-11
ATXN2L	0.630685	0.00330728	0.026933				CMTM3	-0.989867	9.87249e-05	0.00150929
RRBP1	0.629466	1.76183e-06	4.92814e-05				GCLM	-0.990722	0.000347851	0.00442059
ENSA	0.629047	0.000342654	0.0043796				CCDC59	-0.991014	3.87262e-08	1.69265e-06
SPATS2L	0.628981	0.00246072	0.0216384				JUND	-0.993927	3.72207e-10	2.58432e-08
ZNF500	0.628691	0.00482958	0.0360222				EPB41L4A-AS1	-0.99804	2.19262e-07	7.92135e-06
CYP20A1	0.62761	0.00558184	0.0400605
SMC5	0.627392	0.00251199	0.0218956
GPX1	0.627272	0.000101897	0.00154776
TUBGCP5	0.627222	0.00244748	0.0215728
OAS1	0.626696	0.00227839	0.020355
CTSD	0.626438	7.81494e-05	0.00124358
TRIP11	0.623856	0.00286281	0.0240631
VANGL1	0.62342	0.00345921	0.0277862
SELENON	0.620473	0.0026677	0.0229588
HSD17B12	0.61919	0.000204149	0.00282902
LONP2	0.619088	0.00039329	0.00488931
GNG12	0.618561	0.00182643	0.0172193
DPP7	0.617324	0.00141553	0.0140615
NAGA	0.616533	0.00100645	0.0106063
CYFIP2	0.615586	0.00170069	0.0163115
MYO6	0.614535	0.000105747	0.00159831
LINC01000	0.61389	0.000182419	0.00254376
CLSPN	0.613219	1.33432e-05	0.000274081
ARFGEF3	0.612588	0.00120042	0.0123004
LMO7	0.612576	0.00168044	0.016163
SHTN1	0.612465	0.00423234	0.0323703
IPO8	0.609791	0.00341605	0.0275162
SLC39A7	0.606986	0.000197576	0.00274364
ATF3	0.606022	0.000131556	0.0019146
MAP4K5	0.605021	0.00711349	0.0476772
TIMELESS	0.60304	6.62493e-05	0.00107441
FICD	0.599775	0.00106572	0.0111341
CDC6	0.599454	0.000398218	0.00492453
SLC35B4	0.599401	0.00115131	0.0118978
SELENBP1	0.598845	0.000393899	0.00488931
RBM47	0.598353	0.000132183	0.00192163
CAPN2	0.596534	4.01053e-05	0.000708138
ZNFX1	0.596041	0.000769961	0.0085323
DCAF5	0.595563	0.00187457	0.0175738
IRF9	0.595035	0.00116017	0.0119594
PRC1	0.593123	0.00297742	0.0247765
C16orf70	0.5919	0.00447178	0.0337753
NADSYN1	0.590467	0.00596759	0.041981
ERO1B	0.585385	0.00156088	0.0152473
PPP1R10	0.584575	0.000762203	0.00849576
PSMB8	0.584342	0.00388708	0.0304279
CREBBP	0.582482	0.00603607	0.0423733
ARHGAP32	0.581428	0.00104984	0.0110027
RNF212	0.581204	0.00107687	0.01122
AKT2	0.580919	0.00688837	0.046661
CHAF1B	0.580526	0.00403185	0.0312674
STARD3	0.579942	0.00250659	0.021883
RRP7BP	0.577651	0.00560814	0.0401358
SEC31A	0.575381	6.25551e-05	0.00101946
AGPAT3	0.57509	0.00252199	0.021917
CAB39L	0.573786	0.00103205	0.0108419
CNTRL	0.570217	0.00280886	0.0237294
SIPA1L1	0.569352	0.005101	0.037487
TNRC6B	0.568724	0.000866942	0.00936564
GLB1	0.568395	0.000437225	0.00532783
DNAJC12	0.567946	0.00179946	0.0170494
HYOU1	0.565893	0.0011919	0.0122319
IER3	0.565507	0.0028705	0.0240974
GAA	0.563273	0.00703705	0.0473216
B3GAT3	0.561462	0.00691263	0.0467778
TLE1	0.56051	0.00237648	0.0210475
BRD2	0.559747	5.16124e-05	0.000863294
CNTLN	0.559323	0.000331504	0.00425339
ATP6V0C	0.557527	2.23865e-05	0.000428164
RRM1	0.556959	0.00157308	0.0153071
EFCAB14	0.556332	0.00674364	0.0460551
FAM234A	0.556171	0.00120369	0.0123244
CCHCR1	0.555767	0.00574362	0.0408451
CHRM3	0.555764	0.00245089	0.0215728
GPR89A	0.555472	0.00612136	0.0428592
RETSAT	0.553524	0.00558341	0.0400605
PIM1	0.552821	0.000268239	0.00359747
C1orf35	0.552787	0.00481956	0.035974
CXXC5	0.552739	0.00550416	0.0395985
POLR2A	0.550809	0.00372194	0.0294814
PIAS4	0.550809	0.00188208	0.0175947
ATP6V1B2	0.548877	0.000468696	0.00565447
TGOLN2	0.548333	7.8173e-05	0.00124358
MLPH	0.546488	0.000126332	0.0018541
ANKRD11	0.546077	0.000853228	0.0092486
TNFSF10	0.543491	9.50003e-05	0.00145904
CREB3	0.542287	0.00292735	0.0244668
HP1BP3	0.541935	0.00220601	0.0199645
ALDH1A3	0.541885	6.65516e-06	0.00015244
SQSTM1	0.541692	0.0016748	0.0161239
NRDC	0.540098	0.000330844	0.00424902
MALAT1	0.538739	0.000455766	0.0055285
NUSAP1	0.538169	0.000496745	0.00592848
ATXN2	0.537291	0.0029148	0.0244078
LAMTOR1	0.536379	0.000112667	0.00168192
ZNF331	0.532777	0.00220935	0.019968
CCDC88C	0.532643	0.00668679	0.0458548
RRM2	0.530027	0.00093661	0.0100048
CASZ1	0.529703	0.00488276	0.036263
TMEM9B	0.528987	0.00186655	0.0175147
ZC3H7A	0.528573	0.00548015	0.0394897
EI24	0.527003	0.000101704	0.00154773
INO80	0.526155	0.00682924	0.046402
SLC50A1	0.525904	0.00276919	0.0234835
CD47	0.522976	0.00596252	0.0419675
CCNG1	0.522836	0.000121837	0.00179868
ABCA5	0.517607	0.00322329	0.0263941
AK1	0.515685	0.00206402	0.018885
AP1B1	0.514355	0.00290211	0.0243474
ATP6AP1	0.514003	0.000157913	0.0022605
ZKSCAN1	0.508671	0.00574484	0.0408451
DERL2	0.508391	4.24998e-05	0.000742548
IER2	0.50613	0.000175698	0.0024681
DHRS7	0.503765	0.00098941	0.0104764
FGD5-AS1	0.500911	0.00562274	0.0401938
RHBDD3	0.49948	0.000674174	0.00771452
LIMA1	0.494837	0.00275471	0.0233905
NCAPD3	0.494317	0.00412046	0.0317147
SEC11C	0.493555	0.000571035	0.00665623
HPGD	0.492234	0.000417668	0.00512229
WARS1	0.490958	0.00214433	0.0194595
NKTR	0.488682	0.000558939	0.00655917
CST3	0.485681	0.00672409	0.0459881
AKAP17A	0.485311	0.0064509	0.0445329
GNPTG	0.484723	0.00436171	0.0330563
KLF2	0.482033	0.00153645	0.0150385
TSC22D1	0.47787	0.000821291	0.00897429
STAT3	0.477083	0.000849818	0.00923302
SEPTIN2	0.474971	0.0011358	0.0117465
ZNF432	0.474719	0.00414017	0.0318196
CHMP1A	0.474695	0.00697222	0.047014
ATP6AP2	0.472603	0.00414639	0.0318378
SPTBN1	0.472344	0.00630587	0.0438059
PPIL2	0.470871	0.00609176	0.0426968
ATP6V0D1	0.465935	0.00703913	0.0473216
DNMT1	0.46502	0.000403088	0.00497092
AFG3L1P	0.463742	0.00569987	0.0406119
SELENOT	0.45773	0.0013294	0.0133551
FUCA2	0.456552	0.0039995	0.0311252
ENTPD6	0.454868	0.00108511	0.0112661
ADIPOR1	0.454099	0.00714899	0.047867
SPATS2	0.453074	0.00433007	0.0328913
CD82	0.444182	0.00202826	0.0186732
RGL2	0.443315	0.00236728	0.0209829
NFE2L1	0.440492	0.00340324	0.0274463
SUMF2	0.439557	0.00309647	0.0255756
TOB2	0.434381	0.00523611	0.038248
TXNIP	0.433096	0.00232678	0.0207065
C12orf65	0.432936	0.00721278	0.0481582
SEC61A1	0.427922	0.000599572	0.00694829
FTCD	0.427463	0.00639152	0.0442788
HACD3	0.426745	0.000853333	0.0092486
ZWINT	0.424388	0.00477476	0.0356595
RAB18	0.424306	0.00414125	0.0318196
ACADVL	0.418253	0.00282265	0.0238156
SYTL1	0.416141	0.0046105	0.0346995
LAMP2	0.415781	0.00728142	0.0484858
REEP3	0.415774	0.00685769	0.0465005
CMTM6	0.41533	0.00201897	0.0186133
EMP2	0.412527	0.00606864	0.0425571
LMAN2	0.412155	0.00176616	0.0168297
ERP44	0.407536	0.00483638	0.0360222
RBBP6	0.407489	0.00340907	0.0274766
SARAF	0.406561	0.00675326	0.0460736
TCEA3	0.406226	0.0020516	0.0187843
APMAP	0.405922	0.00418185	0.0320392
FLNB	0.403947	0.00316367	0.0260338
RAB2A	0.403305	0.00183577	0.017283
RAMP1	0.397891	0.00062323	0.00718089
PTP4A1	0.393932	0.00121372	0.012408
HSPA5	0.389378	0.00582478	0.0412375
P4HB	0.387661	0.00280018	0.0236848
NFIC	0.383707	0.001901	0.0177343
HDLBP	0.37971	0.000719253	0.00812573
NUCB2	0.376962	0.00492208	0.0365144
PSAP	0.369824	0.00392085	0.0306024
ARPC2	0.365066	0.00537862	0.0389373
PCA3	0.364013	0.00536207	0.0388488
PDIA4	0.362181	0.00254119	0.0220694
STT3A	0.338506	0.00666432	0.0457713
TMED2	0.327358	0.00460444	0.0346789
NUPR1	0.309999	0.00623518	0.0434507

## Sheet: Dataset 2
Supplementary data 2: Significant differentially expressed genes (DEG) of macrophages by multiplex RNA-Seq at one week post-treatment
Differentially expressed genes between treated vs untreated and its significance (adjusted P-value <0.05) were calculated using Wald’s T-test method implemented in the DESeq2 R package.
Genes with avg_log2FC > 0							Genes with avg_log2FC < 0 and > -1							Genes with avg_log2FC < -1 and >-2							Genes with avg_log2FC < -2
Gene name	avg_log2FC	p_val	p_val_adj				Gene name	avg_log2FC	p_val	p_val_adj				Gene name	avg_log2FC	p_val	p_val_adj				Gene name	avg_log2FC	p_val	p_val_adj
Slc1a2	6.54144	0.00314156	0.0429367				Clic1	-0.325616	0.00112274	0.0197263				Dbn1	-1.00038	0.0025796	0.0374178				Gja1	-2.0002	5.35584e-11	8.54569e-09
Zfp990	6.51071	0.00010584	0.00317799				Med28	-0.365875	0.00356487	0.0471904				Creb5	-1.00192	0.000848555	0.0158636				Ptges	-2.00879	4.97404e-08	4.67491e-06
Dnah8	6.14716	6.098e-05	0.00201146				Smim14	-0.39918	0.00221061	0.033306				Igfbp7	-1.00427	8.75153e-08	7.53969e-06				Crispld2	-2.01614	1.455e-08	1.53581e-06
Prrt2	5.74866	0.000173732	0.00466526				Fbxw2	-0.402366	0.00323007	0.0439277				Naaa	-1.00549	0.00182664	0.0287774				Gfra2	-2.02237	4.4663e-06	0.000220455
BC024063	5.49978	0.00236201	0.0348136				Gpi1	-0.410777	0.00038727	0.00872597				Cd81	-1.00804	1.0367e-05	0.000467773				Ms4a8a	-2.03101	6.93699e-05	0.00222405
Jsrp1	5.17335	0.00370493	0.0487898				Atox1	-0.41684	3.67777e-05	0.00135299				Ddx60	-1.0093	7.67151e-05	0.00240339				Il1b	-2.03303	2.04852e-09	2.70286e-07
Lin7a	5.06698	0.00178079	0.0282497				Dlgap4	-0.440673	0.00249095	0.0363625				Il33	-1.01139	3.18437e-05	0.00120707				Tanc1	-2.03738	1.73244e-05	0.000729219
Slc6a12	4.93005	0.000758738	0.014737				Lamp2	-0.458301	0.000117141	0.00342732				Serpina3n	-1.01172	0.000331721	0.00775447				Cystm1	-2.04794	0.000795059	0.0151525
Ebf3	4.84449	0.00107564	0.0191726				Fxyd5	-0.46122	0.0016983	0.0272244				Tinf2	-1.01326	0.00158459	0.02579				Ednrb	-2.04889	0.00297985	0.0413589
Kcnq4	4.81494	0.00281715	0.0398937				Ifi35	-0.463333	0.00158226	0.025786				Abhd6	-1.01644	0.0024703	0.0361381				Thbs2	-2.05069	1.06309e-14	4.29051e-12
Gml	4.69905	0.00203936	0.0311931				Reep5	-0.467955	0.00287856	0.0406314				Tspan32	-1.01876	0.00255743	0.0371749				C1qtnf3	-2.05448	0.00077837	0.0149591
AF357425	4.54179	0.00143166	0.0237836				Psmb8	-0.482452	0.00300798	0.0416084				P4ha2	-1.02096	0.000441089	0.00966872				Chp2	-2.06619	1.52121e-05	0.000652315
Gpr1	4.50602	0.00100436	0.0181578				Ndfip1	-0.483676	0.00149791	0.0247047				Efemp1	-1.02315	0.00039772	0.00890297				Tppp3	-2.06964	1.02771e-21	1.28203e-18
Zfpm2	4.42184	0.00209477	0.0319028				Sec62	-0.491792	0.00159214	0.0258548				Pmaip1	-1.02349	0.000724571	0.0143265				Cd209a	-2.07246	6.23252e-06	0.000296954
Klf12	4.41779	0.00146849	0.0242487				Jund	-0.493491	0.0021173	0.0321745				Plek	-1.02383	1.79125e-05	0.000749378				Ch25h	-2.07264	0.000509246	0.0108925
Fhod3	4.10012	0.000189764	0.00499796				Pla2g15	-0.499712	1.05929e-05	0.00047502				Gstt1	-1.02559	0.000101592	0.00305711				Fbln5	-2.07595	3.4155e-08	3.34768e-06
Nkain1	3.21944	5.10297e-06	0.000247431				Rora	-0.504968	0.00289118	0.0406314				Atf5	-1.02609	0.00254408	0.03702				Fcna	-2.07633	0.00224029	0.0334852
Fhdc1	3.03671	0.000965727	0.017622				Vkorc1	-0.509114	0.000413436	0.00916506				Nrcam	-1.0263	0.00357484	0.0471956				Ets1	-2.08851	1.12111e-06	6.83725e-05
Hmcn1	2.89754	0.000625968	0.0127441				Cmtm6	-0.511611	0.00356971	0.0471904				Zmynd15	-1.02857	0.0016104	0.0261205				Inhba	-2.08984	0.000385344	0.00871118
Cpe	2.87956	0.000595796	0.012294				Wnk1	-0.512626	0.00036066	0.00828974				Herpud1	-1.02879	8.45279e-11	1.27461e-08				Il10	-2.09013	0.000161044	0.00438461
Carmil1	2.75582	0.000638392	0.0129204				Antxr2	-0.514208	0.00306959	0.0422477				Bgn	-1.02964	0.000355976	0.00820958				Chst7	-2.09783	5.52173e-05	0.00186165
D630033O11Rik	2.73392	0.00267574	0.0383262				Syf2	-0.51459	0.000283813	0.00690511				Gas6	-1.02999	6.31533e-07	4.18642e-05				Il6	-2.11074	1.26864e-06	7.66887e-05
Atp6v0d2	2.70556	1.57433e-15	6.96871e-13				Map2k3	-0.515224	0.000401495	0.00894369				Col1a2	-1.0305	0.00165405	0.0266709				Plcd1	-2.1146	5.06036e-05	0.00174468
Plekhh2	2.67239	2.15083e-05	0.000868049				Ccnl1	-0.523244	0.00223861	0.0334852				Pvr	-1.03297	0.00244504	0.0358449				Trim30b	-2.12421	0.00133211	0.0225949
Guca1a	2.65082	0.00142646	0.023726				Itm2b	-0.524859	0.000286427	0.00692002				Pls3	-1.03603	0.000514118	0.0109545				Arhgap42	-2.12757	0.00209224	0.0318997
Tmem26	2.61983	3.67093e-05	0.00135299				Cox14	-0.525107	0.000321309	0.00760173				Pi16	-1.04138	0.000491059	0.0105451				Ndrg2	-2.12943	0.000112153	0.00332388
Gpnmb	2.61881	2.37568e-24	4.07488e-21				Lgals9	-0.530184	0.000570204	0.0118911				Ifi47	-1.04154	1.01554e-08	1.10597e-06				Serpinb2	-2.14123	0.00196784	0.0304427
Fabp4	2.43886	4.19725e-09	5.00823e-07				Snx6	-0.530878	0.00315141	0.0429857				Gfpt2	-1.04286	0.00077715	0.0149566				Tnfsf13b	-2.14203	4.01244e-06	0.00020168
Sox13	2.43174	8.68919e-05	0.00267939				Map2k1	-0.535729	0.000141249	0.00399633				Scimp	-1.046	0.000457055	0.00997297				Slc52a3	-2.14822	4.39837e-05	0.00157112
Hebp2	2.35841	5.00473e-07	3.36642e-05				Mat2a	-0.537521	0.00288989	0.0406314				Pros1	-1.05264	5.77082e-07	3.84404e-05				Calca	-2.14888	0.00259803	0.0376057
Sacs	2.24078	0.00381691	0.04981				Ubxn4	-0.5376	0.000806703	0.0153318				Klf4	-1.05762	1.50659e-05	0.000650106				Egln3	-2.15849	0.00374449	0.0490754
Mgll	2.19768	4.36242e-14	1.5349e-11				H2-D1	-0.540118	7.29383e-06	0.00034276				Gys1	-1.06018	0.000785195	0.0150481				Boc	-2.15932	0.00221118	0.033306
Fam124a	2.14301	0.00139286	0.0233653				Grina	-0.542283	0.001628	0.0263384				Serpinb8	-1.06334	0.00200948	0.0309127				Arg1	-2.15965	0.000290423	0.00696711
Abcb4	2.0776	0.00215112	0.0325802				Flot1	-0.543512	0.000385207	0.00871118				Lzts2	-1.0635	1.07094e-06	6.56049e-05				Cpxm2	-2.17353	0.00156916	0.0256028
Phlda3	2.07382	9.97784e-14	3.2599e-11				Rnf2	-0.543796	0.00122968	0.0211753				Nid1	-1.06531	2.45347e-06	0.000137977				Wnt2	-2.19232	0.000582438	0.0121094
Zfp46	1.97796	0.00288988	0.0406314				Frmd6	-0.545765	0.00341534	0.0456776				Metrnl	-1.06532	0.00273493	0.0389256				Fgl2	-2.20213	2.20413e-11	3.97961e-09
Eda2r	1.96619	0.000289836	0.0069652				Ptpn12	-0.550348	0.00171633	0.0273978				Penk	-1.06658	2.36907e-05	0.000936842				Il1rl1	-2.20257	0.00046881	0.0101627
Lpl	1.95551	1.38043e-07	1.08241e-05				Slc31a1	-0.554287	0.00247332	0.0361437				Vps37b	-1.06682	0.000208625	0.00540141				Dpysl3	-2.21129	6.19023e-16	2.92905e-13
Mettl27	1.93794	0.000219853	0.00563892				Clic4	-0.554403	0.00288169	0.0406314				Gbp3	-1.0677	0.000264839	0.00653619				Cdc42ep5	-2.22088	0.000239658	0.00601204
Dnmt3aos	1.93061	0.000759361	0.014737				Ap2a2	-0.556487	0.000359002	0.00826547				Errfi1	-1.07157	6.59697e-05	0.00214398				Egr3	-2.2242	2.90887e-07	2.07893e-05
Zfyve9	1.85628	2.21959e-05	0.000893172				Lmbrd1	-0.556488	0.00113147	0.0198157				Ccrl2	-1.07204	0.000589936	0.0122098				Hspa1b	-2.22878	0.000285739	0.00692002
Aspm	1.83293	0.00228568	0.0339806				Picalm	-0.559451	0.000799127	0.0152089				Cdc42ep4	-1.07205	1.12543e-05	0.000496566				Rbms3	-2.23526	4.32908e-05	0.00155915
Fbxo32	1.8308	3.43302e-07	2.41579e-05				Mcfd2	-0.566416	0.00268042	0.0383532				Odc1	-1.07415	0.0024084	0.0354213				Cilp	-2.23707	0.000111115	0.00330026
Igf2bp3	1.8005	0.00094154	0.0172725				Slc31a2	-0.567709	0.00186055	0.0291112				Prelp	-1.07761	0.00105572	0.0189614				Cd5l	-2.2445	5.6184e-09	6.42464e-07
Kyat3	1.78573	0.0017885	0.0283065				Tnfrsf1a	-0.576384	0.000979311	0.0177988				Slc49a4	-1.07784	0.000701718	0.0139956				Adamtsl1	-2.252	3.88074e-08	3.67252e-06
Prokr1	1.74285	0.000329243	0.00770968				Polb	-0.577236	0.000370919	0.00845474				Il1rn	-1.08437	2.31771e-05	0.000921842				Mustn1	-2.25455	0.00166033	0.0267407
Cd109	1.65251	1.52692e-13	4.78038e-11				Stat3	-0.578184	0.000310057	0.00736089				C1qa	-1.08634	2.08542e-13	6.22091e-11				Ccl4	-2.26492	8.89715e-29	2.44173e-25
Arhgap6	1.62855	5.59473e-09	6.42464e-07				Bcl10	-0.581296	0.00191311	0.0296965				Relb	-1.09542	4.37214e-06	0.000216587				Cdkn2b	-2.26712	1.07574e-12	2.68388e-10
Ttc23	1.60102	0.00242649	0.0356492				Rela	-0.5857	0.000976093	0.0177639				Fcrls	-1.09661	3.55176e-08	3.4523e-06				Ddah1	-2.2723	4.32751e-10	6.25075e-08
Slc25a13	1.60023	0.0012308	0.0211753				Ndel1	-0.597861	0.000293661	0.00703249				C1s1	-1.09997	2.55087e-05	0.000994404				Pcsk5	-2.27323	7.02051e-13	1.85807e-10
Clec2i	1.5857	0.00152069	0.0249605				Cyb5a	-0.603755	0.000369369	0.00843342				Arf2	-1.10232	1.1416e-07	9.26927e-06				Xxylt1	-2.27828	0.0011905	0.0206264
Fam83d	1.58429	0.000416135	0.00921001				Mif4gd	-0.607131	0.00330616	0.0446088				Nfil3	-1.1027	0.00104533	0.0187996				Ednra	-2.28086	0.000887709	0.0164833
Atp1a3	1.56957	5.64992e-05	0.00189093				Erdr1	-0.608293	0.0019334	0.0299775				Col1a1	-1.10355	2.36075e-05	0.000936249				Hspa12a	-2.28419	5.31029e-08	4.85785e-06
Mmp27	1.53069	6.62332e-07	4.32787e-05				Ly86	-0.621257	0.000633874	0.0128479				Cdc42ep2	-1.1085	0.00202263	0.0310106				Mmp9	-2.28534	0.000233789	0.00592763
Maob	1.48576	0.000214731	0.0055287				Laptm4b	-0.622493	0.000569996	0.0118911				Csrnp1	-1.1099	7.53899e-05	0.00237271				Tmem52	-2.29237	0.00024951	0.00619126
Gpr176	1.48536	0.00323746	0.0439846				Klf13	-0.622919	0.00091027	0.0168339				Phlda1	-1.11272	3.37117e-09	4.24042e-07				Twist1	-2.29358	0.00223135	0.0334646
Col6a6	1.44216	0.00381762	0.04981				Tspan3	-0.624176	0.00188394	0.0293433				Dgka	-1.11414	7.82862e-05	0.00244146				Rcn3	-2.30371	2.53463e-32	1.15934e-28
Nr1h3	1.41454	6.36166e-07	4.19686e-05				Ccpg1	-0.624363	0.000744002	0.014573				Cryab	-1.11493	0.000152526	0.00421153				Fosl1	-2.31522	3.10437e-12	7.22003e-10
Cdca7l	1.35024	0.000949368	0.0173928				Gna13	-0.625027	0.00324656	0.0440646				Pmepa1	-1.1167	2.6939e-07	1.96626e-05				Ccl5	-2.31779	4.40916e-11	7.37836e-09
Sgo1	1.30278	0.0034146	0.0456776				Csf1r	-0.625486	1.49244e-06	8.90402e-05				Nr4a2	-1.12251	1.59233e-06	9.41807e-05				Ccl3	-2.33443	7.2918e-20	5.88577e-17
Pibf1	1.29035	0.0014645	0.0242119				Mcl1	-0.626567	0.00060321	0.0123911				Selenbp1	-1.1229	2.43679e-05	0.000958416				Sec16b	-2.33706	0.00287517	0.0406314
Gngt2	1.28039	3.43855e-09	4.25079e-07				Prkx	-0.627462	0.0029809	0.0413589				Nipa1	-1.12292	0.00266224	0.0381881				Fgf9	-2.34894	0.00054195	0.0113866
Csrp1	1.26333	0.00203612	0.0311826				Snx2	-0.629979	0.000366103	0.00837277				Fn1	-1.12437	1.09155e-05	0.000484734				Gstp2	-2.34923	0.000629007	0.012787
L3mbtl3	1.26209	9.15119e-06	0.000415803				Vamp3	-0.630292	0.00082193	0.0155566				Xaf1	-1.1257	1.49075e-09	1.98603e-07				Cp	-2.35884	1.1312e-24	2.21747e-21
Ndst1	1.25236	0.000679102	0.0135643				Nxf1	-0.632854	0.00293381	0.0409539				Clec4a1	-1.12609	0.00125953	0.0216041				G530011O06Rik	-2.35894	1.8666e-05	0.000773821
Pakap	1.25194	6.39159e-06	0.000303479				Rsbn1	-0.636087	0.000205511	0.00533085				Birc3	-1.12832	0.000542694	0.0113866				Gm3716	-2.36541	0.00131431	0.0224036
Alcam	1.25116	0.000256227	0.00634648				Cst3	-0.636533	0.00303408	0.0418849				Csf1	-1.12897	4.70754e-06	0.000229882				Cxcl10	-2.37075	1.04252e-07	8.67e-06
Trp53inp1	1.23383	0.000399359	0.00892361				Cr1l	-0.638421	0.00232266	0.0343443				Ugcg	-1.13004	0.000150771	0.00417955				Ccl7	-2.37789	7.21316e-16	3.2993e-13
Fabp5	1.22962	2.50285e-06	0.00014018				Tsc22d3	-0.639829	0.0029382	0.0409736				Vamp5	-1.13064	5.4974e-06	0.00026376				Fpr2	-2.38418	0.00032339	0.00762467
Psap	1.22739	3.75912e-09	4.60559e-07				Rapgef6	-0.642083	0.00224537	0.0334852				Tln2	-1.1307	0.00033613	0.00784418				Thrb	-2.3842	4.60838e-06	0.000226653
Diaph3	1.22295	0.00233084	0.0344282				Eno1	-0.643131	0.00169548	0.0272109				Sgpp1	-1.13119	1.45459e-07	1.12134e-05				Igfbp2	-2.38734	8.61925e-05	0.00266381
Fam20c	1.20997	7.71942e-11	1.17695e-08				Nr3c1	-0.647662	0.000167457	0.00450557				Aff1	-1.13332	0.000847153	0.0158636				Lysmd2	-2.40486	1.45253e-05	0.000628757
Ttyh2	1.20081	0.000705004	0.0140407				Cd99l2	-0.64809	0.00135631	0.022864				Angpt4	-1.13507	0.00113216	0.0198157				Fpr1	-2.40739	2.69756e-06	0.000149231
Gm1673	1.19863	0.000148522	0.00412555				Pepd	-0.650541	0.000176804	0.00473847				Oaf	-1.13569	1.1916e-07	9.5065e-06				Hcar2	-2.41676	0.000154244	0.00425007
Lgals3	1.18992	5.44012e-13	1.49299e-10				Pqbp1	-0.654388	0.00112536	0.0197471				Mndal	-1.13614	3.70139e-08	3.52712e-06				Fxyd6	-2.41734	0.000735504	0.0144386
Cd36	1.18521	0.00176075	0.0280615				Ube2f	-0.655256	0.000119754	0.00348889				Snn	-1.13634	0.0033315	0.0448625				Aspn	-2.41914	1.3171e-11	2.51017e-09
Mdk	1.17425	0.0006332	0.0128479				Btd	-0.658111	0.00134518	0.0227465				Ackr3	-1.13693	0.0034493	0.046087				Slfn4	-2.42657	1.67525e-05	0.000709501
Gria3	1.15718	0.00184184	0.0289174				Polr2h	-0.661997	0.00113788	0.0198905				Sod3	-1.13854	0.000754021	0.0147179				Bnc2	-2.43353	0.000186114	0.00492072
Ly9	1.15012	0.00158627	0.02579				Idh2	-0.664963	0.00107586	0.0191726				Nectin2	-1.13878	0.000108399	0.00324064				Lyve1	-2.4618	2.75367e-12	6.62911e-10
Gchfr	1.1479	0.00179858	0.0284334				Cept1	-0.665872	0.000178808	0.00476427				Gch1	-1.14233	0.000536542	0.0113207				Rims2	-2.46907	0.000752678	0.0147126
Zmat3	1.13876	0.00327902	0.0443871				Znrd1	-0.66612	6.54958e-05	0.00213476				Ccdc134	-1.14242	0.00106285	0.0190149				Smad6	-2.47512	0.00297222	0.0413413
Get1	1.12756	4.05932e-07	2.79909e-05				Lpin2	-0.67283	0.000287355	0.0069245				Adamts4	-1.14261	0.000279008	0.00682323				Oasl1	-2.47673	1.2076e-14	4.73448e-12
Rps18-ps4	1.12569	0.00128354	0.0219611				S100a10	-0.673456	0.000717943	0.014257				Tlr2	-1.14341	6.71404e-05	0.00217288				Adamtsl5	-2.47686	4.25898e-17	2.16451e-14
Mfsd12	1.1218	6.69138e-06	0.000316618				Ncf4	-0.673565	0.00162959	0.0263384				Amotl2	-1.15021	0.000178611	0.00476427				Meox2	-2.4772	0.000121624	0.00353587
Soat1	1.11911	5.28066e-08	4.85785e-06				Loxl1	-0.674091	7.10707e-05	0.00226798				Ifi209	-1.15922	0.000774366	0.014924				Gm13822	-2.50115	0.00138389	0.0232432
Tfb2m	1.11637	0.00184785	0.0289708				Gem	-0.676611	0.000394569	0.00884686				Gda	-1.15944	0.000435632	0.00957847				Il11	-2.50384	2.91796e-06	0.00015889
Actn1	1.09147	8.71216e-05	0.00268046				Peli1	-0.679544	8.87798e-05	0.00270719				Tm4sf1	-1.16354	0.000146491	0.00408566				Kif26b	-2.50897	0.00227313	0.0338307
Gadd45a	1.08854	0.000267348	0.00658625				Trib1	-0.680222	0.00011327	0.00334256				Cpxm1	-1.17148	0.00222338	0.0334531				Rsad2	-2.51427	2.17615e-17	1.24421e-14
Dusp6	1.07679	4.29952e-05	0.00155258				Il18	-0.688546	0.00251323	0.0366488				Adamts1	-1.17385	3.86436e-05	0.00141405				Steap4	-2.52678	7.30449e-13	1.89117e-10
Cenpk	1.05142	0.00258498	0.0374563				B3gnt2	-0.689548	0.00353562	0.0469295				Mcoln2	-1.17452	0.000789683	0.015113				Egfr	-2.5268	1.37162e-14	5.22816e-12
Plxdc1	1.03719	0.00356811	0.0471904				Cflar	-0.692215	0.000733011	0.0144103				Xrcc5	-1.17761	0.000467717	0.0101603				Hbegf	-2.54533	6.22076e-14	2.13403e-11
Igf2r	1.0334	1.08598e-05	0.000484734				Tcn2	-0.693582	4.21428e-05	0.00152581				Fstl1	-1.1793	2.70795e-06	0.000149231				Cryaa	-2.55106	0.00200813	0.0309127
Tecpr1	1.03169	4.83461e-06	0.00023525				Pdlim5	-0.696596	0.00145188	0.0240612				Mxi1	-1.18151	0.000152538	0.00421153				Afap1l1	-2.55283	0.00110372	0.0195423
Apoc1	1.0274	5.10117e-08	4.76178e-06				Zbtb4	-0.699596	0.00265682	0.0381747				Maff	-1.18346	4.55989e-12	1.03385e-09				Slc16a2	-2.55903	6.31392e-05	0.00206777
Mettl17	1.02701	0.000393073	0.00882773				Mgat1	-0.700966	3.24457e-05	0.0012265				Stk40	-1.18742	1.02569e-11	2.01064e-09				Apold1	-2.55922	2.47148e-05	0.000968962
5730409E04Rik	1.02452	0.000126099	0.0036428				Cd34	-0.701322	0.0031866	0.0433795				Serpina3h	-1.18982	0.00136084	0.0228841				Slc27a3	-2.56891	0.000159735	0.0043663
Myo10	1.0187	0.000847997	0.0158636				Tcf4	-0.701816	8.53906e-06	0.000390576				Adam33	-1.18983	0.000352996	0.00816831				Tril	-2.59364	0.00130208	0.0222505
Gask1b	1.01696	8.50119e-07	5.30243e-05				Gsdmd	-0.702154	0.000934858	0.0171729				Gramd1a	-1.19255	0.00141979	0.0236723				Ly6k	-2.594	0.000286443	0.00692002
Dnmt3a	1.00702	0.00075633	0.0147264				Bst2	-0.703988	2.54093e-05	0.00099335				Apod	-1.19473	0.000125318	0.00362789				Camk2n1	-2.60646	6.04605e-10	8.55299e-08
Mfge8	0.998537	3.41262e-07	2.41382e-05				Slc9a9	-0.704559	0.00230102	0.0340978				Irf4	-1.19584	0.00290599	0.040723				Nrg1	-2.61067	4.16617e-17	2.16451e-14
Abcg1	0.996061	2.85931e-07	2.06502e-05				Slc35e4	-0.706712	0.00199559	0.0307679				Aoah	-1.19974	0.00339585	0.0455118				Hykk	-2.6162	0.0001914	0.0050314
Rbl2	0.991925	0.00257496	0.0373901				Lgals3bp	-0.707034	7.55694e-07	4.82309e-05				Igtp	-1.20159	1.06949e-08	1.15555e-06				Upp1	-2.62281	0.000128094	0.00369114
Hmgn3	0.967272	0.000245215	0.00612855				Evi5	-0.709297	0.000624195	0.0127269				Pgap6	-1.20264	0.000728166	0.0143669				Rcan1	-2.63204	1.43717e-52	1.97208e-48
Evl	0.966307	2.31207e-05	0.000921842				N4bp1	-0.71474	0.00293314	0.0409539				Tjp2	-1.20277	0.000202305	0.00527762				Chl1	-2.64424	2.90061e-07	2.07893e-05
Cdc20	0.964583	0.000896366	0.0166215				Zfand5	-0.719201	0.000115343	0.00339643				Chst15	-1.20285	0.0022339	0.0334646				Arhgef5	-2.64532	0.000196212	0.00512842
Gtf2h3	0.952941	0.00240502	0.0354096				Luzp1	-0.719613	5.27588e-05	0.00179197				Nr4a1	-1.21154	3.50143e-07	2.44994e-05				Spry1	-2.6751	5.95894e-05	0.00197442
Lrp12	0.951983	0.000794263	0.0151525				Adar	-0.720434	0.0004256	0.00938919				Socs2	-1.21537	2.02813e-05	0.000828274				Fbp1	-2.68508	2.38747e-11	4.25466e-09
Galns	0.945494	0.00016385	0.00442589				Parp10	-0.72245	0.00289864	0.0406699				Plac8	-1.2156	8.44616e-06	0.00038762				Tnfrsf17	-2.69408	1.54921e-05	0.000660195
Il7r	0.939053	0.000325378	0.00764528				Sp100	-0.724324	8.03918e-05	0.00249578				Tagln	-1.21674	0.00102662	0.0184873				Vwa1	-2.70077	0.000492524	0.01056
Myo9a	0.926052	1.26613e-05	0.000553305				Oas1a	-0.727243	0.000998104	0.0180686				Col6a3	-1.21927	0.00012831	0.00369114				C4b	-2.704	3.31199e-24	5.04969e-21
Slc27a1	0.924549	0.000623844	0.0127269				Tmem107	-0.728144	0.00139969	0.0234227				Ifi202b	-1.21933	4.87053e-05	0.00169628				Tcea3	-2.71437	0.00121923	0.0210444
Usp1	0.917402	0.0008383	0.0157577				Tns1	-0.731328	0.000109792	0.00326803				Cd83	-1.22146	8.19557e-15	3.40787e-12				Wwtr1	-2.72324	1.6522e-08	1.69191e-06
Angptl4	0.913152	1.99698e-08	2.02982e-06				Flrt3	-0.734379	0.00381814	0.04981				Prg4	-1.22255	8.73565e-05	0.00268167				Ccl8	-2.73345	3.86649e-20	3.53707e-17
Ldhb	0.908125	0.00332632	0.0448368				Hsbp1	-0.741095	1.02632e-06	6.3153e-05				Hsd11b1	-1.22323	0.00016249	0.00439782				A4galt	-2.73559	3.81722e-05	0.00140053
Vapb	0.902643	0.000617019	0.0126181				Btbd10	-0.743405	0.00371973	0.0489378				Nexn	-1.22481	0.00263899	0.0379982				Proca1	-2.7544	0.00058065	0.0120906
Ap1ar	0.897416	0.00181607	0.0286768				Carhsp1	-0.748529	4.35793e-06	0.000216587				Il4ra	-1.22684	3.71521e-06	0.000189517				Tspan11	-2.7681	1.77802e-06	0.000103381
Csnk2a1	0.885673	1.27659e-05	0.000556107				Serinc3	-0.752499	0.000157302	0.00432566				Tmem238	-1.2274	0.00134602	0.0227465				F830016B08Rik	-2.80664	1.03972e-05	0.000467773
Gyg	0.882252	2.68758e-06	0.000149231				Map1lc3a	-0.754207	0.000405578	0.00902001				Pdia5	-1.22819	6.83807e-05	0.00220263				Il12b	-2.81181	0.00187555	0.0292969
Atad2b	0.875123	0.000249135	0.00619126				Snapc1	-0.755465	0.00313195	0.0428908				Cxcl12	-1.22855	0.000180459	0.00478967				Iigp1	-2.81341	3.47539e-21	3.6684e-18
Tpra1	0.86994	0.00184947	0.0289708				Sgcb	-0.757667	0.00339631	0.0455118				Cadm3	-1.2324	0.00273745	0.0389256				Bmp2	-2.82521	4.90565e-09	5.70469e-07
Syne1	0.865442	0.00105772	0.0189725				Furin	-0.758059	0.000770273	0.0148659				Parva	-1.23268	0.000853363	0.0159318				Tns2	-2.82605	2.68345e-06	0.000149231
Slc25a44	0.863239	0.000117633	0.00343439				H3f3b	-0.758178	8.28041e-07	5.1883e-05				Fkbp10	-1.23364	0.000232818	0.00592715				Susd1	-2.85624	0.000133748	0.00381706
Ptpn7	0.85017	0.00261146	0.0377066				Casp4	-0.761538	0.000329066	0.00770968				Tnf	-1.23669	0.000764254	0.0147705				Tiam2	-2.85839	0.000241717	0.00605264
Ephx1	0.843323	0.000219099	0.00563011				Ncf1	-0.76621	0.000203921	0.00529964				Myo1b	-1.2377	0.00111409	0.019605				Slc10a6	-2.86419	0.000823608	0.0155669
Epb41l3	0.832484	0.00156497	0.0255648				Cd302	-0.770656	2.96993e-05	0.00113519				Fdps	-1.23982	6.52231e-07	4.28226e-05				Ccl24	-2.87141	2.52662e-11	4.44492e-09
Pld3	0.818305	1.64015e-07	1.25011e-05				Rnase4	-0.770721	0.000192783	0.00505806				Dkk3	-1.23996	0.00214119	0.0325015				Runx1t1	-2.89468	0.00201443	0.0309541
Plpp3	0.805046	0.000971631	0.0177061				Ypel5	-0.771106	9.62134e-05	0.00290642				Adamts2	-1.24062	2.7562e-05	0.0010594				Retnla	-2.90594	3.51726e-07	2.44994e-05
Tstd2	0.799317	0.00353342	0.0469295				Mapkapk2	-0.775572	0.000162196	0.00439782				Kank2	-1.24284	6.8136e-08	5.99334e-06				Nupr1	-2.92734	5.53412e-20	4.7462e-17
Abcc5	0.793124	0.00214408	0.0325095				Prxl2b	-0.77932	4.50212e-05	0.00159633				Ell2	-1.24465	5.19333e-08	4.81506e-06				Marco	-2.94577	0.000763994	0.0147705
Syngr1	0.770282	0.00303292	0.0418849				Cysltr1	-0.781445	0.00307946	0.0423234				Sfrp1	-1.24735	0.000142937	0.00402747				Grb10	-2.95899	2.39572e-08	2.41721e-06
Kmt2a	0.765295	0.000234918	0.00593655				Dcn	-0.78203	0.00176679	0.0281252				Fkbp7	-1.24789	7.04889e-07	4.56178e-05				Adgrg1	-2.95922	2.81477e-07	2.04361e-05
4930402H24Rik	0.763268	0.00195056	0.0302094				Camk1	-0.782761	3.39673e-05	0.00127002				Smim3	-1.25639	0.000177246	0.00474107				Cpa3	-2.98352	4.62598e-12	1.03385e-09
Adam8	0.755665	0.00381869	0.04981				Tnfrsf12a	-0.784017	7.62917e-05	0.00239559				Mrc1	-1.2607	3.39926e-09	4.24042e-07				Unc45b	-2.99462	0.0018796	0.029309
Stard5	0.746043	0.00156347	0.0255648				Tgfbr2	-0.784998	3.58255e-07	2.48282e-05				Wtip	-1.26092	0.00111441	0.019605				Msrb3	-3.03179	5.11491e-05	0.00175907
Ipo5	0.738186	0.000490486	0.0105451				Mmp2	-0.787842	0.000135138	0.00383925				Stk38l	-1.26152	7.73067e-10	1.07152e-07				Lrg1	-3.04184	5.30543e-15	2.27504e-12
Myo1e	0.73372	6.26562e-05	0.00205686				Ddx58	-0.789207	0.000834443	0.0157471				Ccn5	-1.26179	0.000142081	0.00401161				Saa3	-3.07082	2.96425e-06	0.00016014
Cercam	0.728423	0.000180092	0.00478919				Card19	-0.792557	0.000158918	0.00436135				Nfkbie	-1.26287	0.000874734	0.0162854				Tpsb2	-3.07544	1.55069e-11	2.87549e-09
Scd2	0.727997	0.00150242	0.0247494				Hk2	-0.79325	0.000963948	0.0176129				C3	-1.26527	3.01723e-06	0.000161728				Rpl3l	-3.07561	2.92856e-05	0.0011225
Lipa	0.719296	0.00111224	0.019605				Tmbim1	-0.799107	3.95988e-05	0.00144131				Tgif2	-1.26691	9.40642e-05	0.00285564				Cpne8	-3.09285	1.18171e-19	9.00856e-17
Capg	0.713961	3.38891e-08	3.34551e-06				Psmb9	-0.799127	3.66585e-06	0.000189108				Rrad	-1.267	0.000842915	0.0158228				Glis2	-3.09643	0.000238184	0.00600746
Adcy3	0.711347	0.00052728	0.0111827				C1qc	-0.799291	5.99338e-08	5.37524e-06				Tgfb3	-1.26851	4.53512e-05	0.00160389				Enpep	-3.13994	1.33901e-07	1.05597e-05
Tcf12	0.70259	0.00121468	0.0210187				Ntpcr	-0.799771	5.57183e-06	0.0002664				Ier3	-1.27172	6.4359e-05	0.0021027				Nav3	-3.1412	5.70216e-09	6.46653e-07
Huwe1	0.690534	0.00271734	0.0387561				Sp140	-0.80146	0.00345733	0.0461492				Dusp16	-1.272	3.19733e-06	0.000170053				Patj	-3.1689	0.00314127	0.0429367
Pdxk	0.683802	0.000648455	0.0130854				Ttc28	-0.801943	0.00162127	0.0262658				Folr2	-1.27212	3.45946e-06	0.00018258				Fzd6	-3.17351	0.000528086	0.0111827
Aprt	0.681113	0.000553373	0.0115753				Ankrd46	-0.802839	0.00381758	0.04981				Lrrc17	-1.27248	0.000146024	0.00408566				Sorcs2	-3.20166	2.62589e-05	0.00101215
Ctsd	0.671536	2.61431e-05	0.00101052				Cemip2	-0.807853	0.000467958	0.0101603				Fas	-1.27304	9.87414e-08	8.31245e-06				Gpihbp1	-3.24977	0.000350042	0.00811364
Abca1	0.664853	1.47675e-06	8.8489e-05				Pcolce	-0.81021	0.000145818	0.00408566				Gm47754	-1.27492	0.00289294	0.0406314				Duox1	-3.26026	0.000666262	0.0133661
Dera	0.648949	0.00051074	0.0108995				Ninj1	-0.812552	0.000161932	0.00439782				Map1b	-1.27522	5.40656e-05	0.00183182				Gm4951	-3.26466	2.46631e-07	1.80977e-05
Osbpl8	0.645938	0.00111323	0.019605				Serping1	-0.816945	0.000224523	0.00574797				Ifitm3	-1.2784	7.04121e-13	1.85807e-10				Fbn2	-3.28493	4.40813e-05	0.00157112
Myof	0.640055	0.000129601	0.00372047				Pirb	-0.816971	0.00107397	0.0191726				Edn1	-1.27873	0.00052527	0.0111575				Cma1	-3.30695	1.38269e-05	0.000600421
Mfap3	0.627378	0.00333537	0.0448705				Rras	-0.817828	0.00274511	0.0389942				Gadd45g	-1.27949	5.25831e-13	1.47254e-10				AA467197	-3.31294	0.000668434	0.0133901
Gpr89	0.623506	0.00276837	0.0392839				Sp110	-0.818402	7.91428e-06	0.000366891				Txnip	-1.28062	1.52851e-05	0.000653403				Syt3	-3.33523	5.45961e-05	0.00184524
Atp7a	0.622874	0.000420517	0.00929201				Agtrap	-0.821258	0.000724531	0.0143265				Plpp1	-1.28387	0.00269309	0.0384943				Tmod2	-3.355	0.000410557	0.00911595
Nudcd2	0.616254	0.00145636	0.0241064				Osbpl9	-0.821301	0.000132123	0.00378494				Lama4	-1.28878	2.0414e-05	0.00082876				Clip4	-3.54994	0.00297093	0.0413413
Cox10	0.613128	0.00204135	0.0311931				Igfbp4	-0.821345	0.000790859	0.0151144				F11r	-1.29317	0.00177754	0.0282308				Crlf1	-3.55665	0.00364472	0.0480431
Kmt5a	0.612102	0.00217335	0.0328718				Lamb2	-0.821692	2.31053e-05	0.000921842				Col6a2	-1.29453	8.04126e-09	8.82737e-07				Plet1	-3.56393	0.000355064	0.00820235
Lyz2	0.609459	0.00170842	0.0273547				Pnrc1	-0.822732	0.000815008	0.0154538				Crem	-1.29758	1.35305e-06	8.14325e-05				C6	-3.58395	7.08945e-19	4.86407e-16
Rn45s	0.606862	0.00184009	0.0289174				Ext1	-0.822942	8.54228e-05	0.00264599				Serpinh1	-1.29786	3.50815e-05	0.00130457				Trnp1	-3.6576	0.000268792	0.00660997
Tmem120a	0.59122	0.000147555	0.00410699				C1qb	-0.823172	3.87643e-06	0.000196282				Socs5	-1.29825	0.000924324	0.0170478				Cd209e	-3.68905	1.24156e-07	9.8478e-06
Idh1	0.589878	1.17503e-05	0.000515136				Pip5k1c	-0.826154	7.90309e-05	0.0024591				Rgl1	-1.30144	8.79789e-12	1.80186e-09				Pappa	-3.69365	0.000744473	0.014573
Ctsb	0.588651	1.40129e-08	1.50222e-06				Tspo	-0.833066	1.64766e-08	1.69191e-06				Zcchc14	-1.3023	9.49587e-05	0.00287643				Esm1	-3.76828	0.000760371	0.014737
Exoc4	0.585877	0.00118205	0.0205318				Sqstm1	-0.836114	0.000134273	0.00382262				Col5a2	-1.30666	2.30304e-06	0.00013113				Mira	-3.78155	0.000899994	0.0166663
Abcc3	0.583556	0.00308925	0.0423907				Isca1	-0.838864	0.00178333	0.0282573				Oas2	-1.30798	0.000347255	0.00806265				Rem1	-3.7835	6.90142e-05	0.00221783
Aig1	0.570329	0.000304012	0.00725504				Gas7	-0.843869	0.00336546	0.045231				Ndrg1	-1.30907	8.01287e-08	7.00335e-06				Ifnb1	-3.81211	0.000609853	0.0125068
Supt16	0.540099	0.00197652	0.0305426				Hmox1	-0.84449	0.00217516	0.0328718				Ggt5	-1.31101	1.18672e-06	7.20541e-05				Mcts2	-3.81613	0.00300092	0.0415526
Dcxr	0.522305	0.00155491	0.0254916				Med7	-0.850621	6.75197e-05	0.00218001				Ltbp2	-1.31195	0.000855049	0.0159415				Pcdh18	-3.85435	0.00243165	0.0356867
Tceal9	0.52169	0.00356309	0.0471904				Cd72	-0.851445	0.00141162	0.0235648				Ccn2	-1.31446	0.000262393	0.00648749				Cd209f	-3.90845	1.4357e-35	9.85033e-32
Plin3	0.519413	0.000482005	0.0103832				Stard4	-0.852055	0.00346112	0.046155				Phyhd1	-1.31625	4.34163e-05	0.00155948				Sema6a	-3.92536	1.52232e-08	1.5946e-06
Bola2	0.516762	0.00169214	0.0271891				Pde4b	-0.852192	0.0035363	0.0469295				Ccr1	-1.32149	0.000159556	0.0043663				Nfasc	-3.92964	0.00132908	0.0225713
Nup50	0.503443	0.00271603	0.0387561				Kras	-0.853379	0.000372999	0.008474				Gm14461	-1.32422	0.00352486	0.046926				Shc2	-3.94617	0.00261325	0.0377066
Igsf8	0.501773	0.00263021	0.0379115				Uap1	-0.854594	0.000389502	0.00876188				Stat2	-1.33611	1.63303e-08	1.69191e-06				Ror1	-3.99514	0.00329423	0.0445354
Psmb6	0.482658	8.00759e-06	0.000369967				Ly6e	-0.855589	5.98986e-11	9.34009e-09				Postn	-1.33773	8.58933e-07	5.33316e-05				Hmcn2	-4.01783	0.00303933	0.0419152
Sfxn1	0.481446	0.00177523	0.0282268				Gpx3	-0.861766	4.11933e-09	4.99602e-07				Cgref1	-1.3452	0.000652619	0.0131501				Cd209g	-4.05463	3.50182e-23	4.80519e-20
Lgals1	0.445761	0.000732964	0.0144103				B2m	-0.862709	1.42507e-07	1.10479e-05				Mfap5	-1.34572	2.34726e-07	1.74104e-05				Cish	-4.0621	8.02228e-13	2.03855e-10
Hexa	0.405861	0.00121673	0.0210276				Aldh7a1	-0.863518	0.00101149	0.0182627				Kitl	-1.34795	0.000302797	0.00723864				Rnf165	-4.07024	0.00374005	0.049064
							Adamtsl4	-0.863597	0.000306952	0.00729981				Serpinf1	-1.34876	4.67122e-12	1.03385e-09				Saa1	-4.14428	0.0011569	0.0201971
							4930523C07Rik	-0.864652	0.00182476	0.0287774				Cavin1	-1.3489	2.99341e-07	2.12827e-05				Vsig4	-4.17653	6.22982e-19	4.49924e-16
							Rabgef1	-0.865543	7.53558e-05	0.00237271				Clec4n	-1.35012	6.22214e-09	6.99838e-07				Ak5	-4.21974	0.00372378	0.0489442
							Arhgap31	-0.865562	0.00305727	0.0421203				Eps8	-1.35019	3.55268e-06	0.000184659				Ppbp	-4.22647	0.00198935	0.0307062
							Nedd9	-0.866116	0.00135925	0.0228841				Phf11b	-1.35146	8.6507e-10	1.18705e-07				Megf11	-4.26678	0.00166651	0.0268088
							Tpi1	-0.866442	3.57256e-08	3.4523e-06				Thbs3	-1.35265	7.52161e-07	4.82297e-05				Scube2	-4.28407	0.00299505	0.0415132
							Sparc	-0.867238	0.000345938	0.00804571				Rtp4	-1.35455	2.88314e-14	1.04112e-11				Cd209b	-4.31059	1.07861e-07	8.91611e-06
							Gstp1	-0.871823	0.00330109	0.0445842				Wfdc17	-1.35761	8.0315e-07	5.08151e-05				Cd209d	-4.32232	2.05122e-13	6.22091e-11
							Klf9	-0.876059	0.000246885	0.00614837				Col6a1	-1.35821	6.32096e-08	5.59588e-06				Sema5a	-4.32369	0.00279124	0.0395675
							Nfkbiz	-0.876875	0.00308127	0.0423234				Rftn2	-1.36195	0.00036436	0.00836079				Zbtb7c	-4.3251	0.00234298	0.0345703
							Sbno2	-0.877469	2.4376e-05	0.000958416				Hspb8	-1.36304	1.51794e-05	0.000652315				2810433D01Rik	-4.35595	0.00229938	0.0340978
							Slfn2	-0.878839	0.00021475	0.0055287				Hspb1	-1.36734	0.000836237	0.0157471				Usp13	-4.36858	0.00223161	0.0334646
							Grhpr	-0.879508	0.000181676	0.00481267				Timp3	-1.36944	3.26513e-06	0.000172989				Hoxa7	-4.42101	0.000585033	0.012145
							Atp2b4	-0.879971	0.000933335	0.0171679				Slfn1	-1.36968	0.000659863	0.0132766				Myoc	-4.42962	0.00282783	0.0400036
							Camkk2	-0.880296	0.000518129	0.0110229				Rarres2	-1.37024	1.75282e-06	0.00010235				Tpbg	-4.49496	0.000537903	0.0113207
							Dab2	-0.881775	7.2325e-05	0.00229365				Slamf9	-1.37126	0.000234133	0.00592763				Mme	-4.49779	0.00116728	0.0203267
							Fam162a	-0.882521	3.29999e-05	0.00124402				Vasn	-1.3749	8.83012e-06	0.000402548				Klf5	-4.51956	0.0015575	0.0255036
							Ang	-0.88725	0.000728711	0.0143669				Pxdc1	-1.3766	4.02865e-05	0.00146246				Arsj	-4.52479	0.00125292	0.0215176
							Cd40	-0.887788	0.00229793	0.0340978				Adamts5	-1.37684	7.08103e-07	4.56178e-05				Ereg	-4.53016	0.00372754	0.0489467
							Ablim1	-0.888422	0.0012634	0.0216435				Arrdc4	-1.37717	0.000436273	0.00957847				Tpsab1	-4.55207	5.00336e-21	4.90401e-18
							Trip6	-0.888899	0.00231608	0.034284				Bmper	-1.37718	0.00357699	0.0471956				Zfp521	-4.56256	1.16443e-07	9.39827e-06
							Sting1	-0.889175	1.17119e-07	9.39827e-06				Hotairm1	-1.37759	0.000466488	0.0101603				Six1	-4.59513	8.18786e-07	5.15384e-05
							Gmfg	-0.890355	5.19088e-05	0.00176748				Nxpe5	-1.38689	4.78217e-05	0.001674				Mgarp	-4.6305	4.48694e-11	7.41805e-09
							Nfkbib	-0.894137	0.000457149	0.00997297				Srpx	-1.38695	8.76611e-05	0.00268501				Gm38462	-4.663	0.00102387	0.0184619
							Emp1	-0.897635	0.000640109	0.0129361				Pf4	-1.39142	3.45571e-05	0.00128857				Magi1	-4.68299	0.00118977	0.0206264
							Samd9l	-0.902451	0.000664794	0.0133562				Fgf11	-1.39316	0.000756604	0.0147264				Pde10a	-4.71495	0.00110899	0.019605
							Pdgfc	-0.903116	0.000473935	0.0102254				Cfh	-1.39351	3.1507e-08	3.1329e-06				Htr1b	-4.72744	0.00297361	0.0413413
							Ifi207	-0.904792	0.000305528	0.00727856				Tmem221	-1.4023	0.000279325	0.00682323				Lpar4	-4.79163	0.000537081	0.0113207
							Cmpk2	-0.905372	5.16381e-05	0.00176703				Lifr	-1.40508	7.266e-06	0.000342626				Nr2f2	-4.79342	0.00317165	0.0432188
							Ccr5	-0.906554	0.00204418	0.0312017				Ptgs1	-1.40852	8.34715e-08	7.24934e-06				Cxcl3	-4.79739	1.83343e-05	0.000762373
							Aebp1	-0.909986	5.56039e-05	0.00186726				Mxd1	-1.41103	0.00098145	0.0178141				Syt13	-4.80561	0.00202115	0.0310106
							Ctsf	-0.913458	7.13721e-05	0.00227231				Gpt2	-1.41134	1.74098e-06	0.000102093				Rab27b	-4.84826	0.000610668	0.0125068
							Ets2	-0.914948	4.67054e-05	0.00164331				Ehd1	-1.41274	2.36229e-06	0.000133948				Cxcl5	-4.85597	3.69424e-06	0.000189517
							Ms4a4c	-0.915355	0.000123795	0.00359136				Oasl2	-1.41572	2.59172e-18	1.6935e-15				Tcaf2	-4.9116	0.000340401	0.00793036
							Cebpb	-0.916732	0.000112492	0.00332674				Zbp1	-1.41702	5.90771e-11	9.31788e-09				4932438H23Rik	-4.91229	4.36264e-06	0.000216587
							Pmp22	-0.917727	3.14842e-06	0.000168104				Spats2l	-1.41721	0.00123145	0.0211753				Rab40b	-4.92936	0.000195931	0.00512842
							Uba7	-0.918323	0.00031632	0.00749663				Plscr4	-1.42206	2.45073e-07	1.80801e-05				Alpl	-4.99215	0.00266331	0.0381881
							Rnf145	-0.921324	3.14443e-05	0.00119523				Ifi203	-1.43533	8.58768e-12	1.78546e-09				Crybb3	-5.03119	0.00131706	0.0224227
							Srxn1	-0.923476	0.00106268	0.0190149				Mx2	-1.43568	0.00310573	0.0425743				Igsf9b	-5.03571	0.000386564	0.0087244
							Vcam1	-0.925086	4.35273e-05	0.00155948				Igfbp6	-1.44095	9.05549e-08	7.67033e-06				Chrnb1	-5.06702	0.00143832	0.0238653
							Fbxo30	-0.92538	3.88571e-05	0.00141808				Cd86	-1.44141	4.15061e-09	4.99602e-07				Lrrc8e	-5.14386	0.000380459	0.00862918
							Alox5ap	-0.927052	9.58062e-06	0.000433879				Oas1g	-1.44441	8.43993e-06	0.00038762				Wfdc1	-5.17353	0.000322741	0.00762247
							Entpd2	-0.927542	0.00047323	0.0102254				Pdlim1	-1.44537	4.26568e-09	5.046e-07				Gls2	-5.18718	0.00188791	0.0293718
							Cavin3	-0.927552	2.39532e-06	0.000135262				Arhgef10	-1.4494	4.76644e-07	3.22193e-05				Lax1	-5.21707	0.0017117	0.0273753
							Fkbp9	-0.929302	8.79135e-08	7.53969e-06				L3hypdh	-1.45119	0.00151404	0.0248811				Limch1	-5.26457	7.47287e-05	0.00236274
							Pml	-0.929703	5.18353e-05	0.00176748				Ifitm6	-1.45283	0.0017171	0.0273978				Cxcl13	-5.2673	3.13729e-27	7.17499e-24
							H2-K1	-0.9317	1.90926e-07	1.43163e-05				Ly6c2	-1.45492	6.60911e-05	0.00214398				Stc2	-5.33731	0.000443651	0.00970937
							Arid5a	-0.932207	3.48158e-06	0.000182641				Ifi204	-1.45616	9.77749e-12	1.97304e-09				Dysf	-5.34772	0.00016742	0.00450557
							Mtus1	-0.933968	0.0010994	0.0194909				P2ry13	-1.4581	7.32023e-06	0.000342827				Ldb2	-5.44564	0.00116535	0.0203188
							Ddr2	-0.938142	0.00132724	0.022568				Bmi1	-1.45888	0.000146237	0.00408566				Slc35g2	-5.45246	0.000782493	0.0150173
							Dnajb1	-0.938978	0.000536812	0.0113207				Ifit2	-1.46315	1.00071e-11	1.99011e-09				Tent5b	-5.47084	0.000365379	0.00837016
							Ifitm2	-0.939433	4.29411e-07	2.91702e-05				Ecm1	-1.46462	1.68177e-12	4.12095e-10				Mecom	-5.47234	0.000245642	0.00612855
							Bmp1	-0.941374	0.000928487	0.0171016				Ccl6	-1.46495	2.01982e-05	0.000827343				Prox2	-5.60568	0.00222645	0.0334626
							Ankrd50	-0.944368	0.00271987	0.0387561				Mfsd6	-1.46913	4.28863e-06	0.000214776				H19	-5.63156	7.23764e-05	0.00229365
							Gm6377	-0.944553	1.12706e-07	9.20568e-06				Sspn	-1.46985	0.000469656	0.010165				Cntn2	-5.69608	0.000283083	0.00689958
							Spats2	-0.945784	0.00245904	0.0360117				Bicc1	-1.47048	9.29347e-05	0.0028276				Fst	-5.70437	1.00382e-07	8.39904e-06
							Vgll3	-0.949822	0.000399943	0.00892361				Timp1	-1.47936	2.5719e-05	0.000999763				Apol9a	-5.70878	0.000115971	0.00340762
							Ccr7	-0.950001	0.001422	0.0236804				Tmem119	-1.47951	1.10987e-07	9.11954e-06				Itga2	-5.76255	1.59829e-05	0.000679
							Tnfaip6	-0.95326	0.00210352	0.0320005				Ncam1	-1.4856	0.000836586	0.0157471				Bcl11b	-5.78249	5.79231e-05	0.00192975
							Ube2l6	-0.953873	3.09753e-12	7.22003e-10				Cxxc5	-1.48766	5.249e-11	8.47374e-09				Kcnj15	-5.79067	4.81849e-05	0.00168242
							Ccdc80	-0.954792	1.08875e-05	0.000484734				Lhfp	-1.49784	4.68834e-06	0.000229762				Mapk12	-5.8235	7.71252e-05	0.00241073
							Il13ra1	-0.954911	2.00931e-05	0.000825503				Cthrc1	-1.50012	0.000144867	0.00407348				Prss57	-5.83189	0.000108862	0.00324741
							Col14a1	-0.957231	5.97132e-05	0.00197442				Usp18	-1.50165	2.6049e-11	4.52462e-09				Avpr1a	-5.8687	0.000239038	0.00600746
							Tgfbi	-0.959553	0.00190719	0.0296381				Smim1	-1.50715	1.75237e-07	1.32121e-05				Gnaz	-5.9658	1.9192e-05	0.000790847
							Castor1	-0.960099	0.000509618	0.0108925				Trpv4	-1.50972	8.03591e-07	5.08151e-05				Lrrc34	-6.0026	0.00224607	0.0334852
							Egr1	-0.960525	1.45456e-08	1.53581e-06				Gbp7	-1.51282	1.39795e-10	2.06265e-08				Smarcd3	-6.0201	3.94695e-06	0.000199118
							Rbpj	-0.964477	4.66116e-05	0.00164331				Rad51b	-1.5132	0.000225711	0.0057676				Apol9b	-6.18583	2.99132e-06	0.000160968
							Kctd12	-0.964656	0.00352577	0.046926				Fbln7	-1.51496	0.00290836	0.040723				Tgfa	-6.28333	0.000597758	0.012316
							Coq10b	-0.965773	1.64896e-07	1.25011e-05				Ccn4	-1.5175	1.19086e-09	1.60206e-07				Dmtn	-6.33891	3.31051e-05	0.00124457
							Fbln2	-0.966139	9.63722e-05	0.00290642				Cd14	-1.5205	3.29156e-09	4.18211e-07				Lrp3	-6.49077	1.64398e-06	9.68187e-05
							Col16a1	-0.966474	0.00109107	0.0194185				Gbp2	-1.52105	1.50554e-07	1.15414e-05				Crybb1	-7.09043	0.000430245	0.00947644
							Rbfox2	-0.970584	0.00328003	0.0443871				Adora2b	-1.53521	8.97277e-07	5.54614e-05				Slc15a2	-7.33501	0.00109713	0.0194759
							Parp14	-0.972314	0.00134193	0.0227332				Plscr1	-1.53886	0.000324043	0.00762697				Kcnq1	-7.49292	0.000139598	0.00395779
							Mfap2	-0.973194	7.02136e-05	0.00224585				Srgn	-1.54201	4.20167e-07	2.86842e-05				Ifi208	-8.12343	2.94859e-06	0.000159923
							Olfml2b	-0.974181	0.00254207	0.03702				Rnf24	-1.54541	4.98786e-05	0.00172837				Adcyap1r1	-8.17814	2.65238e-09	3.43358e-07
							Fosl2	-0.974635	1.14555e-05	0.00050382				Arsg	-1.54785	2.13246e-05	0.000863174				Cndp1	-8.37117	1.72034e-05	0.000726354
							Tank	-0.978501	0.00261076	0.0377066				Id1	-1.55191	0.000279453	0.00682323
							Cnn3	-0.978882	0.00314906	0.0429857				Calml4	-1.55616	1.80365e-05	0.000752271
							Uaca	-0.979141	0.000591038	0.0122142				Sfrp2	-1.55628	1.78757e-05	0.000749378
							Sertad1	-0.982302	1.87689e-05	0.000775743				Phldb1	-1.55674	5.22688e-07	3.49869e-05
							Slc22a18	-0.982585	0.00292261	0.0408808				Tmem176b	-1.55758	1.53284e-13	4.78038e-11
							Rnd3	-0.982732	0.00164398	0.0265396				Ldlr	-1.56086	4.19791e-07	2.86842e-05
							Gpr34	-0.983652	0.00224748	0.0334852				Wfdc18	-1.56165	0.000203559	0.00529964
							Tnip2	-0.98716	0.000212171	0.00548289				Bnip3	-1.56738	7.46186e-14	2.49736e-11
							Hes1	-0.987279	3.1055e-05	0.00118371				Fscn1	-1.57125	1.86357e-06	0.000107899
							Sdc4	-0.987379	0.000815372	0.0154538				AW112010	-1.57211	1.40288e-07	1.09377e-05
							Col3a1	-0.989967	5.00081e-05	0.00172849				Oas3	-1.57904	0.000669443	0.0133908
							Ly6a	-0.993631	0.000226343	0.00577301				Fcgr2b	-1.58105	2.14472e-09	2.80285e-07
							Ifih1	-0.993919	0.00109336	0.0194341				Phf11d	-1.58289	1.97057e-14	7.30815e-12
							Tuba1a	-0.994646	5.42778e-08	4.93245e-06				Col8a1	-1.58414	0.00117848	0.0204958
							Ero1a	-0.998938	0.00265161	0.0381398				Ptk2	-1.58689	0.000716274	0.0142445
														Isg20	-1.58736	1.10632e-09	1.50306e-07
														Uck2	-1.58785	0.00141143	0.0235648
														Pcdh19	-1.59002	0.0013132	0.0224036
														Maoa	-1.59077	1.49493e-11	2.81005e-09
														Ifit3	-1.596	5.39356e-16	2.64323e-13
														Cd55	-1.5971	0.000371927	0.00846365
														Osm	-1.59777	5.16035e-05	0.00176703
														Flrt2	-1.60034	0.000549027	0.0115019
														Irf7	-1.60411	3.20823e-13	9.36666e-11
														Lpar1	-1.6067	7.86744e-09	8.70621e-07
														Nid2	-1.60926	3.48725e-06	0.000182641
														Wdpcp	-1.61047	4.96951e-05	0.00172637
														Thbd	-1.61232	3.70517e-06	0.000189517
														Slc16a3	-1.61689	0.000233334	0.00592763
														Msx1	-1.62083	0.00220326	0.0332598
														Slc28a2b	-1.62348	0.000989101	0.0179292
														Ifi27l2a	-1.62491	1.88478e-06	0.000108668
														Col12a1	-1.62631	3.54148e-06	0.000184659
														Ifi211	-1.62758	5.15005e-06	0.000247961
														Sqle	-1.63393	3.80934e-06	0.000193599
														Gpc3	-1.63479	4.77944e-05	0.001674
														Ltc4s	-1.6392	2.85682e-06	0.000156181
														Tmem176a	-1.64804	6.73157e-12	1.42109e-09
														Fgfr1	-1.65048	2.47525e-08	2.47922e-06
														Ccl12	-1.65126	1.09448e-11	2.11528e-09
														Gpx8	-1.65469	2.60506e-05	0.00100979
														Fndc1	-1.65959	4.45728e-05	0.00158453
														Cd163	-1.66287	3.62439e-06	0.000187675
														Socs3	-1.66407	6.70101e-12	1.42109e-09
														Plekhf1	-1.67184	8.91954e-08	7.60211e-06
														Lum	-1.6765	2.14834e-07	1.60215e-05
														Trim2	-1.67807	0.000723926	0.0143265
														Sult1a1	-1.67849	5.13415e-06	0.000247961
														Lbp	-1.68148	5.69989e-08	5.14565e-06
														Msrb2	-1.68875	0.000188702	0.00497956
														Sema4a	-1.68947	0.00183472	0.0288715
														Fcgrt	-1.69044	5.73306e-12	1.24872e-09
														Ramp3	-1.6931	0.000922347	0.0170343
														Tgfb2	-1.70694	3.62495e-08	3.47843e-06
														Abi3bp	-1.71545	2.01408e-06	0.000115155
														Flt1	-1.71545	0.000587511	0.012178
														Ms4a4d	-1.71589	5.5656e-05	0.00186726
														Osr1	-1.72484	5.8313e-05	0.00193746
														Avpi1	-1.73307	5.63323e-10	8.052e-08
														Mxra8	-1.73495	1.05903e-17	6.60548e-15
														Mrc2	-1.74485	0.0001338	0.00381706
														C1s2	-1.7525	0.00139488	0.0233706
														Ankrd33b	-1.76358	2.25594e-05	0.000905147
														Akr1b8	-1.76425	4.1011e-17	2.16451e-14
														Egr2	-1.77176	4.84623e-13	1.38542e-10
														Oplah	-1.77219	0.000116492	0.0034156
														Tslp	-1.77477	2.84179e-06	0.00015598
														Cass4	-1.77508	3.56722e-05	0.00131939
														Marcksl1	-1.78022	6.27954e-09	7.00552e-07
														Hspa1a	-1.78355	6.18873e-05	0.00203649
														Fermt2	-1.79465	6.89644e-10	9.65643e-08
														Dnm1	-1.80155	2.04113e-05	0.00082876
														Cdh13	-1.80255	0.000875867	0.0162854
														Lox	-1.80427	1.53277e-06	9.10507e-05
														Clec10a	-1.80959	3.53611e-05	0.00131142
														Cfb	-1.81746	5.09074e-31	1.74638e-27
														F13a1	-1.81752	7.18393e-11	1.10762e-08
														Bst1	-1.8233	8.8256e-05	0.00269721
														Ifit1	-1.82355	1.06153e-10	1.58329e-08
														Fstl3	-1.82368	0.000284761	0.0069159
														Fxyd2	-1.82552	6.88621e-07	4.47832e-05
														Ankrd37	-1.8259	0.0018767	0.0292969
														Cbr2	-1.82656	1.98636e-11	3.63425e-09
														Itgbl1	-1.82798	1.09966e-05	0.000486761
														Cxcl1	-1.8331	0.00151308	0.0248811
														Aldh1a1	-1.85976	0.00016014	0.00436867
														Ifit3b	-1.86458	4.76436e-09	5.58774e-07
														Isg15	-1.87402	1.72621e-21	1.97392e-18
														Rnd1	-1.88134	0.00135579	0.022864
														Podn	-1.88716	0.000278712	0.00682323
														Ankrd1	-1.90012	1.98525e-06	0.000113981
														Spon1	-1.90471	4.67978e-11	7.64475e-09
														Gimap6	-1.90635	0.000238912	0.00600746
														Gprc5b	-1.91005	0.000287638	0.0069245
														Serpinb1a	-1.91289	3.64119e-11	6.24555e-09
														Kazald1	-1.92411	0.00339299	0.0455118
														C1qtnf1	-1.92412	3.16207e-09	4.05513e-07
														Gsta3	-1.93401	0.00325791	0.044175
														B3gnt9	-1.94088	2.61813e-10	3.82191e-08
														Ptgs2	-1.94115	3.38984e-05	0.00127002
														Nr4a3	-1.95099	6.23782e-08	5.55814e-06
														Ccl2	-1.95785	3.77642e-11	6.39754e-09
														Trim16	-1.9617	0.000107767	0.00322879
														Piezo2	-1.9633	0.00095546	0.0174811
														Slc9a3r2	-1.97274	7.60943e-06	0.000355158
														Bcat1	-1.9836	0.000600655	0.0123571
														Pycr1	-1.98387	5.79404e-05	0.00192975
														Pgf	-1.98547	7.73795e-06	0.000359933
														Sphk1	-1.99033	1.32899e-17	7.92887e-15

## Sheet: Dataset 3
Supplementary data 3: Epithelial and stromal cell proportions by scRNA-Seq at three weeks post-treatment
Tumor cells	PDX-287 Vehicle	PDX-287 Carboplatin
Epithelial/Tumor cells (downsampled)	100	99
Stromal cell types	PDX-287 Vehicle	PDX-287 Carboplatin
Endothelial cells	73	19
Fibroblasts	179	128
Macrophages	135	246
Monocytes	24	75
Perivascular	26	7
Total number of cells	437	475

## Sheet: Dataset 4
Supplementary data 4: Differentially expressed genes (DEG) of tumour epithelial cells by scRNA-Seq at three weeks post-treatment
Differentially expressed markers were identified using Seurat FindMarkers function and significant genes were selected based on the FDR <0.05
Genes with avg_log2FC > 0										Genes with avg_log2FC < 0
Gene name	p_val	avg_log2FC	pct.1	pct.2	p_val_adj	pct.diff				Gene name	p_val	avg_log2FC	pct.1	pct.2	p_val_adj	pct.diff
PRR4	3.97301e-05	2.78551	0.162	0.26	0.46063	-0.098				EXOSC5	0.0233323	-0.250264	0.283	0.47	1	-0.187
MSMB	3.11148e-15	2.73617	0.859	0.54	3.60745e-11	0.319				GSK3A	0.012768	-0.250398	0.253	0.4	1	-0.147
IFI6	3.90678e-19	2.23514	0.626	0.06	4.52952e-15	0.566				ATP11A	0.0150547	-0.250398	0.253	0.38	1	-0.127
ISG15	4.40923e-23	1.93017	0.939	0.85	5.11206e-19	0.089				TP53	0.00700138	-0.250473	0.212	0.39	1	-0.178
CXCL3	1.39333e-08	1.7189	0.283	0.06	0.000161543	0.223				SVBP	0.00923093	-0.250473	0.192	0.39	1	-0.198
CXCL2	7.4119e-12	1.68634	0.636	0.15	8.59336e-08	0.486				C20orf96	0.00502372	-0.250642	0.121	0.31	1	-0.189
GDF15	2.3221e-16	1.65469	0.99	0.86	2.69224e-12	0.13				CCT2	0.0173861	-0.250739	0.869	0.92	1	-0.051
ZFP36L1	9.37933e-15	1.62921	0.727	0.21	1.08744e-10	0.517				PER2	0.0624089	-0.251894	0.253	0.41	1	-0.157
HLA-B	6.12874e-22	1.534	0.939	0.8	7.10566e-18	0.139				RPS27A	6.37258e-06	-0.252045	1	1	0.0738837	0
IFITM3	1.98017e-15	1.49403	0.798	0.44	2.29581e-11	0.358				DPCD	0.0344243	-0.252146	0.222	0.39	1	-0.168
B2M	1.69072e-33	1.42322	1	1	1.96022e-29	0				HIPK3	0.00663836	-0.252439	0.222	0.37	1	-0.148
FOLH1	1.83845e-16	1.41379	0.96	0.8	2.13149e-12	0.16				MFSD12	0.00840138	-0.252439	0.192	0.37	1	-0.178
BIRC3	1.18149e-09	1.39404	0.313	0.08	1.36982e-05	0.233				CKAP2	0.0174437	-0.252439	0.202	0.32	1	-0.118
CXCL8	8.13997e-05	1.39345	0.556	0.3	0.943748	0.256				EIF4EBP1	0.0487081	-0.252439	0.717	0.77	1	-0.053
ATF3	2.10116e-13	1.39252	0.859	0.57	2.43609e-09	0.289				ZNF426	0.00562958	-0.252605	0.152	0.34	1	-0.188
C2CD4B	1.27222e-09	1.38032	0.414	0.15	1.47501e-05	0.264				MAD2L2	0.00428444	-0.252784	0.121	0.29	1	-0.169
FAM3D	1.29928e-07	1.3477	0.263	0.02	0.00150638	0.243				PRPF4	0.00462831	-0.252784	0.131	0.28	1	-0.149
ZFP36	4.41862e-14	1.31012	0.939	0.73	5.12295e-10	0.209				BEND5	0.00138268	-0.253196	0.04	0.19	1	-0.15
JUNB	3.60221e-16	1.29339	0.919	0.73	4.17641e-12	0.189				EIF3L	0.0120239	-0.253628	0.939	0.97	1	-0.031
OR51E1	1.26536e-07	1.24217	0.333	0.08	0.00146706	0.253				TFAM	0.010351	-0.253791	0.303	0.47	1	-0.167
CDKN1A	2.25156e-12	1.13704	0.707	0.24	2.61046e-08	0.467				GPN3	0.017096	-0.253791	0.293	0.44	1	-0.147
CD74	0.999996	1.09856	0.111	0	1	0.111				RALGDS	0.0178943	-0.253791	0.303	0.42	1	-0.117
OR51E2	3.32468e-05	1.0925	0.263	0.06	0.385464	0.203				RC3H1	0.0306807	-0.253791	0.273	0.4	1	-0.127
IFITM2	3.57524e-10	1.07863	0.636	0.32	4.14513e-06	0.316				AC074143.1	0.018602	-0.253989	0.222	0.45	1	-0.228
NPY	0.0107133	1.07634	0.596	0.67	1	-0.074				WIPI1	0.0178578	-0.254435	0.152	0.36	1	-0.208
S100A11	6.34718e-10	1.0739	0.848	0.6	7.35892e-06	0.248				MRPL42	0.0130582	-0.254534	0.747	0.72	1	0.027
SAT1	7.86825e-11	1.04618	1	0.91	9.12245e-07	0.09				SET	0.00554209	-0.254737	0.99	0.99	1	0
NFKBIA	1.15294e-09	1.03634	0.879	0.71	1.33672e-05	0.169				SPAST	0.00337897	-0.254961	0.091	0.31	1	-0.219
IRF1	2.21908e-12	1.0259	0.636	0.2	2.5728e-08	0.436				PTGR1	0.0348734	-0.25534	0.253	0.46	1	-0.207
CST3	4.34678e-17	1.01888	1	0.86	5.03966e-13	0.14				SMARCE1	0.0228521	-0.255421	0.737	0.72	1	0.017
DDIT3	2.59803e-09	1.0145	0.899	0.59	3.01216e-05	0.309				CHCHD3	0.0124727	-0.255858	0.242	0.43	1	-0.188
ELF3	9.05625e-10	0.973627	0.798	0.39	1.04998e-05	0.408				SLC35F2	0.0229128	-0.256148	0.636	0.63	1	0.006
IFITM1	0.999996	0.970556	0.152	0	1	0.152				SLC16A7	0.0127441	-0.256462	0.182	0.32	1	-0.138
CXCL1	0.00021312	0.951306	0.152	0.01	1	0.142				MS4A8	0.00563498	-0.256802	0.131	0.32	1	-0.189
IFI27	0.000390178	0.948745	0.101	0.01	1	0.091				CHEK1	0.0040025	-0.257174	0.121	0.25	1	-0.129
NFKBIZ	1.27533e-10	0.919551	0.768	0.33	1.47862e-06	0.438				RPL23	0.00175544	-0.25746	1	1	1	0
HLA-DRA	0.999996	0.917538	0.101	0	1	0.101				C1orf115	0.0100245	-0.258519	0.182	0.31	1	-0.128
SELENOM	1.70083e-09	0.90648	0.879	0.5	1.97194e-05	0.379				SEC61G	0.00810819	-0.258724	1	1	1	0
HLA-C	9.67393e-12	0.898307	0.859	0.44	1.1216e-07	0.419				NUP160	0.00235096	-0.259423	0.111	0.26	1	-0.149
F3	2.18865e-05	0.878178	0.697	0.59	0.253752	0.107				CRACR2B	0.0334647	-0.259675	0.646	0.69	1	-0.044
TNFSF15	1.77068e-05	0.861025	0.222	0.06	0.205292	0.162				YTHDF2	0.0211377	-0.259821	0.646	0.65	1	-0.004
CNTNAP2	6.13736e-08	0.857909	0.747	0.47	0.000711565	0.277				EIF4B	0.00781385	-0.25994	0.939	0.99	1	-0.051
SLC12A2	2.20458e-09	0.855164	0.99	0.93	2.55599e-05	0.06				SIAH1	0.00529477	-0.260123	0.212	0.41	1	-0.198
UBD	0.000335134	0.807499	0.121	0.01	1	0.111				ANXA2R	0.0174294	-0.260123	0.192	0.33	1	-0.138
APOD	3.72912e-06	0.780034	0.384	0.12	0.0432354	0.264				FNIP2	0.00863097	-0.260608	0.909	0.96	1	-0.051
NUCB2	3.07762e-08	0.777617	0.98	0.92	0.00035682	0.06				TSPAN14	0.0209324	-0.26068	0.253	0.46	1	-0.207
RHOB	5.13369e-06	0.776172	0.758	0.56	0.05952	0.198				KDM7A	0.00351692	-0.261135	0.131	0.31	1	-0.179
GADD45B	4.70833e-05	0.772998	0.374	0.21	0.545883	0.164				TMEM191C	0.00538903	-0.261135	0.131	0.28	1	-0.149
IFIT1	0.999996	0.771523	0.172	0	1	0.172				P4HA2	0.00657997	-0.261135	0.131	0.27	1	-0.139
DUSP1	3.78003e-06	0.758486	0.929	0.93	0.0438257	-0.001				DFFA	0.00800893	-0.261135	0.111	0.28	1	-0.169
PSME2	1.35786e-10	0.755495	0.96	0.81	1.5743e-06	0.15				CELF1	0.0137309	-0.261135	0.556	0.61	1	-0.054
TSTA3	1.17517e-10	0.753302	0.808	0.38	1.36249e-06	0.428				RBM12B	0.00406124	-0.26171	0.091	0.23	1	-0.139
ATP1B1	8.39233e-06	0.751465	0.687	0.37	0.0973007	0.317				KMT2B	0.00898489	-0.262154	0.182	0.38	1	-0.198
IER3	9.02569e-05	0.748606	0.707	0.43	1	0.277				BARD1	0.0107089	-0.262154	0.202	0.34	1	-0.138
HES1	1.01626e-05	0.739187	0.343	0.11	0.117825	0.233				RNF157	0.00112543	-0.262341	0.04	0.22	1	-0.18
RAMP1	9.33228e-10	0.728289	1	0.97	1.08198e-05	0.03				ZC3H8	0.00652075	-0.262729	0.172	0.31	1	-0.138
MT1M	0.00978245	0.718609	0.242	0.27	1	-0.028				EGLN1	0.0170094	-0.262729	0.141	0.29	1	-0.149
TXNIP	0.000403299	0.715804	0.818	0.78	1	0.038				OTUD7B	0.00296233	-0.263354	0.141	0.28	1	-0.139
TSPAN8	1.38591e-06	0.713957	0.98	0.91	0.0160682	0.07				GATC	0.00406492	-0.263354	0.121	0.28	1	-0.159
NEDD4L	8.72179e-09	0.705396	0.909	0.62	0.00010112	0.289				RBM4	0.0106222	-0.264036	0.747	0.82	1	-0.073
RDH11	7.65096e-06	0.702872	0.838	0.81	0.0887053	0.028				TPR	0.014897	-0.264132	0.778	0.75	1	0.028
NAAA	3.07185e-09	0.691422	0.848	0.36	3.56151e-05	0.488				TMEM101	0.00422129	-0.264216	0.202	0.39	1	-0.188
ITM2B	1.17357e-08	0.688796	0.949	0.84	0.000136064	0.109				CEP170	0.00570628	-0.264216	0.202	0.36	1	-0.158
BTG2	1.99841e-06	0.688729	0.596	0.24	0.0231695	0.356				RC3H2	0.00963008	-0.264216	0.202	0.32	1	-0.118
GFPT1	2.5644e-07	0.685275	0.899	0.63	0.00297317	0.269				CHML	0.0143713	-0.264216	0.172	0.33	1	-0.158
TCIM	0.0121908	0.683294	0.131	0.09	1	0.041				SBNO1	0.0107913	-0.26436	0.273	0.48	1	-0.207
HSPB1	0.00283073	0.67943	0.616	0.27	1	0.346				ZCCHC17	0.0117739	-0.26436	0.273	0.46	1	-0.187
SH3YL1	2.70626e-08	0.676571	0.808	0.45	0.000313764	0.358				CBX5	0.0187028	-0.26436	0.313	0.4	1	-0.087
GOLM1	4.63133e-08	0.674159	0.99	0.98	0.000536956	0.01				ZNF605	0.00416114	-0.264883	0.172	0.31	1	-0.138
ANKH	5.91975e-07	0.669364	0.879	0.67	0.00686335	0.209				RPL37	3.38718e-05	-0.264974	1	1	0.39271	0
NCOA7	0.000103728	0.669003	0.192	0.07	1	0.122				ENDOD1	0.0298369	-0.265154	0.606	0.6	1	0.006
PTGS2	0.000220888	0.661619	0.182	0.03	1	0.152				PLOD1	0.00182954	-0.265608	0.121	0.31	1	-0.189
IER2	9.84512e-06	0.660409	0.97	0.96	0.114144	0.01				MTHFS	0.0238567	-0.265608	0.283	0.44	1	-0.157
TDO2	0.999996	0.656046	0.111	0	1	0.111				TBX3	0.0321933	-0.265608	0.667	0.75	1	-0.083
ALDH1A3	3.22063e-07	0.651363	0.828	0.46	0.003734	0.368				MCM7	0.0364866	-0.265608	0.273	0.41	1	-0.137
SH3BGRL3	4.1242e-06	0.650809	0.879	0.72	0.047816	0.159				EEF1A1	4.98482e-06	-0.265973	1	1	0.057794	0
ALCAM	1.06322e-06	0.641376	0.626	0.33	0.012327	0.296				ZNF37A	0.0182139	-0.266237	0.232	0.46	1	-0.228
MYO6	1.5984e-07	0.63971	0.929	0.81	0.00185319	0.119				MEGF9	0.0016311	-0.266401	0.071	0.24	1	-0.169
RASD1	0.00152721	0.638057	0.667	0.39	1	0.277				PHGR1	0.059204	-0.266521	0.525	0.54	1	-0.015
MT1G	0.00434995	0.637819	0.768	0.81	1	-0.042				ZNF614	0.0132477	-0.266913	0.232	0.39	1	-0.158
JUN	4.88733e-05	0.630447	1	0.99	0.566637	0.01				SKIL	0.0227472	-0.267439	0.303	0.41	1	-0.107
SELENOW	3.85048e-10	0.628873	0.99	0.97	4.46425e-06	0.02				TP53I11	0.00704448	-0.267644	0.232	0.37	1	-0.138
CEBPB	2.22322e-05	0.625324	0.444	0.18	0.257761	0.264				MAP2	0.0115684	-0.267644	0.172	0.41	1	-0.238
STARD10	3.01738e-07	0.618078	0.707	0.39	0.00349835	0.317				PBRM1	0.0173513	-0.2679	0.343	0.5	1	-0.157
CD63	8.97341e-08	0.615191	1	0.98	0.00104038	0.02				PFKL	0.0121011	-0.268672	0.525	0.6	1	-0.075
CCL20	0.00113882	0.613676	0.101	0.01	1	0.091				ARL17A	0.0118982	-0.268894	0.222	0.41	1	-0.188
MT-ND6	0.00013749	0.612833	0.667	0.4	1	0.267				EIF3E	0.00351743	-0.268989	0.98	1	1	-0.02
ZG16B	0.00012335	0.604437	0.909	0.92	1	-0.011				C5orf38	0.00675515	-0.269709	0.212	0.37	1	-0.158
PHLDA2	0.00534038	0.601697	0.687	0.37	1	0.317				OSER1	0.0144442	-0.269709	0.182	0.34	1	-0.158
C1orf122	2.79822e-07	0.599462	0.788	0.4	0.00324426	0.388				RPL22	9.56415e-05	-0.269865	1	1	1	0
CEBPD	8.39675e-06	0.599462	0.576	0.33	0.0973519	0.246				MICU1	0.0160124	-0.270068	0.212	0.46	1	-0.248
FAM129A	1.9083e-06	0.595547	0.455	0.18	0.0221249	0.275				BEND4	0.017795	-0.27023	0.495	0.58	1	-0.085
ISCU	4.24863e-07	0.593859	0.838	0.44	0.00492586	0.398				IVNS1ABP	0.0193957	-0.270382	0.273	0.49	1	-0.217
LGALS3	0.00205462	0.592373	0.313	0.23	1	0.083				ARF6	0.00839782	-0.270543	0.768	0.7	1	0.068
CPE	3.26817e-06	0.586165	0.848	0.64	0.0378911	0.208				SECISBP2	0.00616664	-0.270903	0.242	0.41	1	-0.168
SERP1	4.35389e-08	0.583991	0.99	0.99	0.00050479	0				FAM107B	0.0165238	-0.270903	0.182	0.39	1	-0.208
PSMB8	2.4698e-05	0.583342	0.364	0.14	0.286349	0.224				BZW2	0.0192161	-0.270903	0.606	0.66	1	-0.054
MRPL41	2.84419e-07	0.579163	0.939	0.88	0.00329755	0.059				ACACA	0.012592	-0.271409	0.343	0.5	1	-0.157
KLF10	6.28784e-05	0.5784	0.636	0.36	0.729012	0.276				UBA1	0.0344266	-0.271409	0.253	0.49	1	-0.237
RPS27L	7.65338e-07	0.578201	1	0.95	0.00887333	0.05				CHD6	0.0168436	-0.271496	0.636	0.66	1	-0.024
ASAH1	4.85687e-05	0.577157	0.848	0.7	0.563105	0.148				RBPJ	0.0204516	-0.271496	0.636	0.6	1	0.036
ABHD2	3.85715e-06	0.57692	0.758	0.44	0.0447198	0.318				RBM3	0.0118625	-0.272321	0.939	0.95	1	-0.011
TAF10	4.57752e-07	0.575388	0.657	0.33	0.00530717	0.327				BIN1	0.003824	-0.272782	0.172	0.33	1	-0.158
LRRC26	6.227e-05	0.573927	0.404	0.27	0.721958	0.134				DYNC1H1	0.00894431	-0.273798	0.747	0.76	1	-0.013
PLPP1	7.26653e-05	0.57137	0.939	0.81	0.842482	0.129				DDX39A	0.0167649	-0.274006	0.192	0.4	1	-0.208
NINJ1	3.91438e-06	0.569715	0.616	0.37	0.0453834	0.246				PRPF19	0.00409425	-0.275007	0.222	0.41	1	-0.188
HSPA1A	0.024549	0.569574	0.808	0.73	1	0.078				ACSL5	0.0495382	-0.275007	0.606	0.61	1	-0.004
ANXA1	0.000146276	0.568243	0.212	0.08	1	0.132				N4BP2	0.0161397	-0.276016	0.232	0.37	1	-0.138
MDM2	1.07569e-05	0.567892	0.606	0.41	0.124715	0.196				HSPD1	0.00343161	-0.277538	0.99	1	1	-0.01
MKNK2	2.99526e-07	0.563393	0.778	0.42	0.0034727	0.358				PRXL2A	0.00719466	-0.277602	0.828	0.92	1	-0.092
TMEM205	1.45867e-06	0.561042	0.859	0.76	0.0169118	0.099				HNRNPH3	0.00918883	-0.277681	0.677	0.7	1	-0.023
MYL12A	3.46034e-06	0.55882	0.909	0.84	0.0401192	0.069				EIF4A1	0.00242329	-0.277757	1	1	1	0
H2AFJ	7.07491e-06	0.557027	1	0.95	0.0820265	0.05				SORD	0.0137566	-0.277855	0.808	0.83	1	-0.022
ERP29	3.564e-08	0.555359	0.98	0.86	0.00041321	0.12				TMEM268	0.00109245	-0.278547	0.121	0.31	1	-0.189
IER5	7.81814e-06	0.553526	0.374	0.15	0.0906435	0.224				CBWD1	0.019774	-0.279232	0.737	0.8	1	-0.063
SLC9A3R2	1.2647e-06	0.552919	0.899	0.63	0.0146629	0.269				UHRF1	0.00675501	-0.279562	0.131	0.27	1	-0.139
DPP7	1.00016e-05	0.552349	0.687	0.45	0.115958	0.237				BRD7	0.0150622	-0.279786	0.253	0.45	1	-0.197
HIGD1A	2.27531e-05	0.547932	0.646	0.33	0.263799	0.316				CCDC112	0.0164488	-0.279786	0.263	0.44	1	-0.177
SERINC5	2.55729e-05	0.545624	0.788	0.47	0.296492	0.318				NOA1	0.00714669	-0.280121	0.242	0.39	1	-0.148
ANXA5	7.55571e-07	0.53777	0.99	0.94	0.00876009	0.05				PPAT	0.00282956	-0.280507	0.162	0.37	1	-0.208
DNAJB1	0.00291089	0.537568	0.737	0.59	1	0.147				RLF	0.00797545	-0.280507	0.172	0.3	1	-0.128
RANBP2	3.54845e-05	0.536602	0.768	0.38	0.411407	0.388				PLEKHO1	0.000902527	-0.280956	0.091	0.32	1	-0.229
PPP1R15A	1.5081e-05	0.534562	0.909	0.87	0.174849	0.039				ID1	0.00706305	-0.280956	0.061	0.24	1	-0.179
TNFSF10	5.82266e-05	0.533201	0.939	0.89	0.675079	0.049				SRSF3	0.00330103	-0.281325	0.98	0.99	1	-0.01
TUBB2A	8.31818e-05	0.532967	0.545	0.34	0.96441	0.205				MRPL45	0.00429539	-0.281391	0.202	0.37	1	-0.168
GCC2	9.8184e-05	0.531417	0.879	0.73	1	0.149				ZBTB44	0.0262246	-0.282482	0.273	0.42	1	-0.147
DHRS7	6.84452e-06	0.528	0.939	0.76	0.0793553	0.179				H3F3A	8.47754e-06	-0.283235	1	1	0.0982886	0
BCAM	3.11305e-05	0.527569	0.778	0.54	0.360927	0.238				ZNF891	0.00114745	-0.283405	0.091	0.27	1	-0.179
SELENOK	2.83361e-05	0.5225	0.646	0.34	0.328528	0.306				GNL2	0.00137882	-0.283405	0.081	0.27	1	-0.189
LBH	5.62276e-05	0.52096	0.222	0.07	0.651903	0.152				NEK3	0.00737273	-0.283582	0.192	0.33	1	-0.138
TMEM106C	4.68674e-05	0.514071	0.768	0.42	0.543381	0.348				RPL35A	1.29725e-06	-0.283651	1	1	0.0150403	0
HLA-DMA	0.000659975	0.513732	0.141	0.03	1	0.111				HDAC2	0.00743071	-0.283909	0.747	0.83	1	-0.083
ARL4A	0.000104303	0.513601	0.556	0.36	1	0.196				VASH2	0.00225102	-0.284159	0.01	0.2	1	-0.19
MYL12B	6.88492e-06	0.512953	0.96	0.91	0.0798238	0.05				TOPORS	0.0090397	-0.284345	0.192	0.39	1	-0.198
SERPINB1	0.000252936	0.512458	0.394	0.24	1	0.154				PIAS1	0.00307561	-0.285806	0.182	0.39	1	-0.208
RHOC	2.76501e-06	0.506559	0.727	0.4	0.0320576	0.327				TPX2	0.0254517	-0.285895	0.061	0.14	1	-0.079
VMP1	0.000806875	0.504514	0.838	0.85	1	-0.012				NOP53	0.00320005	-0.286079	0.919	0.98	1	-0.061
HERPUD1	0.000231203	0.503285	0.96	0.89	1	0.07				TIA1	0.00348619	-0.287156	0.253	0.45	1	-0.197
SPCS1	4.14355e-05	0.50249	0.899	0.75	0.480404	0.149				GTF3C5	0.0107583	-0.287156	0.212	0.41	1	-0.198
YBX3	2.71302e-06	0.497253	1	0.94	0.0314547	0.06				SYNCRIP	0.0116323	-0.288235	0.747	0.75	1	-0.003
HSPA1B	0.00861729	0.496032	0.657	0.4	1	0.257				RACK1	9.23342e-07	-0.288686	1	1	0.0107052	0
CD59	0.0001005	0.491547	0.556	0.33	1	0.226				TMUB1	0.00301943	-0.288692	0.212	0.4	1	-0.188
RAP1B	8.45986e-05	0.491209	0.687	0.43	0.980836	0.257				MT-ATP6	0.0460207	-0.28878	0.99	1	1	-0.01
ETS2	0.00126886	0.488776	0.576	0.4	1	0.176				RIOK2	0.00148357	-0.289117	0.111	0.28	1	-0.169
NUDT9	3.63822e-05	0.487671	0.657	0.35	0.421815	0.307				VKORC1	0.00855796	-0.289117	0.717	0.76	1	-0.043
XBP1	2.03179e-05	0.486987	0.919	0.86	0.235566	0.059				CCT4	0.00373005	-0.289205	0.758	0.89	1	-0.132
KDM6B	9.52468e-05	0.486762	0.737	0.47	1	0.267				TOMM70	0.00266944	-0.289281	0.263	0.44	1	-0.177
ACADSB	0.00131929	0.483404	0.374	0.3	1	0.074				ASXL1	0.0011513	-0.289757	0.162	0.35	1	-0.188
HSD17B4	3.96036e-05	0.483053	0.758	0.49	0.459164	0.268				DCTN1	0.00138817	-0.289757	0.111	0.38	1	-0.269
FOS	0.00133455	0.482814	1	0.99	1	0.01				PAPSS1	0.00874273	-0.291708	0.697	0.71	1	-0.013
PNKD	1.09642e-05	0.482717	0.939	0.73	0.127119	0.209				GCSH	0.00672224	-0.291888	0.727	0.78	1	-0.053
LRPAP1	2.8066e-05	0.482279	0.919	0.69	0.325397	0.229				LNPK	0.00297827	-0.291927	0.242	0.46	1	-0.218
FKBP11	0.000117943	0.478903	0.657	0.36	1	0.297				NARF	0.00654155	-0.292389	0.273	0.45	1	-0.177
PLAAT4	0.000203046	0.478781	0.222	0.06	1	0.162				SMN2	0.00134933	-0.292682	0.162	0.39	1	-0.228
MT2A	0.082747	0.476955	0.838	0.92	1	-0.082				AACS	0.00364486	-0.292682	0.192	0.3	1	-0.108
MGST2	4.52924e-05	0.474547	0.909	0.6	0.52512	0.309				ANG	0.0096227	-0.293168	0.162	0.33	1	-0.168
CHPT1	5.20433e-05	0.473931	0.657	0.36	0.60339	0.297				HERC3	0.0221777	-0.293235	0.323	0.41	1	-0.087
MT1X	0.146505	0.472409	0.646	0.52	1	0.126				ADPGK	0.00386634	-0.293623	0.263	0.38	1	-0.117
SEC11C	2.18676e-05	0.472034	0.99	1	0.253533	-0.01				NAA35	0.00478219	-0.293623	0.192	0.41	1	-0.218
FAM3C	0.000243696	0.470382	0.566	0.31	1	0.256				PM20D2	0.0154565	-0.293882	0.646	0.7	1	-0.054
TNFAIP3	0.00143939	0.46841	0.283	0.12	1	0.163				ZNF770	0.00250313	-0.294049	0.263	0.46	1	-0.197
CMPK1	4.60134e-06	0.467865	0.99	0.96	0.053348	0.03				PABPC1	0.00090988	-0.294451	0.99	1	1	-0.01
DERL2	8.99572e-05	0.467672	0.707	0.44	1	0.267				CEBPZ	0.00715824	-0.294451	0.293	0.42	1	-0.127
EDN1	0.00327792	0.46755	0.101	0.02	1	0.081				C16orf91	0.00081547	-0.294604	0.141	0.31	1	-0.169
SPINT2	3.41391e-06	0.467292	0.99	0.94	0.0395809	0.05				CBWD2	0.00714383	-0.295456	0.172	0.35	1	-0.178
ARPC3	4.34074e-07	0.466196	0.98	0.97	0.00503266	0.01				FAM168B	0.00327182	-0.295841	0.202	0.4	1	-0.198
EGR1	0.00275309	0.460475	0.929	0.92	1	0.009				CRIP2	0.00659049	-0.295841	0.182	0.39	1	-0.208
SLC44A4	0.000439809	0.460163	0.899	0.73	1	0.169				PAIP2	0.00618497	-0.296499	0.758	0.78	1	-0.022
KHDRBS3	0.000245116	0.459474	0.616	0.37	1	0.246				SMN1	0.00167968	-0.298091	0.182	0.46	1	-0.278
RNH1	4.13933e-05	0.457344	0.768	0.44	0.479914	0.328				IMMP2L	0.0032461	-0.298658	0.242	0.49	1	-0.248
SSR4	3.14674e-07	0.45656	1	1	0.00364833	0				MT-CYB	0.0165846	-0.299307	1	1	1	0
BAX	4.61124e-05	0.455532	0.697	0.49	0.534627	0.207				SESTD1	0.00126734	-0.299882	0.162	0.32	1	-0.158
SAR1B	0.000100359	0.454738	0.899	0.64	1	0.259				SYNJ2BP	0.0103369	-0.301002	0.636	0.6	1	0.036
MAFF	0.000155969	0.454588	0.646	0.39	1	0.256				PPP3CA	0.00674554	-0.30403	0.838	0.8	1	0.038
ERLEC1	9.02553e-05	0.452621	0.788	0.56	1	0.228				HK2	0.00042737	-0.304678	0.051	0.26	1	-0.209
NDUFAF8	0.000165557	0.452621	0.798	0.44	1	0.358				AKAP8L	0.00117213	-0.30496	0.172	0.35	1	-0.178
SIPA1L2	0.00368737	0.45208	0.273	0.21	1	0.063				CENPW	0.00966977	-0.30496	0.121	0.28	1	-0.159
GALNT1	0.000115303	0.450001	0.859	0.62	1	0.239				NAPA	0.00545916	-0.305257	0.263	0.43	1	-0.167
EMC7	9.15165e-05	0.449077	0.737	0.41	1	0.327				CNPY3	0.00592911	-0.305321	0.273	0.46	1	-0.187
AC124319.1	6.49004e-05	0.448902	0.293	0.11	0.752455	0.183				CCDC59	0.00728247	-0.305321	0.273	0.45	1	-0.177
HMGCS2	0.00381285	0.448682	0.313	0.22	1	0.093				UBE2S	0.0839371	-0.306443	0.737	0.75	1	-0.013
PHLDA1	0.0221748	0.448396	0.152	0.07	1	0.082				PLEKHB1	0.000485035	-0.307429	0.121	0.34	1	-0.219
CCN1	0.00806391	0.447916	0.182	0.13	1	0.052				FRAT2	0.000498779	-0.307429	0.121	0.32	1	-0.199
AP3D1	0.00013789	0.446727	0.556	0.37	1	0.186				LTA4H	0.00190574	-0.307429	0.202	0.45	1	-0.248
SEL1L	0.000258374	0.442958	0.889	0.6	1	0.289				MINDY2	0.00448903	-0.307429	0.202	0.37	1	-0.168
SLC38A11	0.000223342	0.440978	0.687	0.33	1	0.357				MALT1	0.0198593	-0.307429	0.515	0.49	1	0.025
KLF2	0.00951009	0.440942	0.879	0.77	1	0.109				SERBP1	0.000713545	-0.30793	0.97	0.99	1	-0.02
SLC2A12	0.000945527	0.440764	0.354	0.21	1	0.144				MARCKS	0.0249816	-0.308578	0.727	0.76	1	-0.033
STEAP4	0.00249731	0.439105	0.818	0.69	1	0.128				PTMA	1.5765e-05	-0.310003	1	1	0.182779	0
F5	0.00450775	0.438388	0.848	0.77	1	0.078				CSNK1E	0.0104007	-0.310174	0.677	0.68	1	-0.003
CLDN7	0.000145919	0.436381	0.919	0.94	1	-0.021				KLHL24	0.00674826	-0.311729	0.263	0.44	1	-0.177
MAOA	0.00156425	0.432725	0.788	0.64	1	0.148				MSH3	0.00119978	-0.312311	0.172	0.35	1	-0.178
FDXR	0.000969229	0.43249	0.313	0.18	1	0.133				EGLN3	0.00432168	-0.312482	0.091	0.3	1	-0.209
BLOC1S2	4.5413e-05	0.432057	0.636	0.31	0.526519	0.326				ISY1	0.00281822	-0.312665	0.081	0.24	1	-0.159
RAB18	7.74283e-05	0.432005	0.636	0.32	0.897704	0.316				GNE	0.000419939	-0.315069	0.141	0.35	1	-0.209
GADD45G	0.0184322	0.431956	0.323	0.32	1	0.003				FBXL20	0.000420049	-0.315069	0.121	0.35	1	-0.229
PITHD1	6.06326e-05	0.431818	0.737	0.4	0.702974	0.337				TF	0.00611281	-0.315517	0.778	0.85	1	-0.072
UBB	3.21128e-07	0.429998	1	1	0.00372316	0				SDK1	0.000183981	-0.315649	0.051	0.29	1	-0.239
MRPS16	3.01058e-05	0.429537	0.889	0.6	0.349047	0.289				GPSM1	0.000404992	-0.315649	0.061	0.23	1	-0.169
RAB25	0.000735082	0.429537	0.475	0.3	1	0.175				SINHCAF	0.00374057	-0.315649	0.596	0.62	1	-0.024
FAM13C	0.00172541	0.429537	0.273	0.17	1	0.103				UHMK1	0.0069178	-0.315649	0.293	0.47	1	-0.177
KRTCAP2	0.000332567	0.427147	0.919	0.81	1	0.109				ERVK3-1	0.00862192	-0.31589	0.293	0.4	1	-0.107
GLTP	5.0003e-05	0.426625	0.465	0.19	0.579735	0.275				PLEKHF2	0.00641921	-0.316417	0.192	0.4	1	-0.208
POLR2L	0.000156362	0.425695	0.909	0.74	1	0.169				C2CD3	0.00504773	-0.316443	0.99	1	1	-0.01
OPTN	0.000246059	0.423463	0.354	0.17	1	0.184				GNB2	0.000547486	-0.31721	0.929	0.99	1	-0.061
TUSC3	0.000218255	0.423082	0.737	0.44	1	0.297				ZNF281	0.00051832	-0.317344	0.162	0.37	1	-0.208
POLR2K	0.000185279	0.421924	0.818	0.57	1	0.248				PKP1	0.000226686	-0.318076	0.081	0.3	1	-0.219
SCP2	8.84465e-05	0.421875	0.899	0.73	1	0.169				HOMER2	0.00394493	-0.31868	0.818	0.9	1	-0.082
SQSTM1	0.000654667	0.418698	0.697	0.38	1	0.317				PAICS	0.00311063	-0.320368	0.727	0.78	1	-0.053
LMNA	0.00118045	0.418698	0.697	0.36	1	0.337				ACTG1	2.35219e-05	-0.320968	1	1	0.272713	0
NPC2	0.00051082	0.418397	0.798	0.57	1	0.228				SIX1	0.000898325	-0.321103	0.242	0.45	1	-0.208
LAMP1	0.000228479	0.418078	0.657	0.44	1	0.217				RILPL2	0.00221379	-0.32155	0.182	0.38	1	-0.198
PYGB	0.00112312	0.417522	0.838	0.56	1	0.278				STC1	0.99383	-0.321928	0	0.15	1	-0.15
RAB40B	0.00018686	0.415598	0.657	0.37	1	0.287				C12orf73	0.00053946	-0.323082	0.091	0.3	1	-0.209
POTEI	0.00595565	0.415379	0.303	0.2	1	0.103				YY1	0.00435611	-0.323497	0.758	0.87	1	-0.112
NR2F6	0.000109956	0.41452	0.768	0.49	1	0.278				DSC2	0.00597708	-0.325436	0.697	0.7	1	-0.003
BRI3	0.000210889	0.414463	0.97	0.97	1	0				SRSF7	0.0056992	-0.325696	0.859	0.94	1	-0.081
WSB2	0.00015502	0.412377	0.636	0.34	1	0.296				SMS	0.00352181	-0.326537	0.758	0.81	1	-0.052
CALM3	0.000464625	0.411571	0.848	0.56	1	0.288				BRD3	0.006575	-0.326537	0.364	0.52	1	-0.156
NDUFS8	0.000252301	0.409877	0.939	0.89	1	0.049				TMEM41B	0.00112745	-0.328187	0.333	0.51	1	-0.177
ATP6V0B	0.000339032	0.409594	0.949	0.87	1	0.079				HNRNPA1	6.13511e-05	-0.328316	1	1	0.711305	0
CAPN2	9.04047e-05	0.408414	0.788	0.51	1	0.278				DBN1	0.000211186	-0.328645	0.081	0.3	1	-0.219
TMED7	0.000185051	0.407766	0.869	0.6	1	0.269				IDH1	0.0106264	-0.329883	0.929	0.91	1	0.019
MRPL34	0.00010355	0.407644	0.798	0.44	1	0.358				ZNF649	0.00182679	-0.330149	0.212	0.41	1	-0.198
CLTB	0.000599253	0.407644	0.677	0.44	1	0.237				NFIB	0.00519608	-0.330363	0.879	0.88	1	-0.001
AC245033.1	0.19042	0.406817	0.152	0.05	1	0.102				FBLIM1	0.000519818	-0.330887	0.202	0.43	1	-0.228
CCDC107	0.000134841	0.405925	0.707	0.36	1	0.347				PGD	0.00129856	-0.330887	0.182	0.39	1	-0.208
CBR1	0.00033747	0.404206	0.677	0.4	1	0.277				TOP2A	0.170937	-0.331097	0.121	0.19	1	-0.069
TMEM59	2.17223e-05	0.402979	1	0.95	0.251848	0.05				CYP51A1	0.00362171	-0.332851	0.596	0.64	1	-0.044
TMBIM4	4.24684e-05	0.402193	0.96	0.79	0.492379	0.17				BTF3	2.72041e-05	-0.332956	0.99	1	0.315404	-0.01
COQ4	0.000157709	0.401523	0.677	0.41	1	0.267				RCN1	0.00302945	-0.332985	0.818	0.83	1	-0.012
EML4	0.0003831	0.401523	0.778	0.49	1	0.288				SLC4A7	0.00185454	-0.333424	0.152	0.39	1	-0.238
PCNA	0.00346856	0.400243	0.758	0.52	1	0.238				KLK2	0.00892036	-0.334644	0.97	0.99	1	-0.02
SLC3A2	0.00220028	0.399898	0.808	0.56	1	0.248				LONRF1	0.000467672	-0.335246	0.121	0.33	1	-0.209
SFN	0.00542526	0.399163	0.657	0.43	1	0.227				HMGCR	0.000327416	-0.336257	0.081	0.3	1	-0.219
NAXE	0.000842375	0.397297	0.758	0.45	1	0.308				TMEM97	0.0025296	-0.337264	0.232	0.49	1	-0.258
GALNT3	0.00113445	0.393913	0.343	0.18	1	0.163				ZNF385B	0.00017582	-0.337344	0.061	0.26	1	-0.199
BCAP29	0.000546222	0.393845	0.465	0.24	1	0.225				PTPN12	0.000540038	-0.33861	0.172	0.4	1	-0.228
TCEAL3	0.00060749	0.393011	0.576	0.39	1	0.186				ARHGAP6	0.000990742	-0.33861	0.182	0.35	1	-0.168
CREB3L1	0.000485055	0.392384	0.717	0.5	1	0.217				PDK1	0.000536809	-0.339683	0.131	0.36	1	-0.229
KLF4	0.00160101	0.390648	0.727	0.56	1	0.167				ZNF3	0.00096104	-0.339683	0.121	0.33	1	-0.209
NDUFA4	5.10269e-06	0.389083	1	1	0.0591606	0				RSL1D1	0.000735498	-0.339827	0.859	0.86	1	-0.001
SURF4	0.000956613	0.387226	0.707	0.48	1	0.227				PIAS2	0.00445539	-0.340033	0.283	0.49	1	-0.207
RPL17-C18orf32	0.014611	0.386968	0.949	0.97	1	-0.021				SHPRH	0.000869626	-0.340595	0.263	0.44	1	-0.177
ASNS	0.000757923	0.385948	0.384	0.22	1	0.164				RBMX	0.00154556	-0.340832	0.747	0.84	1	-0.093
PPDPF	0.000807208	0.385683	0.939	0.92	1	0.019				SPDEF	0.00326416	-0.340832	0.859	0.92	1	-0.061
RRBP1	0.00194546	0.384522	0.879	0.61	1	0.269				RPL34	1.08029e-07	-0.341915	1	1	0.00125249	0
CANT1	0.000354629	0.384256	0.788	0.44	1	0.348				LY6K	0.00143707	-0.342194	0.808	0.86	1	-0.052
DNAJC3	0.00154246	0.381198	0.929	0.86	1	0.069				ACVR2B	0.00020084	-0.345043	0.061	0.27	1	-0.209
ZFP36L2	0.00728165	0.380848	0.889	0.82	1	0.069				TM4SF1	0.023739	-0.345612	0.677	0.81	1	-0.133
ANXA2	0.208924	0.380294	0.212	0.13	1	0.082				MAML3	0.000773578	-0.348071	0.182	0.35	1	-0.168
PSME1	0.00107793	0.380234	0.869	0.73	1	0.139				PPIL4	0.00134432	-0.348071	0.232	0.4	1	-0.168
HMGN3	0.000636478	0.379867	0.859	0.66	1	0.199				GUCY1A1	0.00205814	-0.349313	0.242	0.4	1	-0.158
BORCS7	0.000306749	0.379784	0.788	0.51	1	0.278				RSL24D1	0.000968164	-0.352516	0.828	0.84	1	-0.012
UCHL3	0.00104572	0.378988	0.667	0.47	1	0.197				SFPQ	0.000655381	-0.352658	0.869	0.93	1	-0.061
FKBP8	0.000278354	0.378911	0.818	0.47	1	0.348				GCNT1	0.00286673	-0.353995	0.657	0.62	1	0.037
FAM43A	0.00251719	0.378553	0.172	0.07	1	0.102				ARID2	0.000443592	-0.356338	0.162	0.33	1	-0.168
SP100	0.000846677	0.378463	0.293	0.13	1	0.163				DDT	0.000486961	-0.358916	0.98	1	1	-0.02
ATP6V0D1	0.000789754	0.37707	0.586	0.39	1	0.196				VLDLR	0.000100045	-0.359896	0.081	0.32	1	-0.239
NFIC	0.00125823	0.37707	0.879	0.66	1	0.219				MTFP1	0.00306169	-0.359896	0.232	0.47	1	-0.238
RER1	0.00229456	0.376295	0.798	0.57	1	0.228				AC092143.1	0.000279933	-0.360712	0.02	0.22	1	-0.2
CSTB	0.000991907	0.376137	0.949	0.88	1	0.069				PNPLA8	0.00113394	-0.361468	0.253	0.44	1	-0.187
RAB2A	0.000284293	0.375928	0.929	0.82	1	0.109				IGF1	0.000657207	-0.364012	0.101	0.26	1	-0.159
SDC4	0.000503234	0.375598	0.242	0.08	1	0.162				CMSS1	0.0008982	-0.364012	0.242	0.45	1	-0.208
KDELR2	0.000397065	0.375532	0.949	0.87	1	0.079				FAM49B	0.000347797	-0.365773	0.222	0.46	1	-0.238
DAD1	0.00031268	0.375046	0.939	0.82	1	0.119				MED28	0.000249096	-0.367371	0.293	0.53	1	-0.237
FAM177A1	0.00131946	0.374315	0.869	0.64	1	0.229				FDPS	0.000832209	-0.370013	0.657	0.75	1	-0.093
ARFGAP3	0.00115254	0.37323	0.818	0.6	1	0.218				GAL	0.00119457	-0.370418	0.152	0.38	1	-0.228
MIEN1	0.000362751	0.370643	0.818	0.47	1	0.348				PMM1	0.000664473	-0.371244	0.687	0.74	1	-0.053
BOLA3	0.00194319	0.370375	0.677	0.44	1	0.237				MT-ND3	0.00287593	-0.37305	0.99	1	1	-0.01
COBLL1	0.00046359	0.370159	0.808	0.58	1	0.228				MT-CO1	0.00460442	-0.3746	1	1	1	0
ZNF652	0.00193826	0.369595	0.727	0.42	1	0.307				RPL5	5.06052e-09	-0.375011	1	1	5.86716e-05	0
NANS	0.00103351	0.367635	0.939	0.92	1	0.019				FAM189A2	3.18448e-05	-0.376521	0.071	0.35	0.369208	-0.279
ATP6V0E1	0.00028016	0.367267	0.97	0.92	1	0.05				NME2	0.000759419	-0.378361	0.96	1	1	-0.04
AL135905.2	0.000400986	0.366953	0.727	0.46	1	0.267				FBL	0.000429358	-0.378415	0.747	0.81	1	-0.063
REXO2	0.000514315	0.366918	0.869	0.58	1	0.289				RPL4	3.16719e-07	-0.379283	1	1	0.00367205	0
PCSK1N	0.00412883	0.366343	0.121	0.05	1	0.071				TFF3	0.00866006	-0.379916	0.737	0.69	1	0.047
LTBP3	0.00140568	0.366263	0.465	0.27	1	0.195				HIST1H2AC	0.00166703	-0.380032	0.152	0.4	1	-0.248
HSPA5	0.00698429	0.366084	1	0.99	1	0.01				MKRN1	0.000642281	-0.380985	0.222	0.47	1	-0.248
REEP5	0.0012889	0.365972	0.859	0.65	1	0.209				HMGB2	0.0857005	-0.381429	0.596	0.62	1	-0.024
CSRP2	0.00110356	0.364997	0.313	0.19	1	0.123				RPS14	1.69799e-11	-0.383079	1	1	1.96865e-07	0
GADD45A	0.012785	0.364188	0.616	0.41	1	0.206				IGF1R	0.00054761	-0.384297	0.677	0.7	1	-0.023
AP1S1	0.00103885	0.363735	0.657	0.39	1	0.267				IDI1	0.0069067	-0.385431	0.626	0.69	1	-0.064
JMJD1C	0.00294856	0.363735	0.576	0.4	1	0.176				ARL6IP1	0.0050645	-0.38568	0.879	0.95	1	-0.071
TMEM14B	0.00120168	0.363264	0.869	0.75	1	0.119				MBOAT2	0.00169197	-0.386417	0.717	0.78	1	-0.063
TMBIM6	0.000807653	0.36185	1	0.93	1	0.07				HNRNPA0	0.000233456	-0.386776	0.778	0.86	1	-0.082
PURA	0.000662274	0.361771	0.667	0.46	1	0.207				SLC6A6	0.000341733	-0.387241	0.091	0.26	1	-0.169
TRAPPC4	0.00110087	0.361771	0.636	0.39	1	0.246				RSRP1	0.001162	-0.387795	0.636	0.76	1	-0.124
PDIA3	0.00139923	0.359854	1	0.98	1	0.02				MXI1	0.00113868	-0.388384	0.424	0.49	1	-0.066
DNAJC12	0.0263254	0.358764	0.313	0.27	1	0.043				MPC2	0.00027253	-0.38851	0.97	0.99	1	-0.02
TMEM165	0.00138556	0.358454	0.646	0.36	1	0.286				RPL17	0.000573079	-0.389372	1	1	1	0
ARL6IP4	0.000737118	0.35832	0.939	0.88	1	0.059				DENND4C	0.000426083	-0.389397	0.253	0.45	1	-0.197
SSNA1	0.00122655	0.357704	0.768	0.47	1	0.298				PANK3	0.000137256	-0.38965	0.263	0.54	1	-0.277
MDH1	0.00059652	0.357281	0.909	0.8	1	0.109				CFDP1	0.00141096	-0.391015	0.717	0.81	1	-0.093
HM13	0.000947736	0.356474	0.909	0.69	1	0.219				RPS6KA5	0.000732368	-0.39166	0.495	0.6	1	-0.105
STUB1	0.000383703	0.356151	0.909	0.77	1	0.139				SLC25A6	7.30153e-08	-0.392281	1	1	0.000846539	0
LAPTM4A	0.000236362	0.355536	0.939	0.82	1	0.119				SREBF2	7.46979e-05	-0.394306	0.152	0.41	0.866047	-0.258
CHMP2A	0.000448979	0.355536	0.919	0.86	1	0.059				EEF1G	4.5959e-05	-0.396828	0.98	1	0.532849	-0.02
CCDC186	0.00202754	0.355536	0.768	0.52	1	0.248				UBXN7	6.50298e-05	-0.397626	0.222	0.47	0.753956	-0.248
GOLPH3L	0.00225634	0.355536	0.283	0.19	1	0.093				DHCR7	3.85342e-05	-0.400538	0.121	0.4	0.446765	-0.279
LRRC59	0.0024682	0.355536	0.677	0.42	1	0.257				TMEM132A	5.00039e-05	-0.400538	0.03	0.27	0.579745	-0.24
DYNLL2	0.00317311	0.355043	0.586	0.39	1	0.196				NET1	0.000860483	-0.400538	0.758	0.83	1	-0.072
SIL1	0.00548052	0.352822	0.394	0.33	1	0.064				PWWP2A	0.000320533	-0.403491	0.192	0.39	1	-0.198
PARP14	0.00094835	0.352496	0.384	0.22	1	0.164				ZNF395	0.000556532	-0.406207	0.242	0.4	1	-0.158
TYMS	0.0299364	0.352369	0.313	0.3	1	0.013				UBE2I	0.000175512	-0.407821	0.788	0.87	1	-0.082
SDF2L1	0.0183126	0.351668	0.939	0.84	1	0.099				OTULINL	5.27368e-05	-0.409756	0.172	0.4	0.61143	-0.228
PNRC1	0.00419667	0.350964	0.919	0.81	1	0.109				DBI	0.000126471	-0.411146	0.949	0.97	1	-0.021
MAPK6	0.00241812	0.350549	0.747	0.47	1	0.277				COX16	0.000840233	-0.411617	0.798	0.77	1	0.028
DDX60	0.000364313	0.350367	0.192	0.03	1	0.162				KDM5B	0.000913468	-0.414344	0.747	0.78	1	-0.033
IQGAP1	0.00259438	0.350248	0.737	0.52	1	0.217				ADIRF	0.000273884	-0.41574	0.131	0.37	1	-0.239
COX14	0.00304082	0.348683	0.818	0.59	1	0.228				SAP25	0.000350071	-0.415886	0.616	0.69	1	-0.074
NR3C1	0.000958344	0.3485	0.343	0.17	1	0.173				POLR2J3	0.000361273	-0.416135	0.596	0.65	1	-0.054
TAX1BP1	0.00154604	0.348007	0.909	0.78	1	0.129				LSS	1.5729e-05	-0.417941	0.04	0.33	0.182362	-0.29
RABAC1	0.00388431	0.347483	0.828	0.55	1	0.278				ZNF292	0.000700874	-0.418762	0.576	0.62	1	-0.044
TMEM45B	0.00707331	0.347399	0.343	0.23	1	0.113				PGAM1	8.19917e-05	-0.42027	0.828	0.86	0.950612	-0.032
SVIP	0.0024538	0.346121	0.737	0.5	1	0.237				RNF13	4.37296e-05	-0.422564	0.242	0.52	0.507001	-0.278
TNFRSF12A	0.0478647	0.345705	0.182	0.16	1	0.022				ANKRD37	0.00341738	-0.423422	0.525	0.52	1	0.005
FBXW5	0.0040904	0.345511	0.747	0.51	1	0.237				BHLHE41	3.07749e-05	-0.426073	0.111	0.36	0.356805	-0.249
DDRGK1	0.00358539	0.345041	0.707	0.41	1	0.297				PCDHA10	0.000457254	-0.428444	0.222	0.42	1	-0.198
FASTKD2	0.0204186	0.344465	0.636	0.4	1	0.236				RPAIN	3.02541e-05	-0.429489	0.768	0.84	0.350766	-0.072
ADAM9	0.00210833	0.343122	0.697	0.45	1	0.247				FADS1	0.000229251	-0.429913	0.434	0.61	1	-0.176
RABGGTB	0.00272718	0.342385	0.515	0.35	1	0.165				TUBB3	5.10863e-05	-0.432016	0.03	0.25	0.592295	-0.22
SHC1	0.00759058	0.342074	0.495	0.37	1	0.125				ASGR1	0.993725	-0.432959	0	0.17	1	-0.17
LAMP2	0.00262527	0.340563	0.808	0.69	1	0.118				SOX9	0.00261419	-0.434421	0.727	0.8	1	-0.073
CNN3	0.0108684	0.338935	0.192	0.13	1	0.062				LOX	0.000658289	-0.439012	0.071	0.27	1	-0.199
PDXDC1	0.00168383	0.338337	0.576	0.4	1	0.176				GCHFR	0.000511469	-0.442139	0.636	0.62	1	0.016
NDUFC1	0.00113384	0.337524	0.909	0.8	1	0.109				DSP	0.000658839	-0.444932	0.737	0.72	1	0.017
CTSB	0.00130938	0.336428	0.374	0.22	1	0.154				FKBP5	0.00108352	-0.44545	0.737	0.83	1	-0.093
TRIM8	0.00253966	0.336428	0.646	0.45	1	0.196				TMC5	0.000365812	-0.446695	0.687	0.77	1	-0.083
SSR3	0.00141562	0.335722	0.97	0.96	1	0.01				BBS4	0.000136929	-0.448472	0.374	0.56	1	-0.186
SOD2	0.0106187	0.335338	0.859	0.78	1	0.079				HIST1H4C	0.021306	-0.449448	0.182	0.4	1	-0.218
SLC25A39	0.00357954	0.334797	0.737	0.47	1	0.267				GAR1	8.21276e-06	-0.45427	0.121	0.38	0.0952187	-0.259
GUK1	0.00226349	0.334118	0.929	0.91	1	0.019				CXADR	0.000297092	-0.457005	0.768	0.81	1	-0.042
TM7SF3	0.00229687	0.334118	0.364	0.22	1	0.144				CCNB1IP1	3.77227e-05	-0.458089	0.202	0.52	0.437357	-0.318
TENT5A	0.00188567	0.333568	0.162	0.01	1	0.152				SLC45A3	0.000451984	-0.459693	0.677	0.76	1	-0.083
UQCR10	0.000261759	0.333002	1	0.95	1	0.05				NREP	2.04886e-05	-0.460409	0.141	0.43	0.237545	-0.289
PSMB3	0.00215533	0.332919	0.909	0.74	1	0.169				ALDOC	3.80345e-06	-0.46497	0.051	0.35	0.0440972	-0.299
RAB9A	0.00156151	0.332115	0.434	0.29	1	0.144				RAC3	1.93147e-05	-0.466126	0.212	0.54	0.223935	-0.328
EEF1E1	0.0012698	0.331982	0.869	0.59	1	0.279				PPFIBP1	3.69802e-05	-0.46918	0.162	0.41	0.428749	-0.248
MAP7	0.0018414	0.331584	0.778	0.5	1	0.278				DARS	1.76629e-05	-0.472091	0.646	0.67	0.204784	-0.024
TMED5	0.00845274	0.330973	0.545	0.41	1	0.135				TUBB	0.00017512	-0.476541	0.909	1	1	-0.091
TMEM219	0.00304599	0.330759	0.778	0.59	1	0.188				SLC26A2	0.00172301	-0.478017	0.717	0.86	1	-0.143
MICOS10	0.00170489	0.329929	0.899	0.96	1	-0.061				RAB4A	8.89024e-07	-0.480632	0.798	0.92	0.0103073	-0.122
TMEM126B	0.00409907	0.327916	0.465	0.27	1	0.195				RPS29	1.50645e-10	-0.480671	1	1	1.74658e-06	0
SLC30A4	0.0136183	0.327916	0.394	0.23	1	0.164				PHF14	1.27317e-05	-0.486695	0.667	0.74	0.147612	-0.073
PGM3	0.00311913	0.327657	0.869	0.69	1	0.179				STMN1	0.00150926	-0.48725	0.768	0.97	1	-0.202
ARPC5	0.0044071	0.325814	0.808	0.51	1	0.298				CENPV	2.28497e-06	-0.491028	0.111	0.43	0.0264919	-0.319
ENTPD5	0.0145215	0.325539	0.364	0.22	1	0.144				DCHS1	1.08036e-05	-0.496462	0.172	0.44	0.125257	-0.268
HLA-DRB1	0.00543631	0.325287	0.111	0.04	1	0.071				CENPF	0.00460651	-0.507038	0.141	0.28	1	-0.139
NENF	0.00534156	0.325068	0.758	0.61	1	0.148				RPS21	1.97607e-14	-0.511794	1	1	2.29106e-10	0
UBE2D3	0.00105772	0.32465	0.939	0.78	1	0.159				MT-CO3	0.00096728	-0.513338	0.98	1	1	-0.02
SLC35F6	0.00188528	0.324044	0.313	0.14	1	0.173				PPP2R2A	1.40788e-06	-0.516375	0.929	0.91	0.0163229	0.019
NDUFS7	0.00642338	0.32345	0.768	0.58	1	0.188				PAFAH1B3	9.62095e-06	-0.527938	0.687	0.88	0.111545	-0.193
SDF4	0.00168288	0.323185	0.859	0.58	1	0.279				MYADM	5.79093e-05	-0.529639	0.697	0.76	0.671401	-0.063
ACTB	0.00230886	0.322808	1	1	1	0				AP000350.4	3.87187e-09	-0.530447	0.404	0.27	4.48905e-05	0.134
PDZD8	0.00731036	0.322622	0.657	0.4	1	0.257				KDM4B	3.68186e-07	-0.531782	0.242	0.57	0.00426875	-0.328
TXNDC15	0.00285369	0.322283	0.687	0.46	1	0.227				TKT	2.00441e-07	-0.532988	0.737	0.91	0.00232391	-0.173
ENTPD6	0.00511411	0.322234	0.485	0.31	1	0.175				ACLY	1.10529e-06	-0.533374	0.646	0.79	0.0128148	-0.144
NR4A1	0.0123164	0.3221	0.96	0.88	1	0.08				ID2	0.00258454	-0.53513	0.626	0.73	1	-0.104
ADRM1	0.0129489	0.321781	0.727	0.55	1	0.177				CBX3	1.16366e-08	-0.542516	0.848	0.91	0.000134915	-0.062
ALG1L	0.00156013	0.321681	0.333	0.16	1	0.173				C4orf3	0.000178253	-0.542982	0.737	0.69	1	0.047
RABL6	0.00194446	0.321681	0.768	0.48	1	0.288				SAP30	1.20851e-05	-0.545801	0.566	0.67	0.140114	-0.104
YWHAH	0.00767685	0.321681	0.687	0.45	1	0.237				MKI67	0.00834622	-0.546389	0.172	0.36	1	-0.188
FAM114A1	0.000755033	0.321161	0.323	0.12	1	0.203				ODC1	4.04246e-05	-0.547724	0.879	0.95	0.468682	-0.071
TSPAN1	0.0381785	0.320956	0.778	0.79	1	-0.012				NDRG1	0.000638407	-0.548026	0.657	0.66	1	-0.003
DSTN	0.000601682	0.320603	1	0.98	1	0.02				CSMD2	5.43833e-06	-0.55148	0.03	0.31	0.063052	-0.28
COPE	0.00234326	0.320308	0.98	0.94	1	0.04				ACSL3	8.62117e-07	-0.553998	0.939	0.98	0.00999538	-0.041
NRP1	0.00402973	0.319913	0.354	0.19	1	0.164				LPAR3	6.99649e-06	-0.555816	0.242	0.55	0.0811173	-0.308
REEP3	0.00377513	0.319011	0.798	0.59	1	0.208				CD24	0.000106585	-0.556657	0.455	0.62	1	-0.165
CXXC5	0.00709539	0.31828	0.323	0.23	1	0.093				AR	1.3831e-05	-0.558686	0.828	0.83	0.160357	-0.002
IFRD1	0.0172826	0.318013	0.707	0.58	1	0.127				HLA-DMB	0.000118574	-0.568398	0.939	0.97	1	-0.031
MORC4	0.0109262	0.317486	0.657	0.48	1	0.177				MEX3A	2.83676e-06	-0.578731	0.101	0.44	0.0328894	-0.339
AREG	0.0302825	0.317427	0.111	0.04	1	0.071				TMSB15A	7.50829e-08	-0.593286	0.909	0.99	0.000870511	-0.081
SLC50A1	0.00563759	0.317296	0.646	0.46	1	0.186				FADS2	6.79103e-08	-0.595125	0.141	0.5	0.000787352	-0.359
PCMTD1	0.00406696	0.316823	0.667	0.45	1	0.217				FASN	5.42637e-06	-0.619373	0.768	0.85	0.0629133	-0.082
HERC6	0.000593612	0.316684	0.192	0.03	1	0.162				CYP1B1	0.00349548	-0.630405	0.03	0.18	1	-0.15
RPS19BP1	0.00166432	0.316155	0.949	0.88	1	0.069				MIF	2.04175e-09	-0.630889	1	1	2.36721e-05	0
CNIH1	0.0052419	0.316155	0.687	0.47	1	0.217				FABP5	0.000204432	-0.642975	0.556	0.57	1	-0.014
SPATS2L	0.0106091	0.316155	0.323	0.24	1	0.083				ERO1A	9.27221e-05	-0.683992	0.141	0.24	1	-0.099
MRPL40	0.00530544	0.315768	0.818	0.63	1	0.188				ORM2	0.000366829	-0.703499	0.566	0.67	1	-0.104
ARPC1B	0.00174954	0.315669	0.263	0.1	1	0.163				HILPDA	1.47289e-05	-0.715234	0.162	0.35	0.170767	-0.188
SDCBP	0.00652239	0.315454	0.737	0.55	1	0.187				SQLE	4.35561e-09	-0.718121	0.303	0.59	5.0499e-05	-0.287
ANKRD34B	0.000388468	0.31406	0.212	0.04	1	0.172				MCCC2	7.46461e-09	-0.731525	0.263	0.58	8.65447e-05	-0.317
CALM1	0.00295635	0.313656	0.99	0.98	1	0.01				MSMO1	1.08005e-09	-0.734243	0.222	0.56	1.2522e-05	-0.338
ICMT	0.00182406	0.313262	0.263	0.12	1	0.143				ORM1	0.000764242	-0.742699	0.667	0.83	1	-0.163
IFI44	0.993808	0.313158	0.121	0	1	0.121				HIST1H4H	5.18974e-05	-0.755071	0.04	0.19	0.601699	-0.15
MGST1	0.00835249	0.312581	0.263	0.21	1	0.053				PRAC1	2.10042e-15	-0.762918	0.96	1	2.43523e-11	-0.04
TCTEX1D2	0.00840576	0.312581	0.293	0.18	1	0.113				IRX2	8.10015e-10	-0.766605	0.677	0.83	9.39131e-06	-0.153
PHLDA3	0.00313401	0.311766	0.293	0.17	1	0.123				HMGCS1	6.50266e-09	-0.784803	0.495	0.61	7.53919e-05	-0.115
PRDX5	0.00154039	0.311566	0.99	0.92	1	0.07				CDKN1C	3.88386e-09	-0.797754	0.475	0.73	4.50295e-05	-0.255
KRAS	0.00403975	0.311117	0.737	0.54	1	0.197				GPI	2.66334e-09	-0.7988	0.576	0.69	3.08788e-05	-0.114
RAB11FIP1	0.00956952	0.310893	0.717	0.43	1	0.287				P4HA1	2.08916e-07	-0.81117	0.212	0.42	0.00242218	-0.208
SRA1	0.0103818	0.309955	0.354	0.26	1	0.094				NDUFA4L2	0.999996	-0.815575	0	0.2	1	-0.2
MYL6	0.000443169	0.309897	0.99	1	1	-0.01				PFKP	1.49153e-09	-0.822495	0.131	0.52	1.72929e-05	-0.389
CKLF	0.0146828	0.309667	0.717	0.44	1	0.277				SCD	4.24684e-10	-0.844145	0.455	0.62	4.92379e-06	-0.165
NFIA	0.00942429	0.309243	0.495	0.35	1	0.145				INSIG1	2.56797e-11	-0.85079	0.273	0.62	2.97731e-07	-0.347
THBS1	0.0043284	0.308947	0.162	0.04	1	0.122				AC093512.2	1.57614e-10	-0.855968	0.949	0.95	1.82738e-06	-0.001
COMT	0.00287373	0.308856	0.919	0.7	1	0.219				LDLR	3.02882e-14	-0.862539	0.455	0.76	3.51161e-10	-0.305
CIB1	0.00361649	0.308612	0.808	0.59	1	0.218				ALDOA	9.06759e-11	-0.863453	0.96	0.98	1.0513e-06	-0.02
CLTA	0.0013205	0.307739	0.98	0.95	1	0.03				FDFT1	2.02412e-12	-0.873234	0.636	0.8	2.34676e-08	-0.164
SDC2	0.00359395	0.307547	0.222	0.09	1	0.132				GAPDH	2.43953e-15	-0.89108	1	1	2.8284e-11	0
SPG7	0.00271331	0.307281	0.343	0.18	1	0.163				SOX4	6.89447e-13	-0.903216	0.899	1	7.99344e-09	-0.101
GMNN	0.0133274	0.307281	0.566	0.37	1	0.196				MDK	7.04208e-09	-0.926846	0.626	0.83	8.16458e-05	-0.204
RETREG2	0.00386395	0.307053	0.384	0.25	1	0.134				MYBPC1	1.16075e-15	-0.928167	0.475	0.83	1.34578e-11	-0.355
ZFYVE21	0.0046505	0.307053	0.384	0.24	1	0.144				TPI1	1.23153e-16	-0.97137	0.97	0.99	1.42784e-12	-0.02
POLD4	0.00808778	0.307053	0.354	0.24	1	0.114				PLOD2	1.75231e-09	-0.978614	0.061	0.39	2.03163e-05	-0.329
OAZ1	0.000201141	0.306994	1	1	1	0				BNIP3L	2.58197e-13	-0.981907	0.737	0.83	2.99354e-09	-0.093
CLIP1	0.00854723	0.30668	0.475	0.35	1	0.125				TMSB10	8.11268e-18	-0.989365	1	1	9.40584e-14	0
GPR160	0.008401	0.305962	0.404	0.27	1	0.134				TUBA1A	4.36593e-09	-0.993768	0.465	0.65	5.06186e-05	-0.185
STAT1	0.0179763	0.305962	0.323	0.28	1	0.043				CKB	5.39376e-16	-1.05064	0.97	1	6.25352e-12	-0.03
SURF1	0.00299003	0.305731	0.616	0.37	1	0.246				AKAP12	1.34926e-05	-1.07861	0.04	0.18	0.156434	-0.14
COPB1	0.00696315	0.305279	0.788	0.61	1	0.178				PKM	8.77607e-17	-1.16125	0.758	0.91	1.0175e-12	-0.152
S100A13	0.0376945	0.304655	0.667	0.56	1	0.107				LDHA	4.71584e-21	-1.61527	0.909	0.97	5.46755e-17	-0.061
MIA3	0.0167389	0.304602	0.828	0.6	1	0.228				ENO1	9.85492e-31	-1.67721	0.929	1	1.14258e-26	-0.071
ELMSAN1	0.037865	0.303126	0.384	0.32	1	0.064				BNIP3	2.52111e-23	-1.72006	0.899	0.93	2.92298e-19	-0.031
ARL5B	0.0387385	0.303126	0.374	0.35	1	0.024				PGK1	7.85532e-25	-1.82978	0.808	0.94	9.10746e-21	-0.132
GNPTAB	0.0032147	0.302845	0.253	0.12	1	0.133
CHAC1	0.00679204	0.302745	0.121	0.03	1	0.091
EZR	0.0139175	0.302707	0.919	0.79	1	0.129
CD47	0.00494619	0.301939	0.364	0.22	1	0.144
PPP1R12A	0.0098294	0.301662	0.657	0.47	1	0.187
TMCO3	0.0121391	0.301213	0.414	0.32	1	0.094
SWI5	0.00699582	0.300618	0.586	0.41	1	0.176
ABCG1	0.0012479	0.300551	0.303	0.12	1	0.183
MTCH1	0.00792375	0.300408	0.818	0.73	1	0.088
SPAG1	0.00078345	0.300254	0.202	0.05	1	0.152
MYC	0.0343203	0.300172	0.333	0.25	1	0.083
CISD3	0.0108635	0.2997	0.737	0.45	1	0.287
MRPS15	0.00423271	0.299543	0.838	0.6	1	0.238
PTS	0.00939194	0.299477	0.737	0.47	1	0.267
AC004551.1	0.0205815	0.299229	0.141	0.08	1	0.061
ARHGAP32	0.0082708	0.299067	0.414	0.25	1	0.164
CLPTM1L	0.011005	0.298953	0.586	0.38	1	0.206
NDUFA11	0.00238864	0.298421	0.99	0.95	1	0.04
WWP1	0.013458	0.298293	0.394	0.3	1	0.094
ARL3	0.0129813	0.298032	0.747	0.64	1	0.107
FKBP4	0.0112683	0.297998	0.677	0.47	1	0.207
HSBP1L1	0.00608567	0.297893	0.374	0.23	1	0.144
ABHD12	0.0116599	0.297893	0.323	0.26	1	0.063
ALDH1A1	0.0160942	0.297434	0.232	0.17	1	0.062
SNX2	0.015718	0.296701	0.576	0.42	1	0.156
EGR4	0.00480972	0.296271	0.101	0.02	1	0.081
AHSA1	0.00831235	0.295681	0.576	0.42	1	0.156
CHMP3	0.00621832	0.295594	0.697	0.48	1	0.217
NDUFV2	0.00199924	0.294819	1	0.97	1	0.03
LDHB	0.00983659	0.294117	0.889	0.85	1	0.039
MAL2	0.0168703	0.294074	0.535	0.41	1	0.125
FBXL5	0.00473808	0.29396	0.414	0.26	1	0.154
GPX1	0.0120517	0.293601	0.869	0.72	1	0.149
RTCB	0.00689702	0.293476	0.515	0.37	1	0.145
TMED2	0.00554872	0.293301	0.99	0.94	1	0.05
TSTD1	0.00634293	0.292484	0.96	0.93	1	0.03
TAPBP	0.00952018	0.291795	0.515	0.37	1	0.145
P4HB	0.00187644	0.291017	1	1	1	0
GLOD4	0.00419268	0.290561	0.545	0.35	1	0.195
NME1-NME2	0.146749	0.288065	0.798	0.58	1	0.218
GASK1B	0.0178181	0.28773	0.869	0.67	1	0.199
IER3IP1	0.00516442	0.287518	0.859	0.62	1	0.239
MTX2	0.00529152	0.287518	0.717	0.47	1	0.247
UTRN	0.0105203	0.287518	0.657	0.44	1	0.217
CD164	0.00643462	0.287184	0.899	0.83	1	0.069
PAXX	0.0115375	0.286459	0.788	0.52	1	0.268
SPTSSB	0.00724376	0.286173	0.192	0.11	1	0.082
WDR83OS	0.00706776	0.285571	0.697	0.54	1	0.157
KIF22	0.0129994	0.284018	0.768	0.5	1	0.268
GSS	0.0181052	0.282988	0.364	0.26	1	0.104
FLNB	0.0224081	0.282988	0.646	0.44	1	0.206
NME3	0.00852865	0.282195	0.949	0.85	1	0.099
AFTPH	0.00582404	0.282121	0.657	0.43	1	0.227
HSD17B12	0.0073263	0.281604	0.727	0.49	1	0.237
MRPL18	0.0166077	0.281492	0.697	0.49	1	0.207
FDX1	0.0113949	0.281145	0.394	0.25	1	0.144
SNRNP25	0.00634838	0.280481	0.697	0.46	1	0.237
CTSZ	0.00659082	0.280311	0.747	0.5	1	0.247
ERG	0.0210551	0.279961	0.747	0.53	1	0.217
UBC	0.00875444	0.27986	1	1	1	0
PSAP	0.0155543	0.27979	0.818	0.63	1	0.188
BBC3	0.0209049	0.279472	0.263	0.21	1	0.053
FUCA1	0.0225899	0.279397	0.323	0.21	1	0.113
CRYM	0.0360219	0.279327	0.333	0.23	1	0.103
ARFGEF3	0.0309585	0.278823	0.879	0.9	1	-0.021
PLSCR1	0.00267487	0.277534	0.162	0.05	1	0.112
SQOR	0.00430077	0.277534	0.273	0.14	1	0.133
SDHD	0.00696927	0.277534	0.727	0.48	1	0.247
TMEM14A	0.00752949	0.277534	0.263	0.12	1	0.143
MYLIP	0.0114528	0.277534	0.323	0.21	1	0.113
FAM120A	0.0136989	0.277534	0.778	0.58	1	0.198
CYSTM1	0.0297238	0.277534	0.384	0.28	1	0.104
S100A10	0.228085	0.277534	0.525	0.51	1	0.015
SSU72	0.00366825	0.276707	0.919	0.84	1	0.079
UBE2L3	0.010794	0.276394	0.808	0.65	1	0.158
CBX4	0.01787	0.276241	0.717	0.51	1	0.207
TMPRSS2	0.0204544	0.275765	0.869	0.74	1	0.129
EPHX1	0.0118915	0.275545	0.283	0.19	1	0.093
TOB1	0.0101897	0.275316	0.828	0.67	1	0.158
IFIT3	0.00638685	0.275151	0.101	0.01	1	0.091
SLC25A4	0.0076432	0.27496	0.788	0.53	1	0.258
TMED3	0.0103226	0.274651	0.687	0.44	1	0.247
TRAPPC5	0.00669029	0.274296	0.929	0.79	1	0.139
MAP1LC3A	0.0216044	0.274019	0.394	0.28	1	0.114
YIF1A	0.0125349	0.273792	0.768	0.56	1	0.208
HACD3	0.0253843	0.273742	0.859	0.74	1	0.119
CHD2	0.0157242	0.273692	0.758	0.5	1	0.258
CRELD2	0.0640734	0.273102	0.929	0.87	1	0.059
ANKRD13D	0.00492848	0.273033	0.172	0.07	1	0.102
PPP1CA	0.00926725	0.27299	0.899	0.77	1	0.129
NDUFA2	0.00694814	0.272812	0.909	0.85	1	0.059
PSMB2	0.01286	0.272436	0.788	0.54	1	0.248
EPS8L2	0.0197037	0.271887	0.313	0.23	1	0.083
SLC38A10	0.0107448	0.271657	0.323	0.19	1	0.133
ZC3H12A	0.00644243	0.271136	0.232	0.12	1	0.112
MTHFD2	0.0276545	0.271021	0.727	0.45	1	0.277
SDSL	0.000857946	0.270514	0.202	0.03	1	0.172
SDHC	0.00855541	0.270229	0.667	0.47	1	0.197
CISD2	0.014919	0.270154	0.758	0.61	1	0.148
ATP5PD	0.0105723	0.26936	0.929	0.83	1	0.099
CHCHD10	0.0234772	0.269349	0.929	0.92	1	0.009
BTG3	0.0170649	0.269072	0.202	0.12	1	0.082
PHPT1	0.00511088	0.268576	1	1	1	0
DAZAP2	0.00853744	0.268256	0.606	0.45	1	0.156
TNFRSF10B	0.0131326	0.268256	0.576	0.42	1	0.156
ACTR10	0.0143285	0.268256	0.596	0.39	1	0.206
PPP1R10	0.0172069	0.268027	0.778	0.56	1	0.218
LSM8	0.031527	0.267841	0.778	0.67	1	0.108
TAF9	0.019266	0.267786	0.798	0.57	1	0.228
TYMP	0.0105759	0.267042	0.232	0.14	1	0.092
FBXO25	0.027682	0.266887	0.768	0.56	1	0.208
ARL1	0.0138602	0.266618	0.758	0.63	1	0.128
ATP8B1	0.0189924	0.266479	0.343	0.25	1	0.093
TALDO1	0.00667524	0.266231	0.929	0.88	1	0.049
MAP2K2	0.00946008	0.266038	0.788	0.66	1	0.128
TMEM167A	0.00940185	0.265757	0.838	0.61	1	0.228
SDHB	0.0122782	0.265684	0.646	0.44	1	0.206
CHMP4B	0.0228792	0.265196	0.414	0.27	1	0.144
MAGT1	0.0177474	0.265043	0.677	0.46	1	0.217
PRR13	0.0134635	0.264672	0.687	0.43	1	0.257
FLOT1	0.0235761	0.264278	0.616	0.4	1	0.216
ATP5F1E	0.00047997	0.263919	1	1	1	0
ATP6AP2	0.0147697	0.263527	0.869	0.54	1	0.329
UQCRB	0.00240928	0.263496	0.99	1	1	-0.01
ZDHHC12	0.0136003	0.263413	0.576	0.4	1	0.176
TSPAN3	0.0255734	0.262937	0.485	0.35	1	0.135
RBBP7	0.01441	0.262887	0.657	0.43	1	0.227
TIMMDC1	0.0103189	0.262427	0.646	0.46	1	0.186
OAS3	0.0225857	0.262427	0.162	0.11	1	0.052
TMOD3	0.0161118	0.261983	0.657	0.53	1	0.127
METTL9	0.0142493	0.26191	0.919	0.81	1	0.109
CCPG1	0.0316944	0.26166	0.677	0.57	1	0.107
NR4A2	0.0691598	0.261592	0.576	0.48	1	0.096
CAST	0.0173248	0.261046	0.848	0.71	1	0.138
HLA-E	0.00216833	0.260937	0.152	0.02	1	0.132
PSMD2	0.0168859	0.260937	0.818	0.6	1	0.218
SYPL1	0.0173537	0.260783	0.869	0.68	1	0.189
STXBP2	0.00725078	0.26041	0.232	0.13	1	0.102
GNS	0.024879	0.259976	0.283	0.2	1	0.083
MYH9	0.0168142	0.259865	0.727	0.51	1	0.217
MLPH	0.0393233	0.259832	0.727	0.61	1	0.117
LIMK2	0.00666024	0.259612	0.182	0.07	1	0.112
RPL27A	0.000125357	0.259477	1	1	1	0
MIPEP	0.0402474	0.259233	0.192	0.17	1	0.022
PHGDH	0.0427828	0.258918	0.323	0.2	1	0.123
FAS	0.00234381	0.258736	0.152	0.03	1	0.122
TLE1	0.0345266	0.25725	0.727	0.49	1	0.237
BAD	0.0163986	0.25707	0.818	0.62	1	0.198
SEPHS2	0.0169909	0.256958	0.535	0.41	1	0.125
SLC35B1	0.0280724	0.2567	0.687	0.54	1	0.147
AC008554.1	0.0413388	0.256634	0.677	0.54	1	0.137
PCM1	0.0520533	0.256574	0.727	0.55	1	0.177
ABRACL	0.00873307	0.256388	0.384	0.21	1	0.174
AQP3	0.0436784	0.256388	0.293	0.17	1	0.123
TRAM1	0.0246401	0.255508	0.737	0.54	1	0.197
DNAJB9	0.0310022	0.255508	0.657	0.47	1	0.187
RAB3IP	0.0416782	0.254933	0.687	0.57	1	0.117
SYF2	0.0126687	0.254814	0.626	0.43	1	0.196
TSPAN13	0.0111155	0.254789	0.939	0.85	1	0.089
ANXA11	0.022818	0.254703	0.434	0.28	1	0.154
TRAPPC1	0.00880134	0.254634	0.394	0.24	1	0.154
PHACTR2	0.0189565	0.254634	0.323	0.23	1	0.093
TMEM50B	0.0269471	0.254392	0.768	0.58	1	0.188
NDUFB3	0.0241017	0.253966	0.838	0.63	1	0.208
SPPL2A	0.0227453	0.253438	0.616	0.37	1	0.246
GRHPR	0.0142429	0.252489	0.808	0.52	1	0.288
ATP6V1G1	0.0103309	0.252129	1	0.97	1	0.03
COX7B	0.00734385	0.25194	1	0.96	1	0.04
RNASEK	0.0114638	0.251737	0.98	0.97	1	0.01
RASSF6	0.0107467	0.251539	0.212	0.11	1	0.102
NDUFB6	0.0158546	0.251539	0.778	0.59	1	0.188
MYCBP2	0.0161106	0.251539	0.717	0.43	1	0.287
C9orf16	0.0232798	0.251539	0.818	0.72	1	0.098
PDZK1IP1	0.00766932	0.251106	0.101	0.01	1	0.091
DNAJA1	0.0176968	0.25094	0.889	0.86	1	0.029
CAPZA2	0.0227188	0.250429	0.778	0.58	1	0.198
ANXA3	0.00362796	0.250313	0.192	0.07	1	0.122
ADD3	0.00906168	0.250313	0.162	0.06	1	0.102
ANAPC5	0.0476956	0.250128	0.717	0.45	1	0.267

## Sheet: Dataset 5
Supplementary Data 5: Differentially expressed genes (DEG) of macrophages by scRNA-Seq at three weeks post-treatment
Differentially expressed markers were identified using Seurat FindMarkers function and significant genes were selected based on the FDR <0.05
Genes with avg_log2FC > 0										Genes with avg_log2FC < 0
Gene name	p_val	avg_log2FC	pct.1	pct.2	p_val_adj	pct.diff				Gene name	p_val	avg_log2FC	pct.1	pct.2	p_val_adj	pct.diff
Apoe	5.8556e-39	3.10377	0.988	0.615	7.51508e-35	0.373				Ndufs2	0.000595055	-0.250198	0.388	0.489	1	-0.101
Fabp5	2.98523e-65	2.98384	0.959	0.733	3.83125e-61	0.226				Phip	8.34369e-05	-0.250881	0.094	0.259	1	-0.165
Gpnmb	1.33524e-33	2.60683	0.657	0.044	1.71364e-29	0.613				Klf3	0.00195232	-0.251013	0.171	0.348	1	-0.177
Spp1	4.45467e-14	2.40719	0.294	0.096	5.71713e-10	0.198				Abcc1	8.93247e-05	-0.251401	0.118	0.281	1	-0.163
Gdf15	1.2541e-19	1.99282	0.6	0.17	1.60951e-15	0.43				Sec61b	0.00159989	-0.251509	0.78	0.83	1	-0.05
Ccl5	8.82199e-11	1.9785	0.539	0.156	1.13221e-06	0.383				Rac1	0.0013798	-0.251856	0.837	0.874	1	-0.037
Apoc1	9.56504e-20	1.85451	0.433	0.059	1.22758e-15	0.374				Rab32	0.000850073	-0.25214	0.253	0.385	1	-0.132
Hilpda	3.03226e-22	1.79914	0.682	0.356	3.8916e-18	0.326				Twf1	0.000754421	-0.25214	0.237	0.422	1	-0.185
Psap	5.34628e-58	1.51544	0.996	1	6.86142e-54	-0.004				Pabpc1	0.00127097	-0.252625	0.89	0.911	1	-0.021
Ccrl2	1.14737e-26	1.50912	0.918	0.674	1.47253e-22	0.244				Pdia3	0.00177503	-0.252634	0.673	0.785	1	-0.112
Il18bp	1.15162e-22	1.49297	0.588	0.059	1.47798e-18	0.529				Rap1gds1	0.000296972	-0.252834	0.18	0.333	1	-0.153
Trem2	7.77508e-24	1.46436	0.816	0.519	9.97854e-20	0.297				Hnrnpu	0.00690289	-0.252917	0.616	0.674	1	-0.058
Syngr1	4.82132e-26	1.45655	0.649	0.104	6.18768e-22	0.545				Dok3	0.000111551	-0.253055	0.196	0.385	1	-0.189
Cd74	1.27049e-05	1.41273	0.616	0.444	0.163054	0.172				Atp5o	0.00500344	-0.253273	0.722	0.726	1	-0.004
H2-Eb1	0.0001884	1.39632	0.478	0.289	1	0.189				Plod3	0.000452451	-0.253273	0.196	0.341	1	-0.145
H2-Aa	0.000120052	1.38049	0.518	0.333	1	0.185				Rcan1	0.0129808	-0.253486	0.159	0.252	1	-0.093
Fabp4	2.15256e-13	1.32238	0.318	0.03	2.76259e-09	0.288				Hnrnpa1	0.00319618	-0.253679	0.518	0.622	1	-0.104
Lgals3	9.96046e-21	1.31716	0.955	0.896	1.27833e-16	0.059				Stard7	7.17526e-05	-0.253875	0.127	0.267	0.920873	-0.14
Cd68	1.23847e-41	1.311	0.967	0.852	1.58945e-37	0.115				Gapvd1	0.000596638	-0.254299	0.241	0.407	1	-0.166
Cxcl1	1.22478e-08	1.30774	0.698	0.452	0.000157188	0.246				Cd47	0.00143875	-0.254554	0.922	0.948	1	-0.026
Plin2	2.59782e-24	1.2743	0.865	0.652	3.33405e-20	0.213				Map7d1	0.00176014	-0.254794	0.343	0.533	1	-0.19
H2-Ab1	0.000410183	1.27318	0.478	0.326	1	0.152				S100a13	0.00237125	-0.255097	0.514	0.63	1	-0.116
Vcam1	4.17683e-15	1.24525	0.567	0.096	5.36055e-11	0.471				mt-Co2	0.000189406	-0.255156	1	1	1	0
Ccl4	4.34314e-07	1.24207	0.767	0.593	0.00557398	0.174				Cox7c	0.000451506	-0.255629	0.922	0.948	1	-0.026
Ctsb	2.65484e-38	1.12116	0.996	0.993	3.40722e-34	0.003				Cbl	0.00164419	-0.256244	0.331	0.474	1	-0.143
Arg2	1.32103e-21	1.11966	0.69	0.207	1.69541e-17	0.483				Lacc1	0.0049081	-0.256244	0.286	0.452	1	-0.166
Gm15056	4.70678e-08	1.11697	0.171	0.015	0.000604068	0.156				Syncrip	0.000627782	-0.256655	0.233	0.415	1	-0.182
Isg15	6.29638e-14	1.10383	0.612	0.274	8.08077e-10	0.338				Calr	0.00417291	-0.257258	0.902	0.919	1	-0.017
Jun	6.80445e-09	1.06618	0.763	0.511	8.73283e-05	0.252				Itga4	0.000161925	-0.257342	0.167	0.304	1	-0.137
Bcl2a1b	2.27777e-16	1.04146	0.935	0.704	2.92329e-12	0.231				Cox8a	2.98804e-05	-0.257454	0.988	1	0.383485	-0.012
Ly6c2	5.7361e-08	1.03165	0.171	0.015	0.000736171	0.156				Tubb6	0.00372026	-0.257582	0.38	0.481	1	-0.101
Gngt2	8.84401e-18	0.988321	0.927	0.778	1.13504e-13	0.149				Gm11361	4.65982e-05	-0.258293	1	1	0.598041	0
Lgals3bp	5.15967e-19	0.9732	0.894	0.726	6.62192e-15	0.168				Cfl1	0.000677124	-0.258316	0.959	0.978	1	-0.019
Gadd45b	9.38502e-11	0.951649	0.824	0.585	1.20447e-06	0.239				Ift57	5.12201e-06	-0.258558	0.086	0.252	0.0657359	-0.166
Lgmn	3.33832e-24	0.94774	1	0.896	4.28441e-20	0.104				Ncoa1	6.01942e-06	-0.25874	0.102	0.274	0.0772532	-0.172
Ctsd	1.09936e-14	0.922933	0.996	0.985	1.41092e-10	0.011				Gk	5.83086e-05	-0.25874	0.094	0.222	0.748333	-0.128
Ctsz	2.4856e-33	0.90681	1	0.993	3.19002e-29	0.007				Atp2b1	0.00510523	-0.258834	0.857	0.881	1	-0.024
Ninj1	1.02966e-17	0.894209	0.931	0.733	1.32146e-13	0.198				Mdm2	0.00649256	-0.259178	0.335	0.467	1	-0.132
Cd63	2.63487e-15	0.893286	0.947	0.763	3.38159e-11	0.184				Rnf6	2.1939e-05	-0.259263	0.127	0.311	0.281565	-0.184
Npc2	3.74381e-26	0.885705	1	0.963	4.80481e-22	0.037				Pdlim5	6.56284e-05	-0.259263	0.114	0.289	0.842275	-0.175
Hspa1a	0.000481948	0.85376	0.42	0.356	1	0.064				Clint1	0.000566124	-0.259708	0.306	0.43	1	-0.124
Irf7	3.71424e-11	0.853126	0.833	0.615	4.76685e-07	0.218				Smim15	6.21799e-05	-0.260063	0.18	0.356	0.798017	-0.176
Nfkbia	8.97574e-16	0.837895	0.971	0.933	1.15195e-11	0.038				Fkbp1a	0.00125997	-0.26025	0.437	0.57	1	-0.133
Arl5c	5.42892e-11	0.837381	0.588	0.333	6.96747e-07	0.255				Srsf9	0.00152613	-0.260681	0.469	0.593	1	-0.124
Ifrd1	2.02622e-10	0.834075	0.812	0.689	2.60046e-06	0.123				Vsir	0.00220413	-0.260843	0.335	0.496	1	-0.161
Cd300a	2.92872e-16	0.828234	0.71	0.407	3.75872e-12	0.303				Rnase4	0.0253358	-0.261295	0.29	0.385	1	-0.095
Ms4a7	5.2762e-12	0.822879	0.988	0.815	6.77148e-08	0.173				Pip4k2a	0.00223964	-0.261404	0.392	0.489	1	-0.097
Tnfaip2	1.10038e-14	0.822002	0.714	0.385	1.41223e-10	0.329				Adora2b	0.000111841	-0.261489	0.09	0.222	1	-0.132
Ppp1r15a	5.38054e-11	0.81346	0.759	0.459	6.90538e-07	0.3				Cbx3	0.000162649	-0.26178	0.114	0.237	1	-0.123
Rsad2	9.01787e-07	0.81092	0.376	0.178	0.0115735	0.198				Zbtb7a	0.00174118	-0.261821	0.412	0.556	1	-0.144
Pld3	1.46786e-14	0.805828	0.714	0.444	1.88385e-10	0.27				Cyb5r3	0.00115408	-0.262117	0.412	0.6	1	-0.188
Ly6e	3.54413e-09	0.780471	0.89	0.815	4.54854e-05	0.075				Tmem165	0.000129453	-0.263063	0.224	0.393	1	-0.169
Mafb	3.27967e-09	0.765829	0.869	0.778	4.20913e-05	0.091				Celf2	0.00129349	-0.263083	0.388	0.489	1	-0.101
Bst2	1.15693e-14	0.76054	0.971	0.844	1.48481e-10	0.127				Wdr1	0.00272048	-0.263096	0.498	0.578	1	-0.08
Il7r	8.50121e-10	0.753522	0.335	0.104	1.09105e-05	0.231				Edf1	0.000507832	-0.263346	0.763	0.807	1	-0.044
Cxcl10	0.00151757	0.75339	0.351	0.17	1	0.181				Birc6	0.000776015	-0.263509	0.22	0.407	1	-0.187
Abca1	3.89186e-16	0.752068	0.922	0.793	4.99482e-12	0.129				Acot7	1.41748e-05	-0.263972	0.073	0.237	0.181919	-0.164
Ubb	1.10323e-27	0.751365	1	0.993	1.41589e-23	0.007				Dnajc8	0.00110621	-0.264133	0.461	0.6	1	-0.139
H2-K1	1.15149e-19	0.748077	0.992	0.97	1.47782e-15	0.022				Tmpo	0.000733233	-0.264664	0.143	0.222	1	-0.079
Thbs1	8.82921e-05	0.747968	0.376	0.17	1	0.206				Ktn1	9.4817e-05	-0.264664	0.151	0.274	1	-0.123
Clec7a	1.6558e-10	0.743419	0.555	0.207	2.12506e-06	0.348				Eef1g	0.00111075	-0.264899	0.751	0.815	1	-0.064
Calhm6	3.49452e-10	0.742315	0.437	0.193	4.48487e-06	0.244				Cnn2	0.00487422	-0.264917	0.327	0.444	1	-0.117
C3	1.93608e-09	0.733303	0.649	0.422	2.48477e-05	0.227				Adam10	5.7477e-05	-0.264978	0.184	0.333	0.73766	-0.149
Abcg1	3.20927e-14	0.729316	0.784	0.415	4.11878e-10	0.369				Mob1a	0.00147837	-0.265235	0.38	0.526	1	-0.146
Dusp1	3.86718e-08	0.724397	0.906	0.844	0.000496314	0.062				Dstn	0.00405492	-0.265387	0.388	0.489	1	-0.101
Apoc4	1.86404e-08	0.711235	0.269	0.015	0.00023923	0.254				Mia2	0.000121367	-0.265729	0.257	0.415	1	-0.158
Psmb6	5.62686e-13	0.705968	0.82	0.652	7.22151e-09	0.168				Atg3	0.000473425	-0.266143	0.273	0.459	1	-0.186
Plac8	4.63051e-05	0.705549	0.261	0.148	0.59428	0.113				Lcn2	0.307466	-0.266298	0.094	0.111	1	-0.017
Sdc4	3.06787e-08	0.699887	0.8	0.615	0.00039373	0.185				Mpp1	0.0025049	-0.266448	0.49	0.593	1	-0.103
Sgk1	2.3045e-07	0.6931	0.624	0.422	0.0029576	0.202				Tmed2	0.00321789	-0.266621	0.482	0.615	1	-0.133
H2-D1	3.48575e-22	0.691896	1	1	4.47361e-18	0				Rps28	5.27176e-05	-0.26714	0.963	1	0.676578	-0.037
Rgs1	1.79522e-05	0.686852	0.592	0.363	0.230398	0.229				Xiap	8.46001e-05	-0.267555	0.184	0.356	1	-0.172
Ctss	4.91174e-14	0.681294	1	0.985	6.30373e-10	0.015				Arpc4	0.00171044	-0.268462	0.82	0.896	1	-0.076
Ifit3	5.08085e-08	0.679336	0.351	0.104	0.000652077	0.247				Usp8	0.000472232	-0.268518	0.322	0.474	1	-0.152
Htra1	1.18132e-10	0.674156	0.388	0.044	1.51611e-06	0.344				Cd81	0.0425709	-0.268574	0.18	0.326	1	-0.146
Il1b	0.00897253	0.673785	0.673	0.622	1	0.051				Cdk19	0.000144117	-0.269642	0.102	0.259	1	-0.157
Cd83	3.55295e-07	0.67205	0.69	0.474	0.00455986	0.216				Serbp1	0.00127651	-0.26978	0.718	0.748	1	-0.03
Ccl3	0.00128852	0.660666	0.69	0.533	1	0.157				Nr4a2	0.0101041	-0.269961	0.127	0.215	1	-0.088
Sparc	2.23075e-06	0.655566	0.355	0.281	0.0286294	0.074				Synj1	0.000214985	-0.270287	0.237	0.407	1	-0.17
Ly6a	0.000149228	0.653881	0.237	0.096	1	0.141				Jarid2	0.00206683	-0.270455	0.257	0.363	1	-0.106
Cstb	5.10422e-10	0.652005	0.976	0.978	6.55075e-06	-0.002				Stap1	0.0126671	-0.271018	0.314	0.43	1	-0.116
Il1rn	6.89321e-05	0.646069	0.506	0.378	0.884675	0.128				Vdac1	0.000467866	-0.271078	0.408	0.563	1	-0.155
S100a9	0.0124058	0.644341	0.11	0.007	1	0.103				Gnb2	0.00012562	-0.272017	0.845	0.911	1	-0.066
Fbxo32	3.90256e-09	0.642084	0.302	0.052	5.00855e-05	0.25				Fnbp1l	0.001888	-0.272445	0.139	0.319	1	-0.18
Lpl	0.000499946	0.631654	0.212	0.133	1	0.079				Emc2	6.85068e-05	-0.272539	0.229	0.422	0.879217	-0.193
Bcl2a1d	4.4287e-05	0.625971	0.584	0.437	0.56838	0.147				Cdc42ep2	0.000947081	-0.272539	0.196	0.356	1	-0.16
Jund	2.06559e-08	0.61747	0.812	0.726	0.000265097	0.086				Diaph2	0.0001177	-0.272604	0.261	0.43	1	-0.169
Il1a	5.64933e-09	0.616018	0.339	0.104	7.25034e-05	0.235				Dpysl2	0.000667807	-0.272645	0.224	0.467	1	-0.243
Mpeg1	1.04603e-11	0.608908	0.935	0.822	1.34248e-07	0.113				Shtn1	0.00040217	-0.272666	0.257	0.481	1	-0.224
H2-Q7	6.3048e-09	0.607036	0.673	0.43	8.09158e-05	0.243				Mrps16	0.000223686	-0.272705	0.306	0.459	1	-0.153
Ctsa	1.41857e-09	0.604014	0.833	0.652	1.82059e-05	0.181				Metap2	0.000936131	-0.273046	0.457	0.563	1	-0.106
Col3a1	3.76393e-08	0.600466	0.335	0.126	0.000483063	0.209				Cmpk1	0.00213821	-0.273046	0.38	0.593	1	-0.213
Zfp36	1.45673e-05	0.595016	0.873	0.778	0.186956	0.095				Rpl37a	2.62891e-05	-0.273218	0.996	1	0.337394	-0.004
Fcgr1	5.90854e-06	0.588469	0.833	0.778	0.0758302	0.055				Ptpn6	0.0019095	-0.273381	0.58	0.681	1	-0.101
Slc31a2	2.67915e-09	0.586242	0.629	0.407	3.43842e-05	0.222				Cd44	0.00663594	-0.273498	0.616	0.681	1	-0.065
H2-M2	2.93573e-05	0.585589	0.131	0.03	0.376772	0.101				Avpi1	2.72281e-05	-0.27486	0.127	0.281	0.349445	-0.154
Timp2	3.11635e-06	0.584111	0.878	0.741	0.0399953	0.137				Lmna	0.0117365	-0.276696	0.722	0.83	1	-0.108
Ctsl	9.44493e-07	0.571363	0.922	0.874	0.0121216	0.048				Sh3bp5	0.00216197	-0.27689	0.306	0.474	1	-0.168
Bcl2a1a	3.99972e-06	0.569962	0.539	0.37	0.0513324	0.169				Ccdc50	0.000644113	-0.276961	0.294	0.481	1	-0.187
Ctsh	4.07062e-13	0.568321	0.976	0.904	5.22424e-09	0.072				Ralbp1	0.000305694	-0.27698	0.31	0.459	1	-0.149
Cxcl2	0.00290742	0.567573	0.91	0.881	1	0.029				Ccr5	0.00104592	-0.277254	0.159	0.319	1	-0.16
Mylip	2.26128e-09	0.563389	0.531	0.237	2.90212e-05	0.294				Scp2	0.00112465	-0.278006	0.551	0.681	1	-0.13
Atp6v0c	8.64642e-15	0.561542	0.996	0.978	1.10968e-10	0.018				Cap1	0.000313843	-0.27848	0.445	0.637	1	-0.192
Tmem86a	5.75143e-09	0.559717	0.616	0.341	7.38139e-05	0.275				Vamp8	0.00034297	-0.278934	0.869	0.911	1	-0.042
Fosb	0.000106239	0.55657	0.596	0.393	1	0.203				Ppia	5.56032e-06	-0.278943	1	1	0.0713611	0
Itm2b	4.62456e-11	0.55532	1	1	5.93516e-07	0				Hdgf	0.000812497	-0.278976	0.335	0.444	1	-0.109
Ier5	1.21857e-06	0.55247	0.698	0.511	0.0156392	0.187				Ndrg1	0.0110337	-0.279048	0.233	0.378	1	-0.145
Psme1	2.40972e-09	0.550237	0.78	0.541	3.09264e-05	0.239				Itgal	0.000839087	-0.279677	0.131	0.356	1	-0.225
Jdp2	3.99461e-07	0.548394	0.331	0.141	0.00512668	0.19				Anxa5	0.000221606	-0.279991	0.971	0.978	1	-0.007
B2m	1.1003e-17	0.541375	1	1	1.41213e-13	0				Sppl2a	0.000933459	-0.28004	0.461	0.615	1	-0.154
Anxa4	1.27037e-08	0.53488	0.763	0.556	0.00016304	0.207				Top2a	0.000253486	-0.280529	0.033	0.104	1	-0.071
Sowahc	1.13995e-07	0.53417	0.424	0.141	0.00146301	0.283				Dnaja1	0.00793595	-0.280909	0.706	0.852	1	-0.146
Rnf19b	9.33962e-07	0.525831	0.588	0.385	0.0119865	0.203				Rhob	0.0166843	-0.281746	0.367	0.496	1	-0.129
Hal	0.000471641	0.521909	0.506	0.304	1	0.202				Mdh1	0.00285961	-0.282637	0.347	0.437	1	-0.09
Junb	2.52992e-06	0.516226	0.967	0.956	0.032469	0.011				Stom	0.000226811	-0.283962	0.241	0.378	1	-0.137
Mgst1	3.91862e-06	0.511836	0.547	0.326	0.0502916	0.221				Vps35	0.000264741	-0.284395	0.42	0.563	1	-0.143
Fos	0.00143211	0.508744	0.89	0.837	1	0.053				Atp1a1	0.000266226	-0.284395	0.404	0.578	1	-0.174
Napsa	6.55336e-08	0.506228	0.4	0.163	0.000841058	0.237				Gm10031	2.84836e-05	-0.284608	0.171	0.37	0.365558	-0.199
Irf8	2.73691e-07	0.50058	0.665	0.444	0.00351255	0.221				Prxl2b	0.00354605	-0.284641	0.457	0.585	1	-0.128
C1qb	0.0303643	0.497804	0.743	0.541	1	0.202				Calu	3.33056e-05	-0.28502	0.139	0.289	0.427444	-0.15
Selenop	0.00121721	0.496531	0.927	0.763	1	0.164				Cox6c	5.7356e-05	-0.287201	0.91	0.933	0.736107	-0.023
Abi3	1.02273e-08	0.495353	0.465	0.178	0.000131257	0.287				Tsn	0.000820998	-0.287916	0.4	0.548	1	-0.148
Vegfa	0.000344777	0.493085	0.539	0.407	1	0.132				Uqcr10	0.000845789	-0.288811	0.641	0.8	1	-0.159
Plpp3	1.56716e-07	0.492479	0.269	0.037	0.0020113	0.232				Mat2a	0.000232945	-0.289014	0.343	0.519	1	-0.176
Map4k4	1.2901e-06	0.490961	0.547	0.319	0.0165571	0.228				Fam214b	4.86954e-05	-0.289074	0.208	0.363	0.624957	-0.155
Cxcl16	1.38172e-07	0.490578	0.951	0.822	0.0017733	0.129				Dram1	1.14155e-05	-0.289657	0.163	0.363	0.146506	-0.2
Cyba	1.19963e-12	0.488421	1	1	1.5396e-08	0				Usp34	8.13783e-06	-0.290127	0.135	0.326	0.104441	-0.191
Ctsk	0.000122171	0.4874	0.159	0.059	1	0.1				Xrn2	0.000299111	-0.290331	0.396	0.519	1	-0.123
Ifi204	0.00014262	0.485837	0.453	0.281	1	0.172				Cops9	0.000483054	-0.290662	0.551	0.659	1	-0.108
Pim1	4.41291e-05	0.484474	0.808	0.681	0.566352	0.127				Adgre4	1.08339e-06	-0.291734	0.033	0.2	0.0139042	-0.167
Pltp	4.38366e-08	0.483047	0.996	0.978	0.000562599	0.018				Pten	0.000421678	-0.291833	0.269	0.474	1	-0.205
Lipa	4.61039e-06	0.480937	0.718	0.541	0.0591697	0.177				Erp29	8.87198e-05	-0.292303	0.861	0.933	1	-0.072
Tfrc	1.41473e-05	0.480253	0.282	0.133	0.181567	0.149				Sfr1	0.000846209	-0.293154	0.486	0.615	1	-0.129
Eepd1	1.04779e-08	0.479808	0.478	0.178	0.000134473	0.3				Cav2	0.000100484	-0.293172	0.102	0.215	1	-0.113
Man2b1	7.19767e-06	0.478552	0.776	0.585	0.0923749	0.191				Adk	1.91734e-05	-0.293579	0.069	0.244	0.246071	-0.175
Hexa	1.05858e-08	0.467479	0.967	0.926	0.000135859	0.041				Ets2	0.00197219	-0.293872	0.539	0.711	1	-0.172
Ccl8	0.257273	0.46468	0.327	0.133	1	0.194				Prdx1	0.00874102	-0.294344	0.98	0.985	1	-0.005
Rab20	2.74114e-06	0.464549	0.682	0.444	0.0351798	0.238				Trappc6a	1.89529e-05	-0.295324	0.253	0.43	0.243242	-0.177
Slamf7	1.56216e-05	0.459355	0.539	0.356	0.200488	0.183				Gm2a	0.000702614	-0.295813	0.694	0.778	1	-0.084
Ifnar2	7.47529e-07	0.457887	0.759	0.585	0.00959379	0.174				Hist1h2ao	0.00278028	-0.295921	0.065	0.17	1	-0.105
H3f3b	7.95561e-08	0.456492	1	1	0.00102102	0				Hist1h2ap	0.00278028	-0.295921	0.065	0.17	1	-0.105
Hist1h2bc	1.17557e-05	0.455607	0.424	0.207	0.150873	0.217				Hck	0.0014117	-0.297327	0.49	0.667	1	-0.177
Pnrc1	8.25575e-06	0.4549	0.735	0.519	0.105954	0.216				Cdk2ap2	0.0012223	-0.29776	0.347	0.504	1	-0.157
Gla	5.41314e-08	0.447359	0.527	0.296	0.000694723	0.231				Aprt	0.00164865	-0.298224	0.796	0.815	1	-0.019
C1qc	0.0210653	0.445499	0.767	0.615	1	0.152				Cmtm7	0.000213709	-0.298243	0.559	0.704	1	-0.145
Rilpl2	9.61766e-06	0.443314	0.792	0.711	0.123433	0.081				Capza1	0.000614099	-0.29829	0.424	0.57	1	-0.146
Btg1	3.57815e-05	0.441607	0.89	0.778	0.45922	0.112				Eif3c	0.000280466	-0.298614	0.641	0.778	1	-0.137
Mx1	1.88958e-06	0.441347	0.22	0.037	0.0242509	0.183				Lcp2	0.000405396	-0.298646	0.392	0.6	1	-0.208
Apobec1	5.44757e-06	0.438223	0.735	0.57	0.0699141	0.165				Sdhc	4.65947e-05	-0.298997	0.269	0.452	0.597996	-0.183
Trf	0.000405876	0.433909	0.514	0.274	1	0.24				Calm2	0.000543216	-0.299522	0.824	0.904	1	-0.08
Glipr1	4.99845e-06	0.431226	0.42	0.185	0.0641501	0.235				Anxa3	0.000481254	-0.299676	0.212	0.385	1	-0.173
Dhrs3	1.61972e-06	0.429155	0.718	0.526	0.0207875	0.192				Pygl	6.7674e-05	-0.299911	0.233	0.393	0.868528	-0.16
Hebp1	1.67358e-05	0.428541	0.747	0.615	0.214788	0.132				Eif4ebp1	0.00012217	-0.300819	0.351	0.519	1	-0.168
Rasgef1b	0.000102614	0.428103	0.637	0.489	1	0.148				Pfn1	2.45373e-05	-0.30122	0.996	1	0.314912	-0.004
Pianp	9.72663e-07	0.426482	0.424	0.156	0.0124832	0.268				Cysltr1	0.000257782	-0.301421	0.151	0.326	1	-0.175
Slc15a3	1.40366e-05	0.426036	0.8	0.719	0.180146	0.081				Glg1	0.000623193	-0.302952	0.314	0.489	1	-0.175
Rgs2	0.00293127	0.425269	0.506	0.319	1	0.187				mt-Co3	0.000114088	-0.30306	1	1	1	0
Abhd12	1.25871e-06	0.423836	0.547	0.319	0.0161542	0.228				Vcan	6.33556e-06	-0.303773	0.008	0.163	0.0813106	-0.155
Oasl1	0.00238056	0.421842	0.449	0.281	1	0.168				Eif5a	0.0003819	-0.303846	0.849	0.904	1	-0.055
Cd300lf	5.85116e-06	0.413826	0.335	0.133	0.0750938	0.202				Gpx1	0.0023498	-0.305121	0.992	1	1	-0.008
Mthfsl	1.99342e-07	0.413501	0.461	0.193	0.00255836	0.268				Pycard	0.00167312	-0.306785	0.714	0.667	1	0.047
Col1a2	1.24679e-05	0.412862	0.253	0.096	0.160012	0.157				Klk8	0.999993	-0.306889	0	0.104	1	-0.104
Cadm1	8.85248e-07	0.410948	0.367	0.104	0.0113613	0.263				Eif3e	0.000566957	-0.307074	0.527	0.667	1	-0.14
Atp6v1g1	4.6385e-08	0.408971	0.971	0.963	0.000595305	0.008				Bnip3	0.00128069	-0.307281	0.176	0.304	1	-0.128
Ncoa4	3.1283e-06	0.406964	0.355	0.163	0.0401486	0.192				Slk	9.5845e-05	-0.308491	0.237	0.393	1	-0.156
Atf4	2.04497e-05	0.406729	0.645	0.519	0.262451	0.126				Ptma	0.000111392	-0.308673	0.988	1	1	-0.012
Nampt	1.5873e-05	0.405051	0.518	0.348	0.203714	0.17				Nucks1	0.00120981	-0.309187	0.331	0.385	1	-0.054
Hspa1b	0.0614628	0.405039	0.302	0.356	1	-0.054				Itprid2	5.75671e-06	-0.30927	0.176	0.341	0.0738816	-0.165
Noct	0.00011937	0.404973	0.702	0.496	1	0.206				Mef2c	3.75818e-05	-0.30927	0.155	0.311	0.482325	-0.156
Tcirg1	3.38242e-06	0.404843	0.669	0.452	0.04341	0.217				Eea1	0.000187434	-0.309478	0.302	0.504	1	-0.202
Tnfaip3	0.000288015	0.404074	0.706	0.489	1	0.217				Nadk	0.000252795	-0.310135	0.429	0.593	1	-0.164
Trafd1	1.39686e-06	0.402517	0.469	0.244	0.0179273	0.225				Ptges	0.0454468	-0.310929	0.114	0.215	1	-0.101
Msrb1	0.000276184	0.39868	0.771	0.696	1	0.075				Lsm12	5.03073e-05	-0.31108	0.359	0.519	0.645644	-0.16
Dcn	4.24389e-05	0.396743	0.241	0.067	0.544661	0.174				Caprin1	8.00898e-05	-0.311697	0.331	0.489	1	-0.158
Gpr137b	1.12255e-05	0.396017	0.559	0.37	0.144068	0.189				Cep83	3.80421e-06	-0.311949	0.155	0.341	0.0488232	-0.186
Ptms	1.34162e-05	0.39365	0.935	0.807	0.172183	0.128				Atp5md	0.000151455	-0.312102	0.576	0.763	1	-0.187
Gde1	0.000154941	0.388105	0.543	0.4	1	0.143				Fam174a	0.000244942	-0.312629	0.396	0.526	1	-0.13
Dusp2	0.00829335	0.387745	0.38	0.244	1	0.136				Spop	2.85085e-05	-0.312681	0.249	0.437	0.365878	-0.188
Oas3	2.4432e-05	0.387639	0.343	0.163	0.31356	0.18				Grk6	4.63488e-07	-0.314388	0.094	0.289	0.0059484	-0.195
Itm2c	2.18834e-05	0.386088	0.657	0.43	0.280851	0.227				Pld4	0.000968121	-0.31463	0.555	0.652	1	-0.097
Slpi	0.161946	0.385501	0.555	0.393	1	0.162				Cab39	5.61222e-05	-0.315322	0.282	0.474	0.720272	-0.192
Scarb2	1.31964e-05	0.384446	0.498	0.281	0.169363	0.217				Nfic	6.86702e-05	-0.315848	0.327	0.474	0.881313	-0.147
Cd14	0.000410367	0.383559	0.976	0.97	1	0.006				Blvrb	0.000609531	-0.316519	0.8	0.881	1	-0.081
Tnf	0.0052847	0.380978	0.547	0.452	1	0.095				Txnip	0.000371319	-0.316808	0.216	0.415	1	-0.199
Spic	2.98626e-05	0.379644	0.192	0.067	0.383257	0.125				Cox5a	0.000118069	-0.317728	0.947	0.948	1	-0.001
Kxd1	0.0587213	0.379292	0.657	0.593	1	0.064				Ehd4	0.00033241	-0.318361	0.527	0.622	1	-0.095
Atp13a2	5.62041e-05	0.378582	0.69	0.533	0.721323	0.157				Riok3	3.28398e-05	-0.318487	0.314	0.489	0.421466	-0.175
Gramd1b	2.66472e-06	0.375806	0.363	0.111	0.034199	0.252				Rpn1	4.53291e-05	-0.319254	0.257	0.4	0.581754	-0.143
Oasl2	2.1293e-05	0.375251	0.457	0.244	0.273275	0.213				Vasp	0.000552044	-0.3211	0.669	0.741	1	-0.072
Ifi202b	0.000422229	0.374205	0.592	0.526	1	0.066				Ybx3	0.000155393	-0.321199	0.273	0.459	1	-0.186
Lhfpl2	7.07925e-05	0.371803	0.416	0.244	0.90855	0.172				Clec4a1	0.000649212	-0.321726	0.812	0.859	1	-0.047
Naglu	4.70527e-06	0.37134	0.404	0.193	0.0603874	0.211				Tm9sf3	9.48857e-05	-0.322415	0.367	0.563	1	-0.196
Klra9	1.49015e-05	0.370791	0.273	0.081	0.191246	0.192				Acin1	3.68632e-05	-0.323987	0.294	0.467	0.473103	-0.173
Grina	0.000863936	0.367247	0.665	0.467	1	0.198				Fam49b	0.000370885	-0.325674	0.616	0.733	1	-0.117
Xaf1	0.000237574	0.360476	0.469	0.348	1	0.121				Atp5a1	5.25236e-05	-0.326452	0.747	0.822	0.674088	-0.075
Sat1	0.000269692	0.359693	0.918	0.83	1	0.088				Tmsb10	0.0152042	-0.326652	0.849	0.926	1	-0.077
Col1a1	3.19919e-05	0.359685	0.196	0.059	0.410584	0.137				Hspa5	0.00765582	-0.327544	0.918	0.933	1	-0.015
Irf1	0.000254263	0.353525	0.294	0.111	1	0.183				Glud1	6.47536e-05	-0.328592	0.514	0.696	0.831048	-0.182
Clec4d	0.0102302	0.351767	0.702	0.585	1	0.117				Psmb5	0.000334936	-0.329643	0.588	0.644	1	-0.056
Ier3	0.036029	0.349959	0.702	0.63	1	0.072				Cdc42	2.10854e-06	-0.329659	0.955	0.963	0.027061	-0.008
Ifit2	6.16977e-05	0.349631	0.2	0.037	0.791828	0.163				Sec11c	8.59507e-05	-0.329708	0.465	0.57	1	-0.105
Uap1l1	4.78948e-06	0.347577	0.322	0.119	0.0614682	0.203				Agpat4	5.54673e-07	-0.329874	0.147	0.341	0.00711867	-0.194
Mthfs	5.92501e-06	0.347222	0.408	0.178	0.0760416	0.23				Pdia6	0.000488855	-0.331027	0.502	0.652	1	-0.15
Amdhd2	1.88989e-05	0.346908	0.465	0.215	0.242549	0.25				Tuba1c	0.000627769	-0.331273	0.559	0.652	1	-0.093
Slfn4	8.42815e-05	0.344922	0.159	0.044	1	0.115				Ppp2r5a	2.16481e-06	-0.331891	0.224	0.459	0.0277831	-0.235
Cited2	0.0115168	0.343341	0.359	0.289	1	0.07				Nars	1.09761e-05	-0.332004	0.18	0.356	0.140867	-0.176
Cyp4f18	1.18939e-05	0.343074	0.282	0.089	0.152646	0.193				mt-Nd4	3.21842e-05	-0.332053	0.996	1	0.413052	-0.004
Nlrp3	0.0184157	0.342041	0.486	0.459	1	0.027				Rexo2	5.49731e-05	-0.332146	0.424	0.637	0.705525	-0.213
Plbd2	0.000104925	0.340281	0.551	0.385	1	0.166				Atrx	0.00012405	-0.332193	0.278	0.407	1	-0.129
Ms4a4c	0.0734064	0.339763	0.49	0.4	1	0.09				Hif1a	0.00404287	-0.333754	0.502	0.6	1	-0.098
Hsph1	0.00542104	0.338117	0.241	0.185	1	0.056				Pak2	0.000178302	-0.333754	0.494	0.637	1	-0.143
Dnase2a	1.98172e-05	0.333902	0.429	0.193	0.254334	0.236				Cdk2ap1	4.12823e-06	-0.333939	0.237	0.43	0.0529817	-0.193
Cd84	0.000435798	0.333583	0.62	0.459	1	0.161				Txndc17	1.43033e-05	-0.334789	0.747	0.844	0.183568	-0.097
Blnk	8.31412e-06	0.333397	0.367	0.141	0.106703	0.226				Mif	0.0100754	-0.335232	0.816	0.807	1	0.009
Ddit3	0.00150168	0.33331	0.38	0.244	1	0.136				Rpl41	9.61641e-12	-0.335536	1	1	1.23417e-07	0
Bri3	8.37718e-06	0.33322	1	0.919	0.107513	0.081				Cox7b	0.000176853	-0.33626	0.71	0.83	1	-0.12
Tmem37	0.0022398	0.332823	0.539	0.407	1	0.132				Rp2	9.72281e-07	-0.337216	0.131	0.348	0.0124783	-0.217
Hist1h1c	0.000728541	0.332338	0.4	0.289	1	0.111				Rhoq	6.96228e-06	-0.337748	0.196	0.385	0.0893539	-0.189
Ddrgk1	0.000141835	0.332068	0.698	0.489	1	0.209				Tmem167	2.61099e-05	-0.337957	0.49	0.667	0.335095	-0.177
Chmp4b	0.000155083	0.331283	0.767	0.681	1	0.086				Cnih4	7.98388e-05	-0.337957	0.502	0.607	1	-0.105
Cd300c2	8.67552e-05	0.325632	0.951	0.874	1	0.077				Hnrnpa2b1	0.000174265	-0.338202	0.69	0.756	1	-0.066
Rcbtb2	0.000121516	0.325591	0.429	0.23	1	0.199				Ezr	0.000434835	-0.338213	0.22	0.356	1	-0.136
Mxd1	0.0026176	0.325533	0.376	0.237	1	0.139				Tacc1	1.74686e-05	-0.338794	0.241	0.444	0.224192	-0.203
Akr1a1	4.08505e-05	0.325475	0.943	0.926	0.524275	0.017				Prrc2c	0.000105421	-0.33899	0.559	0.674	1	-0.115
Ifit1	0.00395953	0.323559	0.265	0.126	1	0.139				Slc2a1	2.01109e-06	-0.339432	0.139	0.319	0.0258103	-0.18
Adap2	4.43748e-05	0.319964	0.359	0.185	0.569506	0.174				Ube2c	7.73594e-05	-0.33949	0.012	0.111	0.992831	-0.099
H2-Q6	1.05701e-05	0.318742	0.286	0.096	0.135657	0.19				Ostc	3.40738e-06	-0.340448	0.318	0.541	0.0437303	-0.223
Olfml3	4.99344e-05	0.317821	0.233	0.037	0.640858	0.196				Ranbp1	0.000688658	-0.340448	0.367	0.526	1	-0.159
Slc29a3	1.42958e-05	0.317232	0.388	0.156	0.183472	0.232				Rbm39	9.31391e-05	-0.341854	0.641	0.8	1	-0.159
Axl	4.35755e-05	0.315697	0.204	0.052	0.559248	0.152				Jpt1	0.00027135	-0.342628	0.649	0.748	1	-0.099
Lamp1	1.54118e-05	0.313549	0.988	0.978	0.197795	0.01				Rab5if	3.13023e-05	-0.344831	0.596	0.719	0.401734	-0.123
Ly6c1	0.000181746	0.312424	0.131	0.022	1	0.109				Ppp2r5c	5.53673e-06	-0.345249	0.216	0.422	0.0710583	-0.206
Lilr4b	0.0051174	0.312391	0.649	0.556	1	0.093				Pid1	1.27691e-05	-0.345249	0.278	0.467	0.163879	-0.189
Zfp36l1	0.0111212	0.311384	0.588	0.348	1	0.24				Aplp2	0.000346504	-0.345672	0.514	0.711	1	-0.197
Ucp2	0.0011243	0.311345	0.882	0.874	1	0.008				Nptn	0.000116566	-0.345732	0.457	0.667	1	-0.21
Ppfibp2	8.3161e-06	0.311193	0.302	0.089	0.106729	0.213				Gm2000	0.0994694	-0.346521	0.102	0.148	1	-0.046
Klra8	7.41308e-05	0.306828	0.233	0.074	0.951395	0.159				Gng5	2.00737e-08	-0.346954	0.988	0.985	0.000257626	0.003
Gm21188	0.000968622	0.305987	0.596	0.496	1	0.1				Ncf1	0.000490204	-0.347464	0.482	0.674	1	-0.192
Dpp7	2.54262e-05	0.304989	0.363	0.148	0.326319	0.215				Eid1	3.27944e-05	-0.348233	0.298	0.489	0.420883	-0.191
C1qa	0.203661	0.304846	0.767	0.6	1	0.167				Ywhab	3.67313e-05	-0.349707	0.698	0.733	0.47141	-0.035
Mcl1	0.000388154	0.302703	0.992	0.978	1	0.014				Rpsa	7.81387e-07	-0.350889	0.992	1	0.0100283	-0.008
Wbp2	8.61934e-05	0.302449	0.4	0.215	1	0.185				Plec	0.00151568	-0.351049	0.465	0.585	1	-0.12
Tgif1	0.00225979	0.299834	0.6	0.415	1	0.185				Purb	7.26856e-05	-0.352028	0.331	0.533	0.932847	-0.202
Gm10260	0.000855447	0.299429	0.861	0.756	1	0.105				Sod2	0.00698712	-0.352574	0.837	0.852	1	-0.015
Ctnnb1	0.00155475	0.29895	0.482	0.333	1	0.149				Ctsc	0.00234866	-0.353785	0.829	0.8	1	0.029
Abcc3	5.25431e-05	0.298681	0.318	0.126	0.674338	0.192				Cacybp	9.4594e-06	-0.354182	0.347	0.474	0.121402	-0.127
Rap2b	0.00175329	0.298153	0.571	0.467	1	0.104				Folr2	0.00181932	-0.354182	0.229	0.385	1	-0.156
Ier2	0.0240028	0.297047	0.392	0.4	1	-0.008				Prr13	0.000651928	-0.354988	0.539	0.563	1	-0.024
Mmp27	0.000671142	0.295889	0.18	0.007	1	0.173				Bin1	6.12912e-05	-0.3563	0.331	0.474	0.786611	-0.143
Lyz2	0.0122878	0.295853	1	1	1	0				Myo1g	4.62374e-07	-0.357322	0.216	0.43	0.00593411	-0.214
Oas1a	0.0017798	0.294506	0.555	0.4	1	0.155				Msr1	0.00109763	-0.35758	0.482	0.615	1	-0.133
Irs2	0.000271511	0.293567	0.273	0.148	1	0.125				Smarca5	1.76662e-05	-0.357942	0.424	0.6	0.226728	-0.176
Crlf2	0.000909153	0.290026	0.514	0.348	1	0.166				Cast	0.000142909	-0.358001	0.318	0.43	1	-0.112
Ralgds	0.000659208	0.289691	0.38	0.259	1	0.121				Vcp	0.000108645	-0.35867	0.6	0.77	1	-0.17
Ptafr	0.000876123	0.289615	0.502	0.348	1	0.154				Wasf2	1.34207e-05	-0.360135	0.498	0.681	0.172241	-0.183
Saraf	0.000657547	0.288898	0.531	0.356	1	0.175				Csde1	5.59544e-05	-0.360944	0.51	0.615	0.718119	-0.105
H2-DMa	0.00548964	0.288774	0.482	0.378	1	0.104				Slc25a4	2.1593e-05	-0.361917	0.486	0.578	0.277124	-0.092
Cxcr4	7.32178e-05	0.2885	0.335	0.141	0.939677	0.194				Mcub	5.60154e-08	-0.362021	0.127	0.378	0.000718902	-0.251
Gadd45a	7.39935e-05	0.288023	0.18	0.03	0.949633	0.15				Slc25a3	9.78752e-06	-0.362439	0.804	0.874	0.125613	-0.07
Igf1	0.0255714	0.28779	0.269	0.163	1	0.106				Ybx1	4.70142e-07	-0.36254	0.931	0.97	0.0060338	-0.039
Mefv	0.000948736	0.287019	0.424	0.267	1	0.157				Hprt	1.30148e-05	-0.362951	0.453	0.622	0.167032	-0.169
Epb41l3	0.000168641	0.28532	0.171	0.015	1	0.156				H3f3a	2.17477e-06	-0.362991	0.996	1	0.0279109	-0.004
Slc3a2	0.00219079	0.284651	0.865	0.815	1	0.05				Il18	2.08143e-06	-0.363485	0.163	0.348	0.0267131	-0.185
Fblim1	0.000187162	0.284568	0.265	0.111	1	0.154				Cct2	1.14771e-05	-0.364127	0.494	0.689	0.147297	-0.195
Arl4c	0.0075621	0.281534	0.71	0.585	1	0.125				Calml4	1.42205e-07	-0.364295	0.045	0.222	0.00182506	-0.177
Ddx60	0.000226691	0.28104	0.294	0.148	1	0.146				Rap1a	2.79012e-05	-0.365058	0.539	0.741	0.358084	-0.202
Neurl3	0.00431069	0.280956	0.441	0.37	1	0.071				Selenof	4.50336e-06	-0.365713	0.706	0.881	0.0577961	-0.175
Tpt1	8.59867e-08	0.280621	1	1	0.00110355	0				Fcgr4	0.000836253	-0.366518	0.384	0.496	1	-0.112
Psmb9	0.00204501	0.279376	0.616	0.467	1	0.149				Clec4a3	0.000236281	-0.368197	0.788	0.844	1	-0.056
Aph1c	0.000107237	0.278533	0.306	0.126	1	0.18				Snrpa1	9.05642e-08	-0.369497	0.18	0.4	0.0011623	-0.22
Pf4	0.296345	0.277008	0.629	0.57	1	0.059				Psma6	5.54451e-05	-0.369911	0.71	0.756	0.711582	-0.046
Tor3a	0.000439203	0.274574	0.384	0.207	1	0.177				Prdx2	8.11526e-06	-0.370208	0.596	0.711	0.104151	-0.115
Mocs2	0.000514115	0.274574	0.359	0.222	1	0.137				Diaph1	4.12241e-06	-0.370784	0.445	0.644	0.052907	-0.199
Il10rb	0.00239854	0.273631	0.6	0.437	1	0.163				Capn2	1.23429e-06	-0.371468	0.171	0.385	0.0158409	-0.214
Csf2rb	0.00437014	0.273171	0.571	0.481	1	0.09				Eif3a	3.68027e-05	-0.371721	0.637	0.763	0.472326	-0.126
Csf2rb2	0.00113984	0.272785	0.286	0.156	1	0.13				Sept2	2.42298e-07	-0.374396	0.237	0.459	0.00310965	-0.222
Csrnp1	0.0076635	0.272503	0.445	0.311	1	0.134				Rps8	5.92313e-10	-0.375045	1	1	7.60175e-06	0
Tcn2	0.00129648	0.271775	0.4	0.252	1	0.148				Samsn1	8.21676e-05	-0.375341	0.143	0.385	1	-0.242
Tmem106a	0.00195816	0.271555	0.612	0.541	1	0.071				Ccnd3	8.14227e-10	-0.375492	0.069	0.326	1.04498e-05	-0.257
Litaf	0.0030958	0.271321	0.784	0.637	1	0.147				Pou2f2	0.000129689	-0.376072	0.555	0.763	1	-0.208
Aig1	7.05856e-05	0.271201	0.204	0.052	0.905895	0.152				Ap2a2	1.78366e-06	-0.376305	0.188	0.393	0.0228915	-0.205
Cd22	7.08189e-05	0.270325	0.216	0.052	0.90889	0.164				Slamf9	0.0201192	-0.376398	0.212	0.57	1	-0.358
Nr1h3	0.00151412	0.270167	0.376	0.237	1	0.139				Ndufv3	4.90149e-06	-0.376739	0.567	0.77	0.0629057	-0.203
Ftl1	2.57304e-05	0.270083	1	1	0.330224	0				Ywhah	2.94382e-05	-0.377386	0.531	0.733	0.37781	-0.202
H2-Q4	0.00194168	0.268762	0.869	0.719	1	0.15				Wnk1	2.3324e-05	-0.377854	0.588	0.726	0.299341	-0.138
Cd86	0.000504325	0.268692	0.335	0.133	1	0.202				Ddx3x	1.90818e-05	-0.378289	0.343	0.563	0.244895	-0.22
Icam1	0.00371412	0.268425	0.465	0.356	1	0.109				Ostf1	2.2303e-06	-0.378598	0.727	0.881	0.0286237	-0.154
Tnfsf9	0.00631607	0.267792	0.314	0.178	1	0.136				Ndufc1	1.34642e-05	-0.379128	0.596	0.711	0.172799	-0.115
Usp18	0.000487354	0.26729	0.249	0.111	1	0.138				Smpdl3b	8.00738e-08	-0.380132	0.024	0.185	0.00102767	-0.161
Dtnbp1	0.00241484	0.266286	0.539	0.341	1	0.198				Rbms1	2.04581e-05	-0.380953	0.482	0.689	0.262559	-0.207
Chchd10	0.00077455	0.264933	0.265	0.111	1	0.154				Fgr	1.08744e-07	-0.382775	0.229	0.452	0.00139562	-0.223
Id2	0.0194339	0.264835	0.931	0.911	1	0.02				Camkk2	5.25006e-08	-0.383384	0.143	0.4	0.000673793	-0.257
Fth1	0.00487935	0.262808	1	1	1	0				Mef2a	9.36663e-06	-0.384089	0.343	0.504	0.120211	-0.161
Gem	0.00142257	0.261641	0.18	0.081	1	0.099				Gatm	0.00463631	-0.384271	0.486	0.504	1	-0.018
Fam20c	0.0097548	0.261597	0.449	0.326	1	0.123				Lima1	0.000110233	-0.384484	0.241	0.459	1	-0.218
Aup1	0.00247464	0.261484	0.608	0.467	1	0.141				Ncf4	9.64402e-07	-0.385327	0.82	0.904	0.0123771	-0.084
Cd4	0.00390211	0.261077	0.11	0.052	1	0.058				Rpl39	8.47938e-09	-0.385685	1	1	0.000108824	0
Oas1g	0.00296395	0.259848	0.433	0.274	1	0.159				Actr2	3.41532e-06	-0.387258	0.539	0.741	0.0438322	-0.202
Atf3	0.0903027	0.259716	0.767	0.681	1	0.086				Myh9	2.70169e-05	-0.387754	0.437	0.704	0.346735	-0.267
Btg2	0.045386	0.259309	0.547	0.452	1	0.095				Irak3	2.66038e-06	-0.388932	0.42	0.637	0.0341434	-0.217
Tent5c	0.00447002	0.257601	0.331	0.17	1	0.161				Clic1	4.21623e-08	-0.391883	0.939	0.993	0.000541111	-0.054
Hbegf	0.00146553	0.257217	0.122	0.052	1	0.07				Uqcr11	1.84641e-06	-0.392925	0.702	0.815	0.0236968	-0.113
Stat1	0.0185264	0.25696	0.592	0.459	1	0.133				Atp5j2	4.34029e-07	-0.393084	0.873	0.896	0.00557033	-0.023
Ubc	0.00411911	0.256171	0.996	1	1	-0.004				Ran	1.93702e-05	-0.393913	0.653	0.785	0.248597	-0.132
Cpq	0.00033591	0.255655	0.302	0.141	1	0.161				Fyb	4.24598e-06	-0.394841	0.914	0.978	0.0544929	-0.064
Rpl10	0.00112138	0.25436	1	1	1	0				Gnai2	1.19167e-10	-0.395906	0.992	0.993	1.52938e-06	-0.001
Trex1	0.000372911	0.253559	0.318	0.178	1	0.14				Mtdh	1.80357e-05	-0.396323	0.506	0.637	0.231471	-0.131
Atrip	0.00045961	0.251539	0.339	0.2	1	0.139				Usp9x	2.24349e-07	-0.396352	0.229	0.459	0.0028793	-0.23
										Iqgap1	1.80801e-06	-0.396682	0.878	0.941	0.023204	-0.063
										Sh3bgrl3	2.34422e-07	-0.398415	0.931	0.956	0.00300857	-0.025
										2610507B11Rik	2.32453e-07	-0.399818	0.233	0.467	0.0029833	-0.234
										Macf1	7.48115e-06	-0.400391	0.396	0.578	0.0960131	-0.182
										Tram1	1.3619e-07	-0.400969	0.224	0.459	0.00174786	-0.235
										Sirpb1c	0.00304694	-0.402293	0.265	0.393	1	-0.128
										Npm1	2.66955e-06	-0.402667	0.882	0.941	0.034261	-0.059
										Smpdl3a	0.000282195	-0.403282	0.686	0.711	1	-0.025
										Glipr2	2.00892e-10	-0.403828	0.069	0.326	2.57825e-06	-0.257
										Gm5150	3.5268e-05	-0.403877	0.171	0.37	0.452629	-0.199
										Hsp90b1	2.78128e-06	-0.404005	0.873	0.926	0.035695	-0.053
										Kras	4.31203e-06	-0.404568	0.416	0.6	0.0553406	-0.184
										mt-Nd3	1.85134e-05	-0.404945	0.563	0.763	0.237602	-0.2
										Csnk1a1	2.63448e-06	-0.404984	0.42	0.593	0.0338109	-0.173
										Eif5b	5.94106e-07	-0.40538	0.518	0.704	0.00762476	-0.186
										Tpm3	2.4958e-05	-0.406291	0.722	0.8	0.32031	-0.078
										Ccr2	0.000300631	-0.408443	0.053	0.163	1	-0.11
										Mbnl2	1.6141e-06	-0.408611	0.306	0.519	0.0207153	-0.213
										Acsl5	2.38427e-07	-0.408877	0.278	0.578	0.00305997	-0.3
										Nr4a1	0.00306346	-0.410743	0.371	0.637	1	-0.266
										Rab14	5.75768e-07	-0.412069	0.531	0.726	0.00738941	-0.195
										Fxyd5	7.43161e-06	-0.412676	0.927	0.97	0.0953773	-0.043
										Pgd	7.98633e-07	-0.414236	0.343	0.526	0.0102497	-0.183
										Ciao2a	5.29182e-07	-0.414728	0.433	0.57	0.00679152	-0.137
										Samhd1	1.70492e-05	-0.414883	0.58	0.756	0.218809	-0.176
										Sept7	5.80378e-07	-0.415802	0.482	0.689	0.00744857	-0.207
										Serf2	9.31722e-15	-0.417832	0.996	1	1.19577e-10	-0.004
										Mtpn	2.09251e-06	-0.418351	0.551	0.711	0.0268553	-0.16
										Bnip2	7.05989e-08	-0.419505	0.461	0.681	0.000906066	-0.22
										Arpc1b	1.56817e-11	-0.420642	0.984	0.985	2.01259e-07	-0.001
										Actg1	4.89714e-08	-0.420663	0.996	1	0.000628499	-0.004
										S100a11	6.99938e-05	-0.422109	0.686	0.815	0.898301	-0.129
										Mrpl33	1.452e-06	-0.423554	0.604	0.763	0.018635	-0.159
										Lyn	5.01145e-06	-0.423723	0.527	0.681	0.0643169	-0.154
										Tmem176a	0.0229292	-0.423803	0.58	0.696	1	-0.116
										Kif5b	3.55461e-06	-0.424321	0.486	0.63	0.0456199	-0.144
										Rsrp1	4.81362e-06	-0.424436	0.531	0.696	0.061778	-0.165
										Adam15	4.11642e-08	-0.425053	0.265	0.467	0.000528302	-0.202
										Adam17	2.28656e-07	-0.425327	0.535	0.63	0.00293457	-0.095
										Gda	1.0261e-06	-0.428334	0.135	0.385	0.0131689	-0.25
										App	1.04626e-06	-0.429501	0.702	0.844	0.0134276	-0.142
										Dpep2	6.61951e-06	-0.429582	0.212	0.385	0.0849547	-0.173
										Degs1	1.55241e-06	-0.432541	0.314	0.548	0.0199237	-0.234
										Ero1l	9.5095e-07	-0.43309	0.135	0.333	0.0122045	-0.198
										Rac2	3.28817e-05	-0.433864	0.824	0.919	0.422003	-0.095
										Tpr	3.184e-06	-0.436733	0.612	0.815	0.0408634	-0.203
										Emp1	0.000433692	-0.437798	0.351	0.511	1	-0.16
										Tuba1a	8.07574e-07	-0.438443	0.159	0.422	0.0103644	-0.263
										Klf2	0.0323629	-0.440235	0.404	0.652	1	-0.248
										Nme1	5.05652e-07	-0.440325	0.469	0.674	0.00648953	-0.205
										Tpm3-rs7	5.81921e-06	-0.441832	0.702	0.815	0.0746837	-0.113
										Mbnl1	1.74627e-07	-0.442183	0.351	0.607	0.00224116	-0.256
										Ltc4s	1.00143e-08	-0.446684	0.033	0.207	0.000128523	-0.174
										Hcls1	1.70228e-06	-0.446902	0.51	0.659	0.0218471	-0.149
										Ckb	0.000210099	-0.447925	0.388	0.652	1	-0.264
										Anp32b	3.3617e-06	-0.44882	0.543	0.689	0.0431441	-0.146
										Adgre5	1.42202e-05	-0.451945	0.384	0.578	0.182502	-0.194
										Stmn1	0.000876197	-0.452053	0.045	0.111	1	-0.066
										Hint1	1.47787e-09	-0.452447	0.943	0.963	1.8967e-05	-0.02
										Klf13	2.65932e-08	-0.452479	0.392	0.615	0.000341297	-0.223
										Hsbp1	7.48841e-06	-0.453197	0.616	0.652	0.0961062	-0.036
										Tpm4	2.24709e-06	-0.455347	0.51	0.77	0.0288392	-0.26
										Maf	6.556e-05	-0.455925	0.416	0.578	0.841397	-0.162
										Tpi1	8.59587e-05	-0.456396	0.653	0.785	1	-0.132
										Capns1	1.55163e-08	-0.45681	0.792	0.852	0.000199136	-0.06
										Cyfip1	2.523e-08	-0.45692	0.624	0.822	0.000323802	-0.198
										Rbpj	1.69294e-08	-0.457724	0.376	0.615	0.000217272	-0.239
										Ugp2	1.97759e-08	-0.459643	0.245	0.496	0.000253804	-0.251
										Ssr3	4.08747e-09	-0.459949	0.343	0.563	5.24586e-05	-0.22
										Cbr2	8.40002e-06	-0.46198	0.102	0.222	0.107806	-0.12
										Rap1b	2.01669e-08	-0.464601	0.931	0.978	0.000258822	-0.047
										Pilra	1.54497e-07	-0.465543	0.355	0.593	0.00198282	-0.238
										Bst1	1.03213e-05	-0.465543	0.208	0.385	0.132463	-0.177
										Pitpna	1.85648e-08	-0.468159	0.678	0.807	0.000238261	-0.129
										Pirb	9.7756e-07	-0.469876	0.588	0.756	0.012546	-0.168
										Csf1r	2.62934e-07	-0.470984	0.735	0.867	0.0033745	-0.132
										Cd300ld	3.88692e-11	-0.471552	0.086	0.341	4.98847e-07	-0.255
										C5ar1	1.85394e-06	-0.474355	0.543	0.756	0.0237935	-0.213
										Chil1	0.0086178	-0.475158	0.384	0.533	1	-0.149
										Tln1	3.68092e-07	-0.47533	0.722	0.889	0.00472409	-0.167
										Calm1	2.46938e-10	-0.475991	1	1	3.16921e-06	0
										Ifi27l2a	0.00112241	-0.477363	0.837	0.963	1	-0.126
										Gstp2	1.13257e-07	-0.477522	0.208	0.393	0.00145354	-0.185
										Nme2	7.004e-09	-0.478371	0.91	0.97	8.98894e-05	-0.06
										Spn	6.55762e-10	-0.482348	0.086	0.407	8.41605e-06	-0.321
										Tmsb4x	1.64268e-08	-0.486135	1	1	0.000210821	0
										Prelid1	6.25826e-08	-0.487471	0.482	0.719	0.000803185	-0.237
										Eif4g2	4.02504e-07	-0.491266	0.673	0.859	0.00516573	-0.186
										Cpd	1.29988e-05	-0.495913	0.469	0.622	0.166827	-0.153
										Coro1a	1.80927e-06	-0.495968	0.751	0.852	0.0232201	-0.101
										Fxyd2	3.69128e-08	-0.501929	0.057	0.244	0.000473739	-0.187
										Lst1	5.2851e-06	-0.503196	0.853	0.956	0.0678289	-0.103
										Mrc1	0.000862655	-0.503391	0.302	0.385	1	-0.083
										Ptp4a2	9.90788e-08	-0.505915	0.702	0.793	0.00127158	-0.091
										Wdr26	1.76713e-08	-0.507369	0.441	0.659	0.000226794	-0.218
										Fpr1	1.57114e-06	-0.510177	0.318	0.578	0.020164	-0.26
										Arpc2	1.80158e-14	-0.511165	0.984	0.993	2.31215e-10	-0.009
										Rps26	4.11984e-11	-0.511574	0.976	0.985	5.2874e-07	-0.009
										Atpif1	2.21829e-08	-0.51211	0.718	0.822	0.000284696	-0.104
										Nap1l1	9.45301e-08	-0.512529	0.416	0.674	0.0012132	-0.258
										Rpl22l1	2.31726e-09	-0.512627	0.755	0.904	2.97397e-05	-0.149
										Rhoa	6.13074e-14	-0.514376	0.918	1	7.86819e-10	-0.082
										Snx2	1.59559e-09	-0.519553	0.396	0.63	2.04778e-05	-0.234
										Emilin2	4.69175e-09	-0.520167	0.31	0.548	6.02139e-05	-0.238
										Dab2	4.0647e-05	-0.522599	0.335	0.511	0.521663	-0.176
										Adgre1	5.78123e-07	-0.524219	0.89	0.978	0.00741963	-0.088
										Dok2	1.40016e-11	-0.524719	0.098	0.393	1.79697e-07	-0.295
										Cfb	0.00017268	-0.530394	0.698	0.815	1	-0.117
										Fpr2	6.69339e-07	-0.535906	0.298	0.519	0.00859029	-0.221
										Ccl7	0.0714532	-0.539428	0.376	0.578	1	-0.202
										Apbb1ip	1.60952e-08	-0.543038	0.282	0.563	0.000206566	-0.281
										Arpc5	2.29489e-10	-0.550573	0.837	0.911	2.94526e-06	-0.074
										Cd302	1.92789e-10	-0.551591	0.747	0.837	2.47425e-06	-0.09
										mt-Nd1	1.59036e-11	-0.553697	0.996	1	2.04107e-07	-0.004
										Capza2	1.63318e-09	-0.554091	0.763	0.926	2.09602e-05	-0.163
										Lcp1	9.5295e-10	-0.558393	0.89	0.963	1.22302e-05	-0.073
										Gja1	4.13593e-11	-0.560262	0.033	0.274	5.30805e-07	-0.241
										Slc7a2	1.5053e-05	-0.561109	0.053	0.133	0.193191	-0.08
										Mt2	2.04154e-07	-0.567642	0.139	0.37	0.00262011	-0.231
										Cd9	5.44085e-05	-0.577044	0.139	0.274	0.698279	-0.135
										Wdr89	1.59994e-07	-0.577752	0.453	0.667	0.00205336	-0.214
										Rras	9.99134e-12	-0.582288	0.249	0.511	1.28229e-07	-0.262
										Ptprc	1.35563e-10	-0.582594	0.763	0.933	1.73982e-06	-0.17
										Ywhaz	8.34826e-13	-0.586022	0.629	0.852	1.07142e-08	-0.223
										Sh3bgrl	1.55871e-09	-0.587686	0.531	0.726	2.00045e-05	-0.195
										Flna	1.47055e-09	-0.610958	0.335	0.667	1.88731e-05	-0.332
										Itgb1	2.31849e-13	-0.611119	0.69	0.911	2.97555e-09	-0.221
										Pkm	9.53434e-08	-0.613487	0.8	0.881	0.00122364	-0.081
										Gpi1	4.00487e-13	-0.620188	0.6	0.748	5.13985e-09	-0.148
										Cx3cr1	3.96739e-06	-0.621035	0.094	0.311	0.0509175	-0.217
										Ppp1r14b	1.54169e-11	-0.621345	0.527	0.756	1.97861e-07	-0.229
										Dbi	2.80485e-11	-0.621597	0.678	0.815	3.59974e-07	-0.137
										Anxa1	5.67784e-07	-0.628606	0.527	0.8	0.00728694	-0.273
										Rhoc	6.499e-11	-0.63034	0.098	0.304	8.34081e-07	-0.206
										Clec4a2	1.55986e-08	-0.630818	0.657	0.911	0.000200192	-0.254
										Emp3	1.1801e-13	-0.634504	0.959	0.985	1.51453e-09	-0.026
										Actr3	3.33009e-13	-0.638876	0.82	0.978	4.27384e-09	-0.158
										Myadm	1.75592e-10	-0.638913	0.241	0.496	2.25354e-06	-0.255
										Ahnak	1.0999e-08	-0.646792	0.776	0.919	0.000141161	-0.143
										Gas7	2.42242e-12	-0.647669	0.294	0.607	3.10893e-08	-0.313
										Cltc	1.09742e-11	-0.648176	0.576	0.815	1.40843e-07	-0.239
										Slc16a3	9.34849e-10	-0.648553	0.241	0.437	1.19979e-05	-0.196
										Fam162a	1.83369e-13	-0.657005	0.212	0.489	2.35336e-09	-0.277
										Esd	2.10874e-07	-0.658934	0.71	0.77	0.00270635	-0.06
										Msn	1.56345e-12	-0.660918	0.722	0.896	2.00653e-08	-0.174
										Vim	3.56499e-10	-0.664343	0.988	1	4.57531e-06	-0.012
										Wfdc21	9.59531e-06	-0.666393	0.033	0.163	0.123146	-0.13
										Hmox1	4.00385e-05	-0.672195	0.527	0.726	0.513854	-0.199
										Arhgdib	3.32464e-13	-0.675622	0.837	0.933	4.26684e-09	-0.096
										Actb	1.00001e-16	-0.676198	1	1	1.28341e-12	0
										Ccl9	4.33246e-06	-0.681321	0.363	0.585	0.0556028	-0.222
										Ifitm2	2.65466e-12	-0.685719	0.988	1	3.40698e-08	-0.012
										Hsp90ab1	9.9893e-18	-0.691647	0.996	1	1.28203e-13	-0.004
										Cd300e	4.63303e-16	-0.700995	0.045	0.407	5.94603e-12	-0.362
										Cp	1.34693e-11	-0.703984	0.127	0.422	1.72865e-07	-0.295
										Cav1	3.07623e-06	-0.706082	0.065	0.215	0.0394803	-0.15
										Tuba1b	7.38016e-10	-0.70863	0.596	0.793	9.47169e-06	-0.197
										Ccl6	7.18338e-05	-0.712179	0.408	0.496	0.921916	-0.088
										Lgals1	4.37201e-10	-0.715724	0.918	0.963	5.61104e-06	-0.045
										Arg1	0.0687346	-0.730281	0.155	0.215	1	-0.06
										Aldoa	2.49998e-10	-0.738121	0.804	0.904	3.20848e-06	-0.1
										Prdx5	1.41748e-12	-0.758961	0.971	0.978	1.81919e-08	-0.007
										Tagln2	3.17046e-11	-0.759182	0.665	0.822	4.06897e-07	-0.157
										Tspo	4.51212e-19	-0.783686	0.91	0.97	5.79085e-15	-0.06
										Gstp1	1.47908e-14	-0.787066	0.216	0.474	1.89826e-10	-0.258
										Cd36	1.32828e-06	-0.789888	0.127	0.341	0.0170472	-0.214
										Klf4	1.07093e-08	-0.791406	0.396	0.674	0.000137443	-0.278
										F13a1	8.21032e-09	-0.797281	0.192	0.415	0.000105371	-0.223
										S100a10	3.4585e-08	-0.817298	0.718	0.844	0.000443863	-0.126
										Tubb5	2.67033e-13	-0.828906	0.608	0.785	3.4271e-09	-0.177
										Gmfg	1.08693e-23	-0.847241	0.731	0.926	1.39497e-19	-0.195
										Mt1	1.13054e-08	-0.859822	0.669	0.844	0.000145093	-0.175
										Cybb	5.76346e-20	-0.871895	0.927	0.993	7.39682e-16	-0.066
										Eno1b	1.60422e-13	-0.872171	0.282	0.541	2.05885e-09	-0.259
										S100a8	3.00766e-05	-0.9112	0.155	0.244	0.386003	-0.089
										Wfdc17	5.65868e-08	-0.912014	0.873	0.919	0.000726235	-0.046
										Tppp3	4.60362e-17	-0.916812	0.082	0.43	5.90829e-13	-0.348
										Pgam1	3.93635e-15	-0.92173	0.649	0.778	5.05191e-11	-0.129
										Naaa	1.59096e-16	-0.929757	0.147	0.533	2.04184e-12	-0.386
										Orm1	5.20299e-06	-0.949182	0.139	0.215	0.0667751	-0.076
										Itgam	1.57188e-16	-0.95915	0.42	0.793	2.01736e-12	-0.373
										Pira2	7.8382e-18	-0.96783	0.592	0.815	1.00596e-13	-0.223
										Gapdh	8.30265e-20	-0.980349	0.963	0.993	1.06556e-15	-0.03
										Alox5ap	8.07055e-21	-0.991352	0.653	0.874	1.03577e-16	-0.221
										Marco	0.0292251	-1.00459	0.131	0.23	1	-0.099
										Itgb2	1.40596e-27	-1.04472	0.563	0.867	1.80441e-23	-0.304
										Ldha	1.08653e-19	-1.08114	0.735	0.852	1.39446e-15	-0.117
										Anxa2	1.04613e-17	-1.08731	0.727	0.896	1.34261e-13	-0.169
										Eno1	3.17906e-16	-1.11703	0.547	0.874	4.08001e-12	-0.327
										Stfa3	9.00416e-08	-1.15938	0.008	0.104	0.00115559	-0.096
										Pgk1	3.21239e-21	-1.22543	0.465	0.748	4.12278e-17	-0.283
										Saa3	9.05904e-06	-1.30586	0.763	0.844	0.116264	-0.081
										Lyz1	0.00113757	-1.67052	0.135	0.356	1	-0.221
										Fn1	5.40379e-20	-1.74435	0.171	0.356	6.93522e-16	-0.185
										S100a6	6.41803e-23	-1.9309	0.535	0.904	8.2369e-19	-0.369
										Crip1	4.13798e-33	-2.02958	0.751	0.859	5.31069e-29	-0.108
										Hp	8.05399e-20	-2.12233	0.302	0.548	1.03365e-15	-0.246
										S100a4	2.19037e-23	-2.45601	0.245	0.741	2.81112e-19	-0.496
										Cxcl13	4.09965e-05	-2.66932	0.131	0.304	0.52615	-0.173

## Sheet: Dataset 6
Supplementary Data 6: Differentially expressed genes (DEG) of cancer-associated fibroblasts (CAFs) by scRNA-Seq at three weeks post-treatment
Differentially expressed markers were identified using Seurat FindMarkers function and significant genes were selected based on the FDR <0.05
Genes with avg_log2FC > 0										Genes with avg_log2FC < 0
Gene name	p_val	avg_log2FC	pct.1	pct.2	p_val_adj	pct.diff				Gene name	p_val	avg_log2FC	pct.1	pct.2	p_val_adj	pct.diff
Lpl	1.50615e-60	2.72055	0.906	0.267	1.71159e-56	0.639				Capza2	0.00474049	-0.250274	0.669	0.817	1	-0.148
Apoe	8.97791e-33	2.62514	1	0.706	1.02025e-28	0.294				Pon2	0.00149051	-0.250348	0.189	0.361	1	-0.172
Fgl2	1.32247e-28	2.34164	0.85	0.433	1.50285e-24	0.417				Hdgf	0.00519071	-0.250601	0.559	0.678	1	-0.119
Col6a5	9.89825e-30	1.93121	0.622	0.056	1.12484e-25	0.566				Nckap1	0.00645988	-0.250921	0.409	0.539	1	-0.13
Gsn	1.6763e-33	1.87681	1	0.95	1.90495e-29	0.05				Colgalt1	0.0119244	-0.250921	0.559	0.717	1	-0.158
Lyz2	1.01488e-12	1.82896	0.764	0.072	1.15331e-08	0.692				Hspg2	0.0117703	-0.250991	0.732	0.867	1	-0.135
Lum	1.35638e-23	1.82869	0.945	0.589	1.54139e-19	0.356				Nap1l4	0.000950382	-0.252413	0.189	0.356	1	-0.167
Cst3	1.16421e-29	1.62464	1	0.989	1.323e-25	0.011				Sec31a	0.00587062	-0.252493	0.646	0.739	1	-0.093
C7	4.8385e-20	1.60231	0.638	0.133	5.49847e-16	0.505				Taf10	0.00671995	-0.252595	0.551	0.644	1	-0.093
Mgp	4.89767e-05	1.59797	0.717	0.361	0.556572	0.356				Ppp1r11	0.00374006	-0.252679	0.236	0.406	1	-0.17
Selenop	1.8454e-28	1.58177	0.969	0.7	2.09712e-24	0.269				Uqcrc2	0.00225784	-0.252906	0.323	0.539	1	-0.216
Fbln7	7.68944e-21	1.57946	0.661	0.206	8.73829e-17	0.455				Stxbp6	0.00255704	-0.252906	0.047	0.15	1	-0.103
Ogn	4.08213e-19	1.55225	0.843	0.544	4.63893e-15	0.299				Mrpl35	0.00145861	-0.253022	0.252	0.422	1	-0.17
Mmp3	1.41207e-06	1.5263	0.858	0.389	0.0160468	0.469				Has2	0.0527332	-0.253022	0.15	0.244	1	-0.094
Il1b	5.03077e-10	1.49535	0.189	0.011	5.71697e-06	0.178				Csnk2b	0.0021025	-0.253228	0.299	0.5	1	-0.201
Cxcl2	7.24402e-06	1.47298	0.693	0.4	0.0823211	0.293				Cct3	0.00687501	-0.253275	0.449	0.561	1	-0.112
Gpx3	1.605e-24	1.46591	0.976	0.878	1.82392e-20	0.098				Picalm	0.0167108	-0.253337	0.598	0.678	1	-0.08
Apod	1.31078e-12	1.41223	0.984	0.822	1.48957e-08	0.162				1500009L16Rik	0.00476521	-0.253378	0.205	0.339	1	-0.134
Zfp36	4.57742e-20	1.38664	0.961	0.8	5.20178e-16	0.161				Oasl2	0.0100005	-0.253378	0.197	0.3	1	-0.103
Itm2a	7.75767e-15	1.23588	0.614	0.228	8.81582e-11	0.386				Slc25a3	0.0020942	-0.25356	0.89	0.917	1	-0.027
Mfap4	4.95609e-08	1.22207	0.748	0.583	0.00056321	0.165				Chtop	0.000930967	-0.25413	0.189	0.372	1	-0.183
Cpz	6.79092e-23	1.22126	0.551	0.094	7.7172e-19	0.457				Sdhc	0.00170854	-0.254261	0.268	0.456	1	-0.188
Dnajb1	1.8058e-14	1.2135	0.787	0.611	2.05211e-10	0.176				Abhd2	0.0096112	-0.254793	0.354	0.444	1	-0.09
Ifrd1	2.85653e-21	1.19518	0.953	0.883	3.24616e-17	0.07				Basp1	0.0739878	-0.255185	0.567	0.6	1	-0.033
Il6	9.25613e-08	1.17571	0.598	0.483	0.00105187	0.115				Sap18b	0.00285248	-0.255246	0.591	0.733	1	-0.142
Mmp13	5.52551e-06	1.15525	0.118	0.028	0.0627919	0.09				Rab28	0.00132422	-0.255411	0.22	0.389	1	-0.169
Htra1	1.36633e-19	1.14571	0.929	0.594	1.5527e-15	0.335				Tpp2	0.00122234	-0.255823	0.189	0.378	1	-0.189
Jund	4.98204e-37	1.14339	0.984	0.939	5.66159e-33	0.045				Runx1	0.0340591	-0.255823	0.717	0.744	1	-0.027
Col3a1	2.57849e-19	1.14285	1	0.994	2.93019e-15	0.006				Hmgn2	0.0114284	-0.256218	0.228	0.328	1	-0.1
Clec3b	6.99202e-09	1.13467	0.906	0.511	7.94573e-05	0.395				Utp3	0.000806281	-0.256252	0.189	0.35	1	-0.161
Cebpd	1.41603e-10	1.13069	0.898	0.594	1.60918e-06	0.304				Usp50	0.00127114	-0.257053	0.236	0.383	1	-0.147
Cfh	3.24925e-12	1.12903	0.709	0.311	3.69245e-08	0.398				Acly	0.00318973	-0.257053	0.228	0.339	1	-0.111
Cxcl1	1.89274e-10	1.12825	0.961	0.894	2.15091e-06	0.067				Mlec	0.00827659	-0.257161	0.362	0.511	1	-0.149
Mfap2	7.69481e-22	1.10418	0.89	0.689	8.74438e-18	0.201				P4ha1	0.00860317	-0.257236	0.488	0.644	1	-0.156
Smoc2	1.14229e-09	1.09904	0.772	0.461	1.29809e-05	0.311				Smc3	0.0018611	-0.257366	0.276	0.439	1	-0.163
Mmp2	1.23313e-25	1.09336	1	0.983	1.40133e-21	0.017				Rpl36a-ps1	0.0802804	-0.257366	0.165	0.228	1	-0.063
Ifi205	2.52689e-13	1.09169	0.787	0.467	2.87156e-09	0.32				Ntn4	0.0130946	-0.257951	0.126	0.267	1	-0.141
Cxcl10	0.0119769	1.07654	0.339	0.1	1	0.239				Dctn3	0.00402843	-0.258045	0.52	0.678	1	-0.158
Ccn1	1.9483e-10	1.07327	0.858	0.656	2.21404e-06	0.202				Ndufs6	0.00236327	-0.258383	0.622	0.744	1	-0.122
Hspa1b	4.0605e-07	1.07243	0.362	0.372	0.00461435	-0.01				Adamts5	0.0805498	-0.258672	0.937	0.833	1	0.104
Ccl4	4.23365e-06	1.06896	0.236	0.022	0.0481112	0.214				Pdcd10	0.00381954	-0.259081	0.315	0.506	1	-0.191
Icam1	5.23993e-14	1.0649	0.677	0.4	5.95465e-10	0.277				Eef1d	0.00201619	-0.259408	0.866	0.956	1	-0.09
Ier5	9.20271e-21	1.04348	0.953	0.839	1.0458e-16	0.114				Arl1	0.00453176	-0.259527	0.827	0.872	1	-0.045
Ace	5.6611e-15	1.03894	0.772	0.439	6.43327e-11	0.333				Rwdd1	0.00283781	-0.259581	0.551	0.733	1	-0.182
Mafb	6.75623e-11	1.01871	0.614	0.322	7.67778e-07	0.292				Slc39a1	0.00539087	-0.259792	0.606	0.75	1	-0.144
Gem	4.28178e-12	1.01525	0.756	0.528	4.86582e-08	0.228				Ciao2a	0.000596938	-0.260131	0.173	0.356	1	-0.183
Timp2	1.06875e-21	0.988692	1	0.978	1.21453e-17	0.022				Tcof1	0.00126184	-0.260131	0.165	0.322	1	-0.157
Itgbl1	1.27153e-09	0.973701	0.874	0.667	1.44497e-05	0.207				Tcf25	0.00348767	-0.260173	0.63	0.761	1	-0.131
Atf3	2.89665e-06	0.971583	0.717	0.478	0.0329175	0.239				Wdr18	0.000263762	-0.260534	0.094	0.25	1	-0.156
Dcn	1.53721e-12	0.968515	1	0.972	1.74688e-08	0.028				Iqgap1	0.00316827	-0.261171	0.772	0.894	1	-0.122
Pdgfrl	5.36177e-12	0.964457	0.921	0.706	6.09312e-08	0.215				Vma21	0.00180303	-0.261846	0.244	0.394	1	-0.15
Pltp	3.77502e-15	0.960412	0.906	0.617	4.28994e-11	0.289				Pgd	0.00350749	-0.261846	0.205	0.372	1	-0.167
Igf1	1.09133e-08	0.957538	0.819	0.583	0.000124019	0.236				Xpnpep1	0.00238822	-0.261876	0.307	0.428	1	-0.121
Col1a1	2.61116e-16	0.957342	1	0.994	2.96732e-12	0.006				Gng11	0.031907	-0.262031	0.528	0.578	1	-0.05
Gpnmb	3.85018e-11	0.949477	0.567	0.217	4.37535e-07	0.35				Hspe1	0.0198441	-0.262179	0.795	0.922	1	-0.127
Hspa1a	0.000150253	0.946112	0.465	0.422	1	0.043				Eif3g	0.0016961	-0.262366	0.283	0.444	1	-0.161
Col6a2	7.93101e-15	0.945837	0.961	0.844	9.0128e-11	0.117				Bnip2	0.00341465	-0.262366	0.417	0.633	1	-0.216
Eln	1.92332e-05	0.942902	0.512	0.333	0.218567	0.179				Sox4	0.0952888	-0.262366	0.402	0.6	1	-0.198
Fbln1	7.82748e-14	0.942891	0.89	0.717	8.89515e-10	0.173				Ndufb9	0.00445805	-0.262611	0.772	0.844	1	-0.072
Ifi211	9.43653e-12	0.929765	0.78	0.517	1.07237e-07	0.263				Timm8b	0.00280706	-0.262797	0.394	0.533	1	-0.139
Col1a2	2.94449e-18	0.917497	1	1	3.34612e-14	0				Gdi2	0.00163799	-0.262874	0.78	0.894	1	-0.114
Col6a1	3.53036e-20	0.902553	1	0.961	4.0119e-16	0.039				Fblim1	0.000534422	-0.262986	0.047	0.228	1	-0.181
Socs3	1.21022e-09	0.89618	0.685	0.522	1.37529e-05	0.163				Heg1	0.0921652	-0.262986	0.472	0.522	1	-0.05
Btg2	1.25256e-11	0.891668	0.953	0.85	1.4234e-07	0.103				Fam92a	0.00176161	-0.263341	0.307	0.456	1	-0.149
Fosb	1.75585e-11	0.885703	0.961	0.928	1.99535e-07	0.033				Gnb2	0.00108956	-0.263414	0.803	0.956	1	-0.153
Col6a3	1.53367e-09	0.879619	0.969	0.772	1.74286e-05	0.197				Axl	0.0341715	-0.263433	0.622	0.717	1	-0.095
Dpep1	9.81367e-13	0.858327	0.819	0.556	1.11522e-08	0.263				Rpl35a	2.96252e-06	-0.263626	1	1	0.0336661	0
Jun	3.76177e-07	0.858117	0.969	0.917	0.00427488	0.052				Adh5	0.00184432	-0.263947	0.22	0.378	1	-0.158
Egr1	1.71929e-09	0.85782	0.929	0.883	1.95381e-05	0.046				Ssrp1	0.00186492	-0.263947	0.22	0.372	1	-0.152
Serpinf1	4.27958e-22	0.856106	1	0.989	4.86331e-18	0.011				Acsl4	0.0010629	-0.264051	0.165	0.317	1	-0.152
Entpd2	4.11909e-13	0.855539	0.811	0.411	4.68093e-09	0.4				Selenos	0.00413503	-0.264118	0.717	0.85	1	-0.133
Dpt	9.69813e-08	0.842951	0.929	0.661	0.0011021	0.268				Dctpp1	0.000270041	-0.264171	0.102	0.278	1	-0.176
Mdk	1.41854e-08	0.842506	0.638	0.317	0.000161203	0.321				Hras	0.00191849	-0.264272	0.307	0.483	1	-0.176
F3	2.16874e-06	0.835507	0.583	0.372	0.0246456	0.211				Rpl13a	0.00215269	-0.264301	1	1	1	0
Itpkc	3.76885e-11	0.833164	0.449	0.117	4.28292e-07	0.332				Psma2	0.00365125	-0.264352	0.732	0.778	1	-0.046
Acp5	3.94238e-11	0.817277	0.591	0.278	4.48012e-07	0.313				Psmd7	0.00694076	-0.26485	0.52	0.644	1	-0.124
Clec4e	6.79901e-06	0.8095	0.134	0.011	0.077264	0.123				Pdlim5	0.00512012	-0.264885	0.425	0.539	1	-0.114
Gas1	1.62166e-11	0.805022	0.654	0.311	1.84286e-07	0.343				Btbd7	0.00201192	-0.265161	0.323	0.506	1	-0.183
Ptn	0.000681129	0.799153	0.118	0.061	1	0.057				Ccdc34	0.00771488	-0.265324	0.276	0.367	1	-0.091
Ctsk	3.41246e-07	0.79713	0.835	0.761	0.00387792	0.074				Eif2ak2	0.00374201	-0.265877	0.244	0.406	1	-0.162
Ccl7	9.08738e-07	0.782257	0.945	0.956	0.0103269	-0.011				Srsf9	0.00188251	-0.265948	0.496	0.65	1	-0.154
Btg1	1.86992e-13	0.778198	0.929	0.733	2.12497e-09	0.196				Tprgl	0.00411392	-0.265948	0.465	0.561	1	-0.096
Errfi1	4.53634e-09	0.773997	0.906	0.867	5.1551e-05	0.039				Srp14	0.00120609	-0.265948	0.819	0.906	1	-0.087
Dab2	1.27068e-12	0.771762	0.591	0.339	1.444e-08	0.252				Mbnl2	0.00493772	-0.266402	0.677	0.833	1	-0.156
Ccrl2	6.61652e-05	0.766203	0.205	0.083	0.751901	0.122				Nr4a1	0.0497387	-0.26645	0.693	0.856	1	-0.163
Sat1	1.30901e-08	0.765089	0.732	0.628	0.000148756	0.104				Grhpr	0.000140311	-0.266634	0.094	0.278	1	-0.184
Ccl3	1.1117e-07	0.764909	0.197	0.011	0.00126333	0.186				Tmbim6	0.00206416	-0.266675	0.693	0.811	1	-0.118
Gadd45g	1.1292e-07	0.764255	0.811	0.822	0.00128322	-0.011				Kif5b	0.00544473	-0.266793	0.591	0.711	1	-0.12
Ctsh	1.0868e-11	0.758425	0.913	0.756	1.23504e-07	0.157				Slc39a13	0.00199488	-0.267045	0.213	0.394	1	-0.181
Ar	3.80319e-11	0.753365	0.701	0.383	4.32194e-07	0.318				Glrx5	0.00177515	-0.267073	0.323	0.483	1	-0.16
Ptx3	0.00344918	0.752142	0.724	0.622	1	0.102				Akr1b8	0.00590533	-0.267073	0.307	0.433	1	-0.126
Cd14	0.000302873	0.748281	0.276	0.156	1	0.12				Atp5a1	0.00270231	-0.26735	0.732	0.861	1	-0.129
Pim1	1.45335e-08	0.739187	0.819	0.722	0.000165158	0.097				Trip12	0.00450493	-0.26735	0.307	0.506	1	-0.199
Cd74	0.00671017	0.739098	0.118	0.011	1	0.107				Slc39a14	0.0100107	-0.26735	0.425	0.5	1	-0.075
Irf1	2.88385e-07	0.730378	0.551	0.356	0.00327721	0.195				Sqor	0.000805594	-0.268013	0.15	0.317	1	-0.167
Serpine2	0.00021597	0.727209	0.52	0.378	1	0.142				Plec	0.00747207	-0.268925	0.598	0.75	1	-0.152
Has1	0.000271514	0.725085	0.756	0.65	1	0.106				Xpo1	0.000700623	-0.268964	0.197	0.35	1	-0.153
Ier2	4.62104e-05	0.724362	0.764	0.689	0.525135	0.075				Papss1	0.00112531	-0.269203	0.205	0.394	1	-0.189
Itm2b	4.45347e-22	0.709577	1	1	5.06093e-18	0				U2af1	0.00317079	-0.269598	0.362	0.572	1	-0.21
Phlda1	2.23888e-05	0.705044	0.827	0.717	0.254427	0.11				Nt5c	0.00223455	-0.270404	0.291	0.489	1	-0.198
Marcks	8.16224e-13	0.704558	0.992	0.972	9.27557e-09	0.02				Cacybp	0.00225035	-0.270697	0.362	0.533	1	-0.171
Tnmd	4.16741e-07	0.702938	0.244	0.083	0.00473585	0.161				Rpl26	3.56922e-06	-0.270966	1	1	0.0405606	0
Angptl1	1.67073e-06	0.699798	0.339	0.156	0.0189862	0.183				Cd151	0.000449555	-0.271119	0.118	0.294	1	-0.176
Klf2	0.000540728	0.699684	0.787	0.656	1	0.131				Ndufc2	0.00379809	-0.271272	0.488	0.633	1	-0.145
Sparc	2.42845e-14	0.697115	1	1	2.75969e-10	0				Med28	0.000944672	-0.271657	0.291	0.478	1	-0.187
Mest	0.000622689	0.694898	0.134	0.039	1	0.095				Rad23b	0.00123535	-0.271865	0.354	0.561	1	-0.207
Dusp1	8.06669e-06	0.693547	0.898	0.828	0.0916699	0.07				Rpl13	2.54856e-06	-0.272058	1	1	0.0289618	0
Col6a6	1.68174e-10	0.692886	0.315	0.028	1.91113e-06	0.287				Prpf38b	0.0015471	-0.272316	0.283	0.422	1	-0.139
Slfn5	1.99901e-09	0.692525	0.913	0.717	2.27168e-05	0.196				Vamp8	0.00183607	-0.272842	0.535	0.667	1	-0.132
Tyrobp	0.00113357	0.692325	0.189	0.039	1	0.15				Polb	0.000820632	-0.272999	0.268	0.439	1	-0.171
Sult1e1	6.17599e-06	0.686966	0.118	0.017	0.070184	0.101				Mrpl34	0.00169641	-0.27311	0.331	0.5	1	-0.169
Abca8a	3.06401e-10	0.677666	0.425	0.111	3.48194e-06	0.314				Ybx1	0.000205517	-0.273283	0.984	0.989	1	-0.005
Cpxm2	0.00167449	0.677479	0.724	0.389	1	0.335				Copa	0.00285766	-0.273361	0.496	0.633	1	-0.137
Srpx	1.98168e-09	0.67488	0.559	0.361	2.25198e-05	0.198				Babam1	0.000161213	-0.273598	0.118	0.311	1	-0.193
Pcolce	2.45785e-14	0.670519	1	0.961	2.79311e-10	0.039				Rpl27a	1.4737e-07	-0.273613	1	1	0.00167471	0
Ubb	6.19338e-28	0.662052	1	1	7.03816e-24	0				Ndufb10	0.00178381	-0.273954	0.575	0.75	1	-0.175
Dnajb4	2.58981e-09	0.66176	0.575	0.417	2.94306e-05	0.158				F2rl1	0.000318933	-0.274439	0.039	0.178	1	-0.139
Zfand5	1.45773e-09	0.660199	0.882	0.761	1.65656e-05	0.121				Chil1	0.0669363	-0.274439	0.228	0.356	1	-0.128
Srxn1	3.07093e-06	0.657339	0.472	0.267	0.034898	0.205				Sec13	0.00176923	-0.275001	0.465	0.628	1	-0.163
Reg1	0.36211	0.650726	0.102	0.044	1	0.058				Rpl14	4.01416e-05	-0.275092	0.992	1	0.45617	-0.008
Marcksl1	2.48293e-07	0.643893	0.441	0.261	0.0028216	0.18				Sumo2	0.000438673	-0.275223	0.937	0.939	1	-0.002
Olfml3	1.40966e-07	0.641433	0.772	0.7	0.00160194	0.072				Dok1	0.000724775	-0.275274	0.094	0.272	1	-0.178
Ghr	4.70542e-08	0.640263	0.677	0.428	0.000534724	0.249				Rps27a	3.30334e-07	-0.275339	1	1	0.00375391	0
Hexa	1.41362e-09	0.628932	0.898	0.772	1.60644e-05	0.126				Ubl5	0.00253087	-0.275542	0.732	0.85	1	-0.118
Nid1	1.22266e-09	0.626264	0.992	0.933	1.38943e-05	0.059				1110004F10Rik	0.00180154	-0.275659	0.362	0.589	1	-0.227
C1qa	0.994504	0.626025	0.126	0	1	0.126				Msmo1	0.000320178	-0.276232	0.047	0.183	1	-0.136
Pnp	1.94873e-08	0.624528	0.787	0.717	0.000221454	0.07				Cox6a1	0.0029269	-0.276986	0.677	0.756	1	-0.079
Ftl1	4.73287e-14	0.616109	1	1	5.37843e-10	0				Edf1	0.00175227	-0.277101	0.764	0.889	1	-0.125
Ctsb	3.65268e-10	0.609964	0.976	0.933	4.1509e-06	0.043				Psmd14	0.00191857	-0.277265	0.26	0.428	1	-0.168
Omd	1.94017e-10	0.609102	0.433	0.133	2.20481e-06	0.3				Tead1	0.00548465	-0.277756	0.291	0.433	1	-0.142
Grina	3.52211e-09	0.607965	0.669	0.389	4.00252e-05	0.28				Serf2	8.74829e-06	-0.277864	1	1	0.0994155	0
Nfkbia	4.91438e-08	0.607732	1	0.967	0.00055847	0.033				Rpl9	0.000154073	-0.277941	1	1	1	0
Ecm2	4.63489e-10	0.606479	0.528	0.2	5.26709e-06	0.328				Galnt1	0.00386618	-0.277971	0.543	0.661	1	-0.118
Klf6	5.69355e-06	0.606143	0.906	0.861	0.0647015	0.045				Atp5b	0.000782911	-0.278011	0.89	0.922	1	-0.032
Tgfbi	2.86146e-05	0.601684	0.504	0.267	0.325176	0.237				Tmed9	0.000765405	-0.278191	0.898	0.944	1	-0.046
Ccl5	0.168198	0.597035	0.11	0.033	1	0.077				Rpl21	3.6726e-06	-0.278252	1	1	0.0417354	0
Mt1	0.00139207	0.59236	0.976	0.917	1	0.059				Nectin2	0.000819241	-0.278363	0.165	0.328	1	-0.163
Aebp1	2.82413e-09	0.590206	1	1	3.20934e-05	0				Cntln	0.000208913	-0.278551	0.126	0.322	1	-0.196
Il1rn	0.999994	0.588744	0.118	0	1	0.118				Ufsp2	0.000527458	-0.278831	0.252	0.439	1	-0.187
Junb	5.35887e-06	0.587247	0.984	0.967	0.0608982	0.017				Cct6a	0.000754507	-0.279026	0.173	0.383	1	-0.21
Ctsl	8.1632e-14	0.587189	1	0.989	9.27666e-10	0.011				Rab5if	0.00173314	-0.279078	0.425	0.6	1	-0.175
Ctss	3.04499e-06	0.586937	0.142	0.017	0.0346032	0.125				Eif3i	0.00408716	-0.27924	0.551	0.689	1	-0.138
Zbtb20	3.21053e-08	0.585631	0.937	0.883	0.000364845	0.054				Psmd13	0.00218322	-0.279414	0.37	0.539	1	-0.169
Peg3	9.16706e-06	0.582969	0.291	0.094	0.104174	0.197				Ebna1bp2	0.000305042	-0.279894	0.197	0.367	1	-0.17
Clec11a	2.21398e-05	0.58197	0.535	0.278	0.251597	0.257				Wtip	0.000743232	-0.280514	0.213	0.372	1	-0.159
Rnaset2a	4.5715e-08	0.58045	0.866	0.767	0.000519505	0.099				Tgfb1	0.000917692	-0.280795	0.157	0.311	1	-0.154
Wfdc17	6.4808e-05	0.579667	0.197	0.078	0.736478	0.119				Hint3	6.27535e-05	-0.281443	0.079	0.289	0.713131	-0.21
Cygb	4.16595e-06	0.575499	0.929	0.761	0.0473418	0.168				Hikeshi	0.00139449	-0.281663	0.26	0.4	1	-0.14
Il1r2	8.0235e-05	0.575457	0.386	0.228	0.91179	0.158				Etfb	0.0028793	-0.281707	0.504	0.633	1	-0.129
Cdkn1c	3.44683e-06	0.573033	0.52	0.256	0.0391698	0.264				BC004004	0.00172315	-0.281791	0.874	0.917	1	-0.043
Bcl2a1b	6.87852e-07	0.57134	0.189	0.017	0.00781675	0.172				Slc25a5	0.00173176	-0.281908	0.669	0.811	1	-0.142
Spon1	0.00152108	0.568757	0.512	0.317	1	0.195				Uqcrh	0.000233189	-0.281972	0.969	0.989	1	-0.02
Gdf10	1.83601e-07	0.568263	0.236	0.078	0.00208644	0.158				Akr1b3	0.00132418	-0.282272	0.409	0.6	1	-0.191
Ier3	0.00125994	0.565738	0.827	0.761	1	0.066				Snx4	0.000860665	-0.282707	0.307	0.467	1	-0.16
Rsad2	0.0156495	0.563429	0.11	0.072	1	0.038				Mocs2	0.00071446	-0.283193	0.346	0.483	1	-0.137
Gbp2	7.75502e-05	0.562466	0.488	0.317	0.88128	0.171				Galnt16	0.00446332	-0.283428	0.165	0.328	1	-0.163
Apoc1	0.00484552	0.560095	0.378	0.322	1	0.056				Psmb1	0.000426905	-0.28368	0.866	0.939	1	-0.073
Txnrd1	1.00971e-07	0.555463	0.63	0.428	0.00114743	0.202				Atp5e	6.49656e-05	-0.283931	0.969	0.994	0.738269	-0.025
Col14a1	3.46732e-06	0.55371	0.953	0.889	0.0394026	0.064				Trp53	0.000433177	-0.283938	0.26	0.422	1	-0.162
Ccnl1	1.19267e-06	0.546336	0.78	0.656	0.0135535	0.124				Rps10	1.20483e-06	-0.28405	1	1	0.0136917	0
Sbno2	1.71972e-06	0.543668	0.551	0.367	0.0195429	0.184				Cxcl16	0.0130119	-0.284646	0.433	0.544	1	-0.111
Rps12-ps3	5.90194e-17	0.542501	0.52	0.261	6.70697e-13	0.259				Snapin	0.00018717	-0.284821	0.15	0.361	1	-0.211
Ptprd	6.28645e-09	0.541814	0.449	0.183	7.14392e-05	0.266				Bok	0.00128679	-0.284821	0.142	0.294	1	-0.152
Ctsf	4.06162e-09	0.539432	0.638	0.389	4.61562e-05	0.249				Phf11d	0.00285485	-0.284856	0.205	0.333	1	-0.128
Lama2	7.68421e-07	0.537749	0.764	0.55	0.00873233	0.214				Prdx4	0.00632244	-0.285068	0.622	0.75	1	-0.128
Gadd45a	6.17046e-05	0.532433	0.394	0.2	0.701211	0.194				Pdcd6ip	0.00164047	-0.285327	0.433	0.617	1	-0.184
Tnfaip2	0.00010772	0.5308	0.591	0.478	1	0.113				Snrpa1	0.0018279	-0.285777	0.244	0.417	1	-0.173
Ppp1r15a	1.18011e-05	0.528554	0.63	0.489	0.134108	0.141				Sec63	0.00263298	-0.286027	0.449	0.617	1	-0.168
Creg1	2.95175e-07	0.528448	0.803	0.6	0.00335437	0.203				Polr2j	0.00173954	-0.286472	0.394	0.589	1	-0.195
Nrep	0.00180455	0.525061	0.504	0.322	1	0.182				Cox17	0.000846582	-0.286699	0.268	0.411	1	-0.143
Scara5	0.00308883	0.521832	0.543	0.378	1	0.165				Ereg	0.0015042	-0.287039	0.039	0.128	1	-0.089
Ms4a7	0.999994	0.51911	0.11	0	1	0.11				Cdv3	0.00420066	-0.287113	0.512	0.733	1	-0.221
Adamts2	1.11972e-06	0.514959	0.945	0.878	0.0127245	0.067				Rac1	0.000933028	-0.287319	0.835	0.9	1	-0.065
Sqstm1	2.39628e-05	0.514462	0.787	0.711	0.272314	0.076				Eif4e2	0.00154804	-0.287378	0.472	0.661	1	-0.189
Lars2	2.41323e-06	0.51351	0.543	0.372	0.027424	0.171				Chchd2	2.33408e-05	-0.288079	1	1	0.265245	0
Matn4	8.3652e-07	0.510436	0.26	0.078	0.00950621	0.182				Rpl19	2.78303e-08	-0.288282	1	1	0.000316263	0
S100a9	2.71163e-06	0.503168	0.189	0.011	0.030815	0.178				Myo1b	0.000213913	-0.288466	0.126	0.306	1	-0.18
Myc	8.30957e-06	0.503168	0.685	0.539	0.09443	0.146				Rcan1	0.0303538	-0.288669	0.402	0.494	1	-0.092
Cd302	3.36391e-08	0.497874	0.984	0.917	0.000382275	0.067				Psme1	0.00170381	-0.289119	0.472	0.644	1	-0.172
Metrnl	4.92157e-05	0.497432	0.795	0.7	0.559287	0.095				Tnfaip1	0.000364935	-0.289292	0.181	0.35	1	-0.169
Fmo1	1.39014e-07	0.496713	0.441	0.189	0.00157976	0.252				Leprot	0.00165549	-0.289318	0.425	0.617	1	-0.192
Fkbp9	8.35181e-08	0.494008	0.882	0.772	0.000949099	0.11				Tut7	0.00133499	-0.29009	0.378	0.517	1	-0.139
Zfp36l2	4.91354e-05	0.49089	0.654	0.494	0.558375	0.16				Map2k1	0.0002492	-0.290381	0.165	0.339	1	-0.174
Abca1	7.97587e-06	0.488447	0.74	0.622	0.0906378	0.118				Srm	0.000413329	-0.291083	0.213	0.383	1	-0.17
Pla1a	0.00360736	0.488371	0.512	0.444	1	0.068				Psmd2	0.00126478	-0.291767	0.37	0.606	1	-0.236
Gdf15	0.996559	0.487049	0.102	0	1	0.102				Cks1b	0.00185421	-0.29217	0.197	0.3	1	-0.103
Kdm6b	8.05566e-05	0.486044	0.874	0.811	0.915445	0.063				Dap	0.00387482	-0.29226	0.677	0.767	1	-0.09
Sntb2	3.13957e-06	0.484848	0.654	0.472	0.0356781	0.182				Itih5	0.111313	-0.292335	0.283	0.361	1	-0.078
Col15a1	0.00356869	0.480887	0.386	0.172	1	0.214				Rnps1	0.000421584	-0.292473	0.22	0.394	1	-0.174
Fcer1g	6.06401e-05	0.479836	0.126	0.028	0.689114	0.098				Bola3	0.000462631	-0.292561	0.346	0.517	1	-0.171
Hmgcs2	1.48747e-08	0.479582	0.283	0.028	0.000169036	0.255				Tomm7	0.00211784	-0.292959	0.63	0.711	1	-0.081
Neo1	1.84169e-07	0.47729	0.417	0.217	0.00209289	0.2				Smarca4	0.000209087	-0.293003	0.15	0.328	1	-0.178
Tnfaip3	0.00119956	0.477225	0.717	0.589	1	0.128				Nhp2	0.000669914	-0.293063	0.362	0.533	1	-0.171
Olfr1033	2.10205e-05	0.476401	0.504	0.333	0.238876	0.171				Ube2k	0.000550192	-0.293298	0.378	0.589	1	-0.211
Ccdc80	1.79896e-05	0.474544	1	0.961	0.204434	0.039				Cox7b	0.00111848	-0.293432	0.693	0.856	1	-0.163
H2-Eb1	6.14506e-05	0.471107	0.102	0.011	0.698325	0.091				Rsph1	5.01483e-05	-0.293617	0.063	0.272	0.569886	-0.209
Birc3	9.9678e-06	0.470747	0.52	0.356	0.113274	0.164				Eprs	0.00205332	-0.293845	0.512	0.689	1	-0.177
Ddx5	5.03436e-10	0.465559	1	0.989	5.72104e-06	0.011				Krcc1	0.000842047	-0.294233	0.339	0.55	1	-0.211
Tnfaip6	0.0127599	0.464876	0.866	0.8	1	0.066				Ackr3	0.124164	-0.294424	0.543	0.667	1	-0.124
Gaa	2.21029e-06	0.462653	0.677	0.528	0.0251177	0.149				Cnot6	0.000497447	-0.294788	0.283	0.511	1	-0.228
Zfhx4	7.83944e-06	0.461483	0.646	0.456	0.0890874	0.19				Prelp	0.00946427	-0.29495	0.921	0.872	1	0.049
Mapk6	1.62482e-05	0.460889	0.512	0.372	0.184645	0.14				Ugp2	0.0188839	-0.295327	0.567	0.672	1	-0.105
Tsc22d2	3.02414e-06	0.46026	0.559	0.372	0.0343663	0.187				Rps7	2.46772e-06	-0.295596	1	1	0.0280432	0
Cdkn1a	0.0244702	0.458622	0.677	0.5	1	0.177				Psma3	0.000470758	-0.296217	0.835	0.922	1	-0.087
Dnaja1	1.22392e-06	0.457904	0.921	0.95	0.0139086	-0.029				Ccnd3	0.000731749	-0.296339	0.197	0.372	1	-0.175
Trib1	0.000821056	0.457261	0.693	0.6	1	0.093				Anxa6	0.000927474	-0.296533	0.37	0.522	1	-0.152
Man1a	6.24654e-05	0.455234	0.764	0.678	0.709857	0.086				Rsu1	0.00136895	-0.296533	0.465	0.639	1	-0.174
Ifi207	3.91677e-05	0.454259	0.496	0.322	0.445102	0.174				Yy1	0.000992007	-0.296991	0.378	0.611	1	-0.233
Gm13305	2.03133e-05	0.452112	0.969	0.844	0.230841	0.125				Hdlbp	0.00120173	-0.297204	0.906	0.95	1	-0.044
Il11ra2	2.03133e-05	0.452112	0.969	0.844	0.230841	0.125				Pea15a	0.000679482	-0.297223	0.307	0.472	1	-0.165
Egfr	5.69378e-06	0.45203	0.772	0.65	0.0647041	0.122				Ost4	0.000600491	-0.297465	0.906	0.939	1	-0.033
Angptl4	0.00823344	0.450381	0.433	0.367	1	0.066				Cycs	0.0035198	-0.297523	0.551	0.656	1	-0.105
Gns	3.095e-05	0.449653	0.646	0.572	0.351716	0.074				Scoc	0.000575698	-0.298003	0.236	0.444	1	-0.208
C1qb	0.000128564	0.446266	0.126	0.006	1	0.12				Epdr1	0.000259839	-0.298753	0.181	0.339	1	-0.158
C1rb	0.000579391	0.444055	0.795	0.639	1	0.156				Bin1	0.000487201	-0.298892	0.189	0.361	1	-0.172
Fcgrt	5.47986e-06	0.439372	0.78	0.633	0.0622732	0.147				Galnt17	0.00042377	-0.299151	0.252	0.428	1	-0.176
H2-Ab1	6.43369e-05	0.43868	0.11	0.011	0.731125	0.099				Fat1	0.00603436	-0.299151	0.512	0.633	1	-0.121
Psap	1.60606e-06	0.437648	1	0.967	0.0182513	0.033				Ube2l3	0.000610404	-0.299459	0.598	0.794	1	-0.196
Hexb	2.85978e-06	0.435079	0.614	0.422	0.0324985	0.192				Ndufb2	0.00452682	-0.299558	0.472	0.578	1	-0.106
Osr2	5.49044e-05	0.434006	0.362	0.233	0.623934	0.129				Psmd11	0.00108427	-0.299886	0.354	0.55	1	-0.196
Ubc	7.70188e-08	0.433553	1	1	0.000875242	0				Svep1	0.0115355	-0.300355	0.724	0.761	1	-0.037
Ramp2	3.98257e-05	0.431531	0.598	0.372	0.45258	0.226				Scgb1a1	0.00050777	-0.301012	0.024	0.122	1	-0.098
Cd53	0.00207015	0.429168	0.173	0.044	1	0.129				Tpm3	0.00637805	-0.301012	0.52	0.672	1	-0.152
Hmox1	0.00703471	0.425949	0.425	0.333	1	0.092				Rab32	0.000828045	-0.301701	0.252	0.4	1	-0.148
Dpp7	1.34376e-06	0.425166	0.441	0.222	0.0152705	0.219				Ppp1ca	0.0018728	-0.301953	0.591	0.75	1	-0.159
Cd52	0.000502557	0.425166	0.142	0.022	1	0.12				Prkar1a	0.000781479	-0.302724	0.638	0.822	1	-0.184
Cpxm1	0.00538631	0.424506	0.969	0.806	1	0.163				Bckdhb	0.00168084	-0.30289	0.181	0.339	1	-0.158
Sema3b	1.67068e-06	0.422248	0.386	0.189	0.0189856	0.197				Prpf40a	0.00219211	-0.303171	0.346	0.578	1	-0.232
Col4a1	0.00341685	0.418899	0.843	0.744	1	0.099				Mrpl20	0.000755943	-0.303228	0.465	0.633	1	-0.168
Ntrk2	5.35289e-05	0.418471	0.417	0.15	0.608303	0.267				Rpl4	1.72828e-05	-0.303374	0.961	1	0.196402	-0.039
Nfix	2.81967e-06	0.417042	0.945	0.906	0.0320427	0.039				Pole4	0.000293305	-0.304187	0.276	0.417	1	-0.141
Smpdl3a	6.52815e-05	0.416016	0.583	0.378	0.741859	0.205				Mrps16	0.000513096	-0.304187	0.48	0.628	1	-0.148
Cebpb	0.000355058	0.415279	0.969	0.961	1	0.008				Fxyd6	0.0564361	-0.304187	0.189	0.217	1	-0.028
C1qtnf2	1.35036e-05	0.414941	0.394	0.261	0.153455	0.133				Cox7a2	0.000325993	-0.304727	0.811	0.9	1	-0.089
Zfp36l1	0.000869231	0.41453	0.961	0.878	1	0.083				Smarca5	0.00099363	-0.305041	0.52	0.683	1	-0.163
Nfkbiz	0.000347129	0.413637	0.89	0.772	1	0.118				Ptgs1	0.000338417	-0.30569	0.063	0.206	1	-0.143
Ahnak2	0.00032358	0.413337	0.717	0.556	1	0.161				Uqcr11	0.000870938	-0.30569	0.638	0.744	1	-0.106
Mlana	0.000512064	0.412971	0.22	0.028	1	0.192				Cct5	0.00182452	-0.305889	0.535	0.672	1	-0.137
mt-Co1	3.2473e-12	0.412618	1	0.994	3.69023e-08	0.006				Sec61g	0.000218163	-0.305935	0.969	0.978	1	-0.009
Hpgd	0.0116653	0.410411	0.409	0.183	1	0.226				Rpl11	9.21175e-09	-0.306184	1	1	0.000104682	0
Pi15	1.41272e-07	0.408532	0.268	0.039	0.00160542	0.229				Spcs2	0.00125089	-0.306339	0.614	0.794	1	-0.18
Qpct	1.58408e-05	0.408309	0.354	0.178	0.180015	0.176				Tomm5	0.00123195	-0.306861	0.504	0.656	1	-0.152
Fmod	0.00824968	0.406953	0.291	0.189	1	0.102				Rnf7	0.00117434	-0.307007	0.449	0.667	1	-0.218
H2-Q7	0.000134973	0.406444	0.567	0.394	1	0.173				Rpl22l1	0.000186042	-0.307403	0.984	0.983	1	0.001
Eif4e	0.000420457	0.40472	0.654	0.6	1	0.054				Commd6	0.000206546	-0.307975	0.244	0.439	1	-0.195
Plpp1	4.03436e-05	0.40199	0.472	0.294	0.458465	0.178				Cox5a	0.00183969	-0.30807	0.677	0.839	1	-0.162
Mmp14	2.69232e-05	0.400599	0.953	0.911	0.305955	0.042				Rbpj	0.000710912	-0.30866	0.323	0.506	1	-0.183
Cd9	0.000773063	0.400409	0.835	0.756	1	0.079				4931406P16Rik	0.0059869	-0.30866	0.307	0.417	1	-0.11
Fos	0.0634481	0.398921	0.89	0.844	1	0.046				Hsp90ab1	1.91266e-05	-0.30973	1	1	0.217354	0
Cd34	0.0366569	0.398471	0.78	0.517	1	0.263				Denr	0.000532016	-0.309746	0.323	0.55	1	-0.227
Rhob	0.000395458	0.390821	0.559	0.428	1	0.131				Vps36	0.000147796	-0.310418	0.26	0.467	1	-0.207
Stx11	6.2918e-05	0.389606	0.433	0.311	0.715	0.122				Barx2	0.0010141	-0.310613	0.008	0.139	1	-0.131
Id2	0.00121362	0.389349	0.528	0.333	1	0.195				Amotl2	0.0032763	-0.31068	0.252	0.517	1	-0.265
Antxr2	0.000200275	0.388939	0.567	0.383	1	0.184				Sfrp4	0.131514	-0.310759	0.252	0.3	1	-0.048
Clec4d	8.57523e-05	0.388348	0.11	0.011	0.974489	0.099				Tmem256	0.00147652	-0.310867	0.669	0.739	1	-0.07
Maff	0.000118426	0.386287	0.48	0.306	1	0.174				Snf8	0.00044125	-0.311117	0.331	0.5	1	-0.169
Nop58	0.000145193	0.384672	0.543	0.389	1	0.154				Txnl1	0.000508989	-0.311156	0.504	0.711	1	-0.207
Fuca1	0.000130896	0.384524	0.78	0.678	1	0.102				Brk1	0.000234318	-0.311552	0.701	0.856	1	-0.155
Tiparp	0.000775042	0.382673	0.551	0.428	1	0.123				Eif2s2	0.000832177	-0.3118	0.795	0.9	1	-0.105
Nfib	0.000347048	0.382003	0.701	0.539	1	0.162				Psmb3	0.000187864	-0.311956	0.669	0.856	1	-0.187
Olfr1385	8.70419e-05	0.380794	0.669	0.5	0.989144	0.169				Nedd8	0.000106516	-0.312022	0.78	0.911	1	-0.131
Igsf10	0.000176554	0.380625	0.598	0.45	1	0.148				Slc6a6	0.0097266	-0.312246	0.339	0.483	1	-0.144
Matn2	0.000269675	0.380409	0.614	0.5	1	0.114				Mrfap1	0.000157784	-0.312838	0.835	0.917	1	-0.082
Kcne4	0.000250112	0.378277	0.228	0.1	1	0.128				Psme2	0.00225003	-0.313277	0.488	0.611	1	-0.123
Hnrnph1	0.000106398	0.378073	0.583	0.456	1	0.127				Creb3l2	0.000652296	-0.313318	0.339	0.483	1	-0.144
Deptor	3.24012e-06	0.376991	0.299	0.117	0.0368208	0.182				Uqcr10	0.000486062	-0.313428	0.661	0.811	1	-0.15
C4b	0.0115195	0.376397	0.984	0.85	1	0.134				Hsp90b1	0.0010472	-0.313517	1	0.994	1	0.006
Aspn	0.0102828	0.374844	0.898	0.789	1	0.109				Ywhab	0.000105855	-0.313968	0.819	0.9	1	-0.081
Epha3	0.000885465	0.37472	0.465	0.317	1	0.148				Snw1	0.000328564	-0.314205	0.244	0.417	1	-0.173
Tcf4	0.000168108	0.371924	0.803	0.694	1	0.109				Zcrb1	0.000431008	-0.314558	0.386	0.606	1	-0.22
Cyba	0.000426486	0.371173	0.866	0.794	1	0.072				Psma5	0.000762353	-0.315186	0.528	0.656	1	-0.128
Rcn3	1.9013e-05	0.369599	0.961	0.911	0.216063	0.05				Usp2	7.81794e-05	-0.315591	0.126	0.306	0.888431	-0.18
Vkorc1	3.74548e-05	0.369127	0.89	0.817	0.425636	0.073				Calm2	8.60669e-05	-0.315916	0.937	0.978	0.978065	-0.041
Man2b1	1.48891e-05	0.368344	0.559	0.378	0.1692	0.181				Psmd1	0.000704698	-0.316522	0.315	0.494	1	-0.179
Slfn2	0.000876546	0.367513	0.331	0.222	1	0.109				Rplp1	7.31814e-10	-0.316937	1	1	8.31633e-06	0
Wfdc1	2.09928e-06	0.367191	0.26	0.017	0.0238562	0.243				Pold4	0.000530024	-0.317011	0.378	0.539	1	-0.161
Gfpt2	0.011983	0.366403	0.772	0.678	1	0.094				Tgfb1i1	0.000210083	-0.317508	0.181	0.356	1	-0.175
Cldn10	0.00044447	0.365665	0.291	0.156	1	0.135				Scp2	0.00110338	-0.317742	0.472	0.661	1	-0.189
Txnip	0.00120041	0.363345	0.354	0.283	1	0.071				Mrpl54	0.000579951	-0.317861	0.465	0.633	1	-0.168
Ddx3x	0.000425494	0.362796	0.819	0.717	1	0.102				Fau	3.02063e-07	-0.31829	1	1	0.00343264	0
Fndc1	0.00874889	0.362742	0.732	0.744	1	-0.012				Bcl7c	0.000454608	-0.318764	0.465	0.622	1	-0.157
Dapk1	0.000268062	0.361892	0.535	0.317	1	0.218				Ndufa12	0.0016118	-0.318895	0.496	0.661	1	-0.165
Ptp4a1	0.000104785	0.36185	0.866	0.85	1	0.016				Ergic1	0.000240824	-0.318914	0.291	0.55	1	-0.259
Rnase4	0.000111257	0.361149	0.992	0.956	1	0.036				Ifitm3	0.00146637	-0.31897	1	1	1	0
Nfkb1	0.00132422	0.360681	0.52	0.489	1	0.031				Thoc7	0.00025293	-0.319293	0.37	0.578	1	-0.208
Mmp27	3.92315e-05	0.359158	0.26	0.083	0.445827	0.177				Snrpd3	0.000499978	-0.319591	0.228	0.483	1	-0.255
Ccl8	0.0826409	0.359106	0.756	0.672	1	0.084				Mpc1	0.000374365	-0.319954	0.583	0.733	1	-0.15
Angpt1	0.000104277	0.357452	0.37	0.228	1	0.142				Pdzd11	2.06745e-05	-0.320405	0.094	0.289	0.234945	-0.195
C2	0.00137494	0.355855	0.803	0.778	1	0.025				Cox5b	3.79475e-05	-0.320435	0.866	0.961	0.431235	-0.095
Hspa8	9.96688e-07	0.355348	1	1	0.0113264	0				Pdcd5	0.000498286	-0.320801	0.504	0.633	1	-0.129
Svil	0.00148616	0.353345	0.512	0.406	1	0.106				Piezo2	0.000102743	-0.320883	0.039	0.217	1	-0.178
Pik3r1	0.000145772	0.351859	0.386	0.211	1	0.175				Fis1	0.000614693	-0.321845	0.496	0.689	1	-0.193
Reep5	5.39517e-05	0.351513	0.843	0.739	0.613107	0.104				Ddb1	0.00057386	-0.322099	0.606	0.756	1	-0.15
Mt2	0.033743	0.351165	0.945	0.861	1	0.084				Prdx6	0.00141174	-0.322802	0.85	0.889	1	-0.039
Ets2	0.000325143	0.350494	0.441	0.211	1	0.23				Tnfrsf12a	0.00558153	-0.322802	0.567	0.711	1	-0.144
Pi16	0.115479	0.349765	0.764	0.572	1	0.192				Capn2	0.000630918	-0.322981	0.402	0.628	1	-0.226
H2-Q4	0.000208725	0.349472	0.913	0.833	1	0.08				Rpl23	8.5584e-09	-0.323467	1	1	9.72576e-05	0
Col4a2	0.00773204	0.349217	0.748	0.628	1	0.12				Mrpl21	0.000207434	-0.3235	0.205	0.394	1	-0.189
Ctsd	0.000856979	0.347049	0.929	0.9	1	0.029				Nudc	0.000433413	-0.3235	0.457	0.639	1	-0.182
Cd68	2.67379e-05	0.345021	0.142	0.017	0.303849	0.125				Rps5	3.17496e-06	-0.32355	1	1	0.0360802	0
Noct	0.00106568	0.344352	0.85	0.817	1	0.033				Mlf2	0.000154408	-0.323581	0.394	0.6	1	-0.206
Ifi203	0.00534356	0.342704	0.669	0.578	1	0.091				Rps3	4.71997e-08	-0.323826	1	1	0.000536377	0
Tlr2	0.000162399	0.337678	0.283	0.072	1	0.211				Ilk	0.00029962	-0.324427	0.299	0.528	1	-0.229
Cped1	8.58165e-05	0.337431	0.528	0.333	0.975219	0.195				Snrpf	0.000808341	-0.324563	0.528	0.661	1	-0.133
Adamtsl1	0.000336531	0.33739	0.614	0.461	1	0.153				Ptch1	0.00206867	-0.325065	0.094	0.244	1	-0.15
Nfia	0.000813969	0.336732	0.787	0.639	1	0.148				Dynlt1c	0.00019122	-0.32572	0.181	0.333	1	-0.152
Lrrn4cl	0.00628207	0.334381	0.551	0.411	1	0.14				Txndc17	0.00013023	-0.325754	0.74	0.828	1	-0.088
Sdcbp	0.000284989	0.334129	0.764	0.644	1	0.12				Adam9	0.000552469	-0.326068	0.449	0.644	1	-0.195
Fap	0.000240763	0.333956	0.496	0.3	1	0.196				Magt1	0.000963127	-0.32646	0.386	0.578	1	-0.192
Fabp5	0.303329	0.333243	0.409	0.294	1	0.115				Tbcb	0.000208235	-0.326497	0.465	0.694	1	-0.229
Ergic3	0.000190058	0.332404	0.827	0.711	1	0.116				Cct4	0.000178258	-0.326513	0.543	0.722	1	-0.179
Glul	0.0174245	0.331897	0.669	0.461	1	0.208				Psma4	0.000353828	-0.326566	0.63	0.756	1	-0.126
Srgn	0.0921758	0.329717	0.598	0.478	1	0.12				Gnb1	0.000323501	-0.326577	0.606	0.783	1	-0.177
Ifi202b	0.00174076	0.329318	0.732	0.639	1	0.093				Morf4l2	0.000267132	-0.326632	0.709	0.878	1	-0.169
Cpq	0.00136955	0.328082	0.646	0.55	1	0.096				Mrps36	6.33632e-05	-0.326907	0.228	0.472	0.720059	-0.244
Klf9	0.0026194	0.326291	0.819	0.756	1	0.063				Tmem160	0.000320026	-0.326907	0.551	0.689	1	-0.138
Ifi204	0.00216004	0.32532	0.701	0.617	1	0.084				Tmod3	0.000435642	-0.326907	0.37	0.528	1	-0.158
D10Wsu102e	0.00407749	0.324571	0.764	0.639	1	0.125				Gcsh	0.000908206	-0.326907	0.268	0.406	1	-0.138
Klf7	0.00091376	0.324294	0.535	0.4	1	0.135				Manf	0.0018147	-0.327477	0.874	0.906	1	-0.032
Hk2	0.00480546	0.323619	0.638	0.556	1	0.082				Ptgis	0.00388816	-0.328013	0.181	0.317	1	-0.136
C3	0.115115	0.323166	0.89	0.833	1	0.057				Ndufa8	0.000415062	-0.328125	0.496	0.65	1	-0.154
Pde4b	0.00475429	0.321075	0.346	0.272	1	0.074				Actr2	0.000293489	-0.329104	0.409	0.628	1	-0.219
Thbs2	0.0183327	0.320182	0.929	0.828	1	0.101				Dynlrb1	0.000450474	-0.329188	0.496	0.722	1	-0.226
Sh3pxd2b	0.000611679	0.319639	0.606	0.406	1	0.2				Rhoc	0.000399247	-0.329217	0.732	0.878	1	-0.146
Ggt5	2.09949e-05	0.317755	0.291	0.078	0.238586	0.213				Ptbp3	0.000353469	-0.329481	0.457	0.644	1	-0.187
Laptm4a	4.21032e-06	0.317666	1	0.994	0.0478461	0.006				Psmd4	0.000348922	-0.330981	0.48	0.667	1	-0.187
Rela	0.00063553	0.31695	0.48	0.3	1	0.18				Arpp19	0.000256657	-0.330999	0.409	0.583	1	-0.174
Tnfsf9	0.00125831	0.311548	0.181	0.094	1	0.087				Smap1	0.000668891	-0.331865	0.496	0.683	1	-0.187
Plek	0.00025441	0.310523	0.102	0.022	1	0.08				Capg	0.00176564	-0.332201	0.559	0.672	1	-0.113
Aif1	0.000196804	0.309397	0.102	0.017	1	0.085				Tpst2	0.000173626	-0.332602	0.197	0.389	1	-0.192
Ccl2	0.0852107	0.308891	0.945	0.956	1	-0.011				Sod2	0.0252771	-0.332712	0.685	0.694	1	-0.009
Antxr1	0.00510886	0.308698	0.764	0.661	1	0.103				Calu	0.000117866	-0.334057	0.89	0.939	1	-0.049
Tpt1	1.0814e-08	0.307618	1	1	0.00012289	0				Timm17a	0.000302049	-0.334279	0.315	0.528	1	-0.213
Vmn1r227	0.00126048	0.305229	0.504	0.361	1	0.143				Slirp	8.08445e-05	-0.334357	0.268	0.483	0.918717	-0.215
Kazald1	1.36494e-05	0.30386	0.189	0.028	0.155112	0.161				Ywhah	0.000906914	-0.334401	0.409	0.65	1	-0.241
Aldh1a1	0.00116682	0.30386	0.323	0.133	1	0.19				Phlda3	0.00829735	-0.334638	0.346	0.533	1	-0.187
Stat3	0.000596139	0.302635	0.717	0.728	1	-0.011				Ubl4a	5.1424e-05	-0.335242	0.157	0.372	0.584383	-0.215
Gadd45b	0.0489399	0.302386	0.764	0.794	1	-0.03				Rdh10	0.000512732	-0.335769	0.079	0.233	1	-0.154
Abca9	2.65809e-05	0.301172	0.268	0.094	0.302065	0.174				Spats2l	4.6326e-05	-0.336078	0.134	0.344	0.526448	-0.21
Gm42669	0.00135171	0.30098	0.48	0.333	1	0.147				Prrc2c	0.000233513	-0.338134	0.756	0.822	1	-0.066
Csf2rb	0.00031162	0.300352	0.102	0.011	1	0.091				Ndufab1	0.000278018	-0.338431	0.52	0.656	1	-0.136
Podxl2	0.00124473	0.300352	0.425	0.25	1	0.175				Rps27l	0.000185675	-0.338466	0.929	0.939	1	-0.01
Slit2	0.0160655	0.299635	0.386	0.267	1	0.119				Psmb4	0.000187478	-0.338767	0.74	0.85	1	-0.11
Plxdc2	0.0109536	0.297194	0.787	0.611	1	0.176				Pkdcc	0.00241754	-0.339003	0.346	0.467	1	-0.121
Olfml1	4.63379e-05	0.29506	0.276	0.106	0.526584	0.17				Ubxn4	0.000381556	-0.339407	0.551	0.689	1	-0.138
Rab20	0.00267685	0.293715	0.268	0.183	1	0.085				Gm9780	0.00246822	-0.340106	0.583	0.711	1	-0.128
Vasn	0.00718326	0.293429	0.74	0.756	1	-0.016				Tcp1	0.000616902	-0.340327	0.433	0.617	1	-0.184
Map4k4	0.00449217	0.292443	0.748	0.6	1	0.148				Tubb2b	0.000276622	-0.34084	0.165	0.422	1	-0.257
Ebf2	0.0146579	0.291384	0.386	0.311	1	0.075				Pgls	0.00010721	-0.340927	0.638	0.822	1	-0.184
Cdkn2a	0.187346	0.287683	0.425	0.278	1	0.147				Sfr1	0.000114793	-0.341181	0.827	0.933	1	-0.106
Ctsz	0.00205262	0.28696	0.921	0.856	1	0.065				Pcna	0.000529041	-0.341857	0.228	0.367	1	-0.139
Olfr338	0.00426302	0.286928	0.457	0.356	1	0.101				Dnajc19	7.03647e-05	-0.34203	0.283	0.511	0.799625	-0.228
Actg1	0.0105475	0.286415	1	0.983	1	0.017				Ndufb8	0.00015636	-0.34222	0.551	0.761	1	-0.21
Cdkn2c	0.00111789	0.286357	0.276	0.161	1	0.115				Sorcs2	0.00036327	-0.342798	0.205	0.339	1	-0.134
Lamp1	0.000437162	0.285698	0.945	0.972	1	-0.027				Copb1	0.000322036	-0.342919	0.575	0.711	1	-0.136
Csrnp1	0.0125439	0.284988	0.654	0.589	1	0.065				Ppp1r14b	0.000672726	-0.343026	0.787	0.922	1	-0.135
Atf4	0.00169819	0.284803	0.811	0.8	1	0.011				Ppp2ca	9.36188e-05	-0.343122	0.685	0.811	1	-0.126
H2-D1	0.0106378	0.284789	1	0.972	1	0.028				Rpl22	2.9197e-07	-0.343208	1	1	0.00331795	0
Lsmem1	0.0207108	0.284745	0.291	0.206	1	0.085				Slc20a1	0.000224238	-0.343675	0.087	0.211	1	-0.124
Igfbp6	0.0414257	0.284438	0.992	0.922	1	0.07				Tmem30a	0.000201418	-0.344096	0.472	0.661	1	-0.189
Gna13	0.00249783	0.283387	0.496	0.372	1	0.124				Oaf	0.00269442	-0.344185	0.488	0.639	1	-0.151
Emp1	0.0179585	0.28322	0.913	0.906	1	0.007				Bmpr2	0.00135354	-0.344209	0.559	0.694	1	-0.135
Serping1	0.00626453	0.282999	0.992	0.961	1	0.031				Ptms	0.000198129	-0.344471	0.85	0.928	1	-0.078
Csf1	0.0235671	0.281996	0.811	0.739	1	0.072				Cox8a	1.09397e-05	-0.344596	0.961	0.994	0.124319	-0.033
Bcl2l11	0.00201368	0.281844	0.362	0.167	1	0.195				Arhgdia	8.28134e-05	-0.345409	0.646	0.822	0.941092	-0.176
Ccdc3	0.0421064	0.281812	0.268	0.122	1	0.146				Polr2k	4.6334e-05	-0.345766	0.252	0.506	0.52654	-0.254
Cxcl3	0.214662	0.281726	0.15	0.139	1	0.011				Nav1	0.00153185	-0.345945	0.638	0.733	1	-0.095
Tmed3	0.000972148	0.279914	0.969	0.944	1	0.025				Hacd4	0.000436772	-0.346497	0.354	0.539	1	-0.185
Colec12	0.015019	0.279831	0.78	0.728	1	0.052				Aldh1a3	0.00199527	-0.347084	0.063	0.194	1	-0.131
Jmjd1c	0.00638951	0.279204	0.543	0.456	1	0.087				Anxa3	0.0208034	-0.347646	0.48	0.711	1	-0.231
Fst	0.109799	0.277804	0.614	0.622	1	-0.008				Eef1g	2.81317e-05	-0.348808	0.945	0.972	0.319688	-0.027
Atf5	0.015202	0.277609	0.528	0.383	1	0.145				Plk2	0.0118297	-0.349154	0.213	0.378	1	-0.165
Tnfsf12	0.00268546	0.275633	0.512	0.428	1	0.084				Vdac1	0.000130673	-0.349855	0.378	0.567	1	-0.189
Tgif1	0.000962006	0.275094	0.291	0.133	1	0.158				Apbb1ip	6.4082e-05	-0.350283	0.307	0.517	0.728228	-0.21
Rel	0.00369328	0.273499	0.48	0.339	1	0.141				Col8a2	0.000259292	-0.350542	0.079	0.217	1	-0.138
Bach1	0.0107658	0.270508	0.701	0.661	1	0.04				Mrps26	3.2273e-05	-0.350981	0.197	0.411	0.36675	-0.214
Casp4	0.00109624	0.270071	0.472	0.3	1	0.172				Tma7	2.30541e-05	-0.351184	0.724	0.878	0.261986	-0.154
Mxd1	0.000684479	0.269157	0.11	0.039	1	0.071				Hmgn1	6.06863e-05	-0.351819	0.795	0.894	0.689639	-0.099
Reep3	0.00700381	0.268095	0.756	0.656	1	0.1				Hmgb2	0.0120648	-0.351958	0.15	0.211	1	-0.061
Celf2	0.00328171	0.267837	0.756	0.617	1	0.139				Rps11	1.66932e-10	-0.352015	1	1	1.89702e-06	0
Rpl10-ps3	0.062432	0.267346	0.85	0.739	1	0.111				Cavin3	0.000313185	-0.352015	0.756	0.878	1	-0.122
Vcam1	0.0812172	0.267311	0.685	0.706	1	-0.021				Nsg1	0.000179136	-0.352442	0.26	0.417	1	-0.157
Arhgdib	0.0161271	0.267101	0.425	0.278	1	0.147				Zbp1	0.000758641	-0.353026	0.323	0.539	1	-0.216
Hmcn2	0.000710943	0.266934	0.165	0.05	1	0.115				H2afy	0.000171985	-0.353874	0.472	0.611	1	-0.139
Pcbp2	0.00284973	0.265539	0.701	0.594	1	0.107				Atp5md	0.00014415	-0.35394	0.52	0.7	1	-0.18
Fnip2	0.000461222	0.265371	0.252	0.122	1	0.13				Psma7	0.000109053	-0.354091	0.717	0.894	1	-0.177
Gnptg	0.000444918	0.264656	0.291	0.15	1	0.141				Vapa	5.62098e-05	-0.354227	0.591	0.778	0.638768	-0.187
Sdf4	0.00612028	0.263751	0.748	0.672	1	0.076				Emilin1	0.000561926	-0.354813	0.37	0.511	1	-0.141
Chpf	0.00561221	0.263702	0.441	0.289	1	0.152				Sh3kbp1	0.00011387	-0.355739	0.213	0.411	1	-0.198
Mat2a	0.0211739	0.262452	0.74	0.639	1	0.101				Hmcn1	0.000403513	-0.355841	0.126	0.233	1	-0.107
Uap1	0.0864606	0.262036	0.858	0.844	1	0.014				Ndufa7	0.00015718	-0.356107	0.654	0.767	1	-0.113
Sema5a	0.00245574	0.261508	0.189	0.094	1	0.095				Gtf2h5	3.4015e-05	-0.356188	0.622	0.772	0.386547	-0.15
Rpn2	0.00214524	0.261463	0.89	0.856	1	0.034				Nol7	4.43296e-05	-0.356301	0.291	0.467	0.503762	-0.176
Cd300c2	0.0054413	0.260055	0.11	0.011	1	0.099				Pdlim4	0.000107057	-0.356301	0.22	0.456	1	-0.236
Lepr	0.0122158	0.258056	0.11	0.039	1	0.071				Rpl29	3.31519e-07	-0.356836	0.992	1	0.00376739	-0.008
Jdp2	0.0354951	0.257882	0.409	0.433	1	-0.024				Atxn10	0.000158805	-0.356933	0.433	0.622	1	-0.189
Il1rl1	0.240248	0.257125	0.157	0.244	1	-0.087				Rpl18a	3.06196e-10	-0.357015	1	1	3.47961e-06	0
Os9	0.00366895	0.257107	0.654	0.556	1	0.098				Mdh2	3.82549e-05	-0.357052	0.52	0.706	0.434728	-0.186
Gm20547	0.0431506	0.256331	0.354	0.172	1	0.182				Lman1	7.87353e-05	-0.357148	0.654	0.844	0.894748	-0.19
Ccl11	0.206076	0.255358	0.717	0.561	1	0.156				Pkig	5.39433e-05	-0.357429	0.165	0.361	0.613012	-0.196
Ugdh	0.146309	0.254967	0.78	0.75	1	0.03				Csgalnact1	3.46995e-05	-0.357557	0.197	0.467	0.394326	-0.27
Plin2	0.00555927	0.254856	0.339	0.244	1	0.095				Thbs3	0.00338985	-0.358068	0.402	0.583	1	-0.181
Erlec1	0.0111405	0.253733	0.646	0.567	1	0.079				Sf3b5	8.15997e-05	-0.358729	0.575	0.728	0.927299	-0.153
Gria3	0.00508685	0.253353	0.378	0.239	1	0.139				Pdia6	0.000455092	-0.358904	0.898	0.956	1	-0.058
Anpep	0.00232459	0.252275	0.283	0.144	1	0.139				Creb5	0.0479402	-0.358991	0.244	0.361	1	-0.117
Bace2	0.0010481	0.25163	0.22	0.089	1	0.131				Sipa1l1	4.0777e-05	-0.359812	0.134	0.344	0.463389	-0.21
Ubl3	0.00620246	0.250526	0.433	0.267	1	0.166				Lgalsl	0.000526123	-0.360259	0.173	0.317	1	-0.144
C1qtnf6	0.0214346	0.250402	0.732	0.65	1	0.082				Lrrc59	0.000742639	-0.360383	0.394	0.544	1	-0.15
										Ctnna1	3.99086e-05	-0.360854	0.354	0.6	0.453522	-0.246
										Ndufv2	6.24049e-05	-0.360854	0.354	0.594	0.709169	-0.24
										Rpl36a	3.15223e-06	-0.360897	0.969	0.994	0.035822	-0.025
										Abracl	0.000533261	-0.361696	0.583	0.744	1	-0.161
										Pcdh19	0.000215789	-0.361902	0.354	0.583	1	-0.229
										Eif2s1	3.49176e-05	-0.362739	0.268	0.489	0.396803	-0.221
										Cd59a	0.00612125	-0.363033	0.236	0.322	1	-0.086
										Rpl24	3.4127e-08	-0.363388	1	1	0.000387819	0
										Snrpe	0.000114983	-0.364275	0.575	0.761	1	-0.186
										Srp19	6.58603e-05	-0.365235	0.417	0.589	0.748436	-0.172
										Rpl7	5.46382e-08	-0.36529	1	1	0.000620908	0
										Arpc5	3.67158e-05	-0.366003	0.575	0.772	0.417238	-0.197
										Stip1	1.11846e-05	-0.366045	0.157	0.378	0.127102	-0.221
										Tcim	0.00608735	-0.366247	0.102	0.256	1	-0.154
										Pfdn1	2.30124e-05	-0.36633	0.331	0.594	0.261513	-0.263
										Srsf3	0.000373432	-0.366575	0.63	0.739	1	-0.109
										Rala	9.3762e-05	-0.367321	0.402	0.606	1	-0.204
										Syf2	3.90093e-05	-0.367415	0.276	0.472	0.443302	-0.196
										Tbrg1	6.21443e-05	-0.367549	0.724	0.85	0.706207	-0.126
										Ndufs2	8.91823e-05	-0.367653	0.441	0.694	1	-0.253
										Lsm12	4.02139e-05	-0.36779	0.378	0.578	0.456991	-0.2
										Nek7	6.27888e-05	-0.368415	0.339	0.522	0.713532	-0.183
										Rexo2	0.000145856	-0.369327	0.598	0.733	1	-0.135
										Micos13	3.3799e-05	-0.369859	0.701	0.767	0.384092	-0.066
										Fth1	0.000554668	-0.37013	1	1	1	0
										Nap1l1	0.000274115	-0.370364	0.654	0.778	1	-0.124
										Atp5j2	1.68471e-06	-0.370996	0.874	0.95	0.0191451	-0.076
										Btf3	1.00987e-06	-0.371063	0.945	0.994	0.0114762	-0.049
										Rps16	1.18528e-12	-0.371876	1	1	1.34695e-08	0
										Fam104a	6.23195e-05	-0.371922	0.488	0.594	0.708199	-0.106
										Ccnd1	0.000634628	-0.372136	0.173	0.311	1	-0.138
										Rplp0	4.01151e-10	-0.372843	1	1	4.55868e-06	0
										Gjb5	0.000383509	-0.373349	0.008	0.194	1	-0.186
										Dpysl2	0.000277669	-0.374435	0.441	0.6	1	-0.159
										Rbms3	0.000158798	-0.374496	0.591	0.694	1	-0.103
										Mrps15	3.28252e-06	-0.376537	0.157	0.428	0.0373025	-0.271
										Rpl6	4.80864e-10	-0.376759	1	1	5.46454e-06	0
										Ndufa3	4.06172e-05	-0.377054	0.331	0.539	0.461574	-0.208
										Fibin	0.00423844	-0.377977	0.323	0.417	1	-0.094
										Dnpep	1.9265e-05	-0.378705	0.213	0.428	0.218928	-0.215
										Ywhaq	7.73813e-05	-0.37889	0.661	0.822	0.879361	-0.161
										Rpl34	8.91659e-11	-0.379616	1	1	1.01328e-06	0
										Fkbp11	0.00140955	-0.379792	0.425	0.606	1	-0.181
										Uqcc2	0.000105105	-0.380579	0.693	0.828	1	-0.135
										Cltb	0.000268848	-0.380866	0.52	0.694	1	-0.174
										Vdac2	7.24452e-05	-0.381618	0.52	0.683	0.823268	-0.163
										Tmem176b	0.00326696	-0.382703	0.701	0.794	1	-0.093
										Rpl18	8.49574e-09	-0.382752	1	1	9.65456e-05	0
										Hcfc1r1	0.000165886	-0.383621	0.598	0.711	1	-0.113
										Ndufv3	9.71535e-06	-0.383738	0.559	0.817	0.110405	-0.258
										Atp5k	4.15299e-06	-0.384357	0.236	0.461	0.0471946	-0.225
										Adam12	0.000289582	-0.385003	0.268	0.478	1	-0.21
										Rtraf	1.81366e-05	-0.385487	0.646	0.794	0.206104	-0.148
										Tln1	0.000145049	-0.3858	0.512	0.717	1	-0.205
										Jag1	2.92092e-05	-0.386188	0.142	0.339	0.331933	-0.197
										Btg3	3.39177e-06	-0.38771	0.173	0.411	0.038544	-0.238
										Myof	5.05464e-05	-0.387897	0.465	0.667	0.574409	-0.202
										Ndufs5	7.31047e-06	-0.388041	0.677	0.867	0.0830762	-0.19
										Lxn	2.67538e-05	-0.388455	0.189	0.35	0.30403	-0.161
										Atp5c1	1.48971e-05	-0.38855	0.756	0.889	0.169291	-0.133
										Aimp1	4.32755e-05	-0.389278	0.276	0.494	0.491783	-0.218
										Rbm3	1.15922e-06	-0.389528	0.976	0.983	0.0131734	-0.007
										Dstn	0.000115418	-0.389916	0.827	0.839	1	-0.012
										Rras	5.98086e-05	-0.39041	0.48	0.683	0.679665	-0.203
										Tspan6	3.3126e-05	-0.390601	0.228	0.417	0.376444	-0.189
										Sec61b	4.66645e-05	-0.391436	0.898	0.972	0.530295	-0.074
										Slc16a2	7.29277e-05	-0.392495	0.26	0.456	0.828751	-0.196
										Igfbp5	0.242781	-0.392899	0.512	0.422	1	0.09
										Rps18	6.07437e-05	-0.393327	0.331	0.594	0.690292	-0.263
										Ddit4	7.97821e-06	-0.394146	0.031	0.228	0.0906644	-0.197
										Esyt2	0.000539523	-0.394329	0.465	0.6	1	-0.135
										Ufm1	6.61874e-06	-0.395334	0.354	0.578	0.0752153	-0.224
										Mrpl17	8.05347e-06	-0.395334	0.378	0.561	0.0915197	-0.183
										Thy1	0.00130345	-0.395991	0.74	0.917	1	-0.177
										Tm4sf1	0.0116749	-0.396047	0.441	0.65	1	-0.209
										Ranbp1	8.92068e-05	-0.398147	0.512	0.739	1	-0.227
										Eif5b	9.01389e-06	-0.398651	0.354	0.594	0.102434	-0.24
										Emilin2	0.00619874	-0.399095	0.394	0.467	1	-0.073
										Arpc1b	1.7223e-06	-0.399409	0.906	0.972	0.0195723	-0.066
										Rpsa	5.45313e-12	-0.399425	1	1	6.19694e-08	0
										Mmp9	0.00049029	-0.400805	0.031	0.117	1	-0.086
										Srp9	2.49639e-05	-0.401254	0.654	0.772	0.28369	-0.118
										Rps13	9.77015e-11	-0.401654	1	1	1.11028e-06	0
										Atp5g2	1.23272e-06	-0.402341	0.89	0.944	0.0140087	-0.054
										Ndufa11	1.22998e-05	-0.402439	0.63	0.889	0.139775	-0.259
										Eef1b2	1.7955e-08	-0.403454	1	1	0.00020404	0
										Rpl12	6.57038e-11	-0.403579	1	1	7.46658e-07	0
										Cops9	2.46733e-05	-0.403722	0.425	0.639	0.280387	-0.214
										H13	3.09021e-05	-0.403722	0.433	0.617	0.351171	-0.184
										Snrpg	6.98811e-06	-0.404022	0.748	0.883	0.0794129	-0.135
										Rpl36al	2.15107e-06	-0.40405	0.953	0.972	0.0244447	-0.019
										Lgals9	2.19625e-05	-0.405767	0.362	0.561	0.249581	-0.199
										Crip2	0.000723413	-0.406889	0.26	0.428	1	-0.168
										Ak2	1.31165e-05	-0.407194	0.26	0.456	0.149055	-0.196
										Mrpl33	4.05636e-06	-0.408997	0.748	0.933	0.0460965	-0.185
										Mical2	1.56892e-05	-0.409056	0.11	0.3	0.178292	-0.19
										Slc25a4	3.95831e-08	-0.409123	0.929	0.983	0.000449823	-0.054
										Hspa5	7.62056e-05	-0.409135	0.992	1	0.866	-0.008
										Ndufb7	3.23018e-06	-0.409551	0.583	0.789	0.0367078	-0.206
										Pla2g4a	4.62966e-05	-0.41144	0.252	0.483	0.526114	-0.231
										Rps25	2.69414e-09	-0.413829	1	1	3.06162e-05	0
										Srrm1	7.98344e-06	-0.413918	0.354	0.594	0.0907238	-0.24
										Ctla2a	0.104227	-0.414969	0.787	0.806	1	-0.019
										Lmcd1	0.000149872	-0.414993	0.047	0.178	1	-0.131
										Snrpd2	2.83256e-05	-0.415193	0.677	0.856	0.321892	-0.179
										Fscn1	8.37657e-06	-0.415404	0.213	0.467	0.0951913	-0.254
										Rpl28	2.01264e-13	-0.416274	1	1	2.28716e-09	0
										Rps21	2.55648e-12	-0.416346	1	1	2.90519e-08	0
										Akr1a1	1.41503e-05	-0.417053	0.709	0.861	0.160804	-0.152
										Fbln5	0.000727809	-0.417172	0.472	0.611	1	-0.139
										Fdps	2.21886e-05	-0.417397	0.094	0.25	0.252152	-0.156
										Eif3d	3.2826e-06	-0.418157	0.299	0.578	0.0373035	-0.279
										Arpc2	6.11506e-07	-0.418196	0.89	0.961	0.00694916	-0.071
										Ier3ip1	1.03847e-05	-0.418358	0.598	0.75	0.118012	-0.152
										Rpl3	1.91032e-12	-0.418921	1	1	2.17089e-08	0
										Tmem45a	0.000101963	-0.419924	0.307	0.5	1	-0.193
										Cct8	7.77231e-06	-0.421486	0.488	0.706	0.0883246	-0.218
										S1pr3	3.20067e-05	-0.421805	0.142	0.3	0.363725	-0.158
										Plp2	4.6602e-05	-0.422407	0.299	0.478	0.529585	-0.179
										Elob	3.26162e-08	-0.422831	0.984	0.989	0.00037065	-0.005
										Gfra2	4.63409e-06	-0.422831	0.024	0.267	0.0526619	-0.243
										Rps28	5.24398e-09	-0.423617	0.984	1	5.95926e-05	-0.016
										Actn4	1.99635e-05	-0.424682	0.417	0.622	0.226865	-0.205
										Hmgcs1	0.000103496	-0.424802	0.173	0.317	1	-0.144
										Lgals3bp	8.18618e-06	-0.424912	0.787	0.928	0.0930277	-0.141
										Ecm1	0.00155319	-0.42693	0.78	0.867	1	-0.087
										Rps8	1.0434e-16	-0.428796	1	1	1.18572e-12	0
										Spp1	0.257755	-0.429404	0.189	0.111	1	0.078
										Ak1	5.59935e-05	-0.430444	0.307	0.539	0.63631	-0.232
										Steap1	1.84477e-06	-0.430742	0.055	0.256	0.0209639	-0.201
										Prss23	0.000493357	-0.431169	0.961	0.928	1	0.033
										Psmb5	7.53105e-06	-0.432441	0.543	0.739	0.0855828	-0.196
										Cfl1	4.9782e-06	-0.433065	0.89	0.928	0.0565723	-0.038
										Atp5o	4.37319e-07	-0.433106	0.74	0.917	0.00496969	-0.177
										Capzb	2.00144e-06	-0.433868	0.646	0.828	0.0227443	-0.182
										Clmp	7.88979e-05	-0.435976	0.457	0.65	0.896596	-0.193
										Psma1	6.58719e-07	-0.436531	0.299	0.544	0.00748568	-0.245
										Phldb2	1.68479e-05	-0.437378	0.197	0.411	0.19146	-0.214
										Tuba1c	4.06293e-05	-0.437636	0.331	0.594	0.461711	-0.263
										Vwa5a	2.12149e-06	-0.437938	0.283	0.55	0.0241087	-0.267
										Fstl1	1.50965e-06	-0.439025	1	0.994	0.0171557	0.006
										Fermt2	5.49534e-05	-0.43939	0.551	0.783	0.624491	-0.232
										Lbh	7.17453e-05	-0.440248	0.173	0.339	0.815314	-0.166
										Pabpc1	1.32059e-06	-0.440382	0.858	0.933	0.0150072	-0.075
										Ndufa2	5.79487e-07	-0.440756	0.787	0.922	0.00658529	-0.135
										Glipr2	1.43703e-06	-0.441905	0.299	0.533	0.0163305	-0.234
										Metap2	4.72594e-06	-0.44306	0.449	0.622	0.0537056	-0.173
										Parm1	1.16143e-06	-0.443194	0.079	0.289	0.0131985	-0.21
										Ap1s1	1.65743e-07	-0.444364	0.165	0.522	0.0018835	-0.357
										Pdlim1	3.30782e-05	-0.445606	0.354	0.644	0.375901	-0.29
										Steap2	4.1558e-05	-0.445606	0.22	0.461	0.472265	-0.241
										Rpl32	3.84104e-14	-0.446047	1	1	4.36496e-10	0
										Eif6	1.098e-06	-0.446342	0.378	0.617	0.0124777	-0.239
										Ndufa4	1.62151e-06	-0.446746	0.811	0.911	0.0184268	-0.1
										Vcp	7.69899e-08	-0.446975	0.843	0.939	0.000874914	-0.096
										Tppp3	0.00285659	-0.447144	0.252	0.389	1	-0.137
										Ncl	4.33478e-06	-0.449099	0.701	0.928	0.0492605	-0.227
										S100a16	4.99484e-05	-0.450387	0.732	0.844	0.567614	-0.112
										Serpina3n	0.00225514	-0.450402	0.819	0.778	1	0.041
										Sigmar1	1.20041e-05	-0.450538	0.362	0.556	0.136415	-0.194
										Snrpd1	1.02339e-05	-0.451028	0.362	0.567	0.116298	-0.205
										Lpp	2.39017e-05	-0.452365	0.709	0.794	0.271619	-0.085
										S100a10	8.39753e-05	-0.452576	0.976	0.978	0.954295	-0.002
										Loxl3	2.81988e-06	-0.454019	0.291	0.483	0.0320452	-0.192
										Efemp1	0.0107061	-0.454367	0.52	0.628	1	-0.108
										Tmem258	2.1529e-06	-0.454603	0.591	0.811	0.0244656	-0.22
										Tmsb4x	0.000148114	-0.45521	1	1	1	0
										Itgb1	3.76049e-06	-0.455629	0.898	0.944	0.0427342	-0.046
										Rras2	7.36417e-06	-0.456442	0.197	0.439	0.0836864	-0.242
										Dynll1	1.53378e-07	-0.458984	0.898	0.972	0.00174299	-0.074
										Slc16a3	3.43372e-05	-0.459495	0.063	0.2	0.390208	-0.137
										Cox7c	7.29815e-08	-0.460966	0.906	0.967	0.000829362	-0.061
										Hnrnpab	5.7326e-07	-0.462823	0.701	0.839	0.00651453	-0.138
										Gm11361	6.90065e-14	-0.463726	1	1	7.8419e-10	0
										Lamtor2	9.24595e-08	-0.463791	0.63	0.833	0.00105071	-0.203
										Gng5	3.73242e-10	-0.465494	0.953	0.994	4.24152e-06	-0.041
										Pfn1	2.87813e-08	-0.465947	0.953	0.994	0.00032707	-0.041
										Prmt1	1.11167e-06	-0.466088	0.252	0.478	0.012633	-0.226
										Sulf1	9.54038e-06	-0.466458	0.433	0.65	0.108417	-0.217
										Rpl15	8.16948e-16	-0.467293	1	1	9.2838e-12	0
										Loxl1	2.15007e-06	-0.467306	0.866	0.961	0.0244334	-0.095
										Ncam1	0.000336482	-0.468817	0.244	0.417	1	-0.173
										Hspa4	1.07444e-06	-0.468972	0.331	0.583	0.01221	-0.252
										Id1	1.17869e-05	-0.469246	0.016	0.2	0.133946	-0.184
										Dad1	5.76892e-08	-0.470142	0.882	0.989	0.00065558	-0.107
										Uqcrq	1.70093e-07	-0.470196	0.764	0.889	0.00193294	-0.125
										Zyx	6.95155e-06	-0.47097	0.323	0.622	0.0789974	-0.299
										Hes1	0.000539989	-0.471741	0.331	0.461	1	-0.13
										Penk	0.0563098	-0.473589	0.283	0.228	1	0.055
										Itpripl2	2.51885e-07	-0.473992	0.354	0.656	0.00286242	-0.302
										Vcl	1.44251e-05	-0.474464	0.354	0.55	0.163927	-0.196
										Crlf1	8.47081e-05	-0.474972	0.031	0.15	0.962623	-0.119
										Mtpn	1.64224e-07	-0.47509	0.528	0.767	0.00186624	-0.239
										Atp5g1	1.17255e-08	-0.475615	0.906	0.939	0.000133249	-0.033
										Cxcl12	0.0116963	-0.47605	0.811	0.822	1	-0.011
										Eif4ebp1	2.46627e-06	-0.477309	0.339	0.561	0.0280267	-0.222
										Prelid1	1.74085e-06	-0.478531	0.559	0.717	0.019783	-0.158
										Rplp2	1.94139e-14	-0.478736	1	1	2.20619e-10	0
										Anp32b	1.85623e-05	-0.479273	0.48	0.711	0.210942	-0.231
										Rps29	3.10578e-14	-0.479622	0.984	1	3.52941e-10	-0.016
										Rpl31	7.64885e-13	-0.480468	0.992	1	8.69215e-09	-0.008
										Serbp1	3.38789e-07	-0.48307	0.724	0.844	0.00385	-0.12
										Mrpl52	3.86525e-07	-0.483656	0.63	0.833	0.00439247	-0.203
										Lmo4	9.23193e-06	-0.485086	0.307	0.528	0.104912	-0.221
										Tpr	8.7086e-07	-0.485427	0.559	0.767	0.00989646	-0.208
										Cavin2	3.90674e-06	-0.487843	0.157	0.456	0.0443962	-0.299
										Galk1	3.15913e-07	-0.488008	0.252	0.489	0.00359004	-0.237
										Gm11808	0.0213243	-0.488969	0.669	0.622	1	0.047
										Clic1	1.14385e-07	-0.489433	0.85	0.933	0.00129988	-0.083
										Vgll3	1.37492e-05	-0.491095	0.504	0.711	0.156246	-0.207
										Cks2	5.21008e-06	-0.491518	0.047	0.239	0.0592074	-0.192
										Cdk6	1.26954e-07	-0.4922	0.197	0.461	0.0014427	-0.264
										Polr2f	4.70175e-08	-0.493147	0.394	0.672	0.000534306	-0.278
										Rpl38	1.72897e-12	-0.493835	0.984	1	1.9648e-08	-0.016
										Rps17	3.56595e-12	-0.494081	1	1	4.05234e-08	0
										Vamp5	6.07297e-06	-0.496832	0.142	0.311	0.0690132	-0.169
										Rps20	1.15944e-17	-0.500172	1	1	1.31759e-13	0
										Hist1h2bc	0.000181848	-0.500507	0.346	0.456	1	-0.11
										Mprip	5.84322e-08	-0.503201	0.535	0.733	0.000664023	-0.198
										Cct7	1.67041e-07	-0.503434	0.488	0.711	0.00189825	-0.223
										Esd	3.03973e-06	-0.503707	0.709	0.817	0.0345435	-0.108
										Rpl10a	4.615e-12	-0.504019	1	1	5.24448e-08	0
										Slco3a1	2.39151e-08	-0.505765	0.22	0.539	0.000271771	-0.319
										Rpl36	1.58362e-14	-0.506702	1	1	1.79963e-10	0
										Nme1	2.61451e-07	-0.508561	0.551	0.744	0.00297112	-0.193
										Erh	5.19728e-07	-0.508609	0.583	0.772	0.00590619	-0.189
										Arhgap29	5.17195e-07	-0.509287	0.236	0.55	0.00587741	-0.314
										Osr1	3.20809e-06	-0.509809	0.197	0.467	0.0364568	-0.27
										Ccn5	0.0120265	-0.511155	0.528	0.644	1	-0.116
										Cox6b1	7.76182e-10	-0.511978	0.843	0.939	8.82053e-06	-0.096
										Rack1	3.90448e-12	-0.512287	0.992	1	4.43705e-08	-0.008
										Set	3.9264e-07	-0.51521	0.512	0.744	0.00446196	-0.232
										Sh3glb1	4.69384e-09	-0.515781	0.85	0.961	5.33408e-05	-0.111
										Igfbp7	8.78196e-05	-0.517197	1	0.994	0.997982	0.006
										Dram1	4.68359e-06	-0.517199	0.457	0.583	0.0532243	-0.126
										Rpl27	1.11702e-16	-0.517678	1	1	1.26939e-12	0
										Smad7	6.62776e-06	-0.519046	0.559	0.767	0.0753178	-0.208
										Kif26b	5.34772e-06	-0.51948	0.165	0.378	0.0607715	-0.213
										Ctps	9.58501e-08	-0.520215	0.15	0.456	0.00108924	-0.306
										Rpl23a	7.93482e-14	-0.521993	1	1	9.01713e-10	0
										Ran	6.51783e-07	-0.522595	0.748	0.889	0.00740686	-0.141
										Gpi1	4.99866e-07	-0.524577	0.417	0.639	0.00568047	-0.222
										Rps15	1.0147e-16	-0.524995	1	1	1.1531e-12	0
										Klf13	1.16409e-06	-0.526126	0.331	0.611	0.0132287	-0.28
										Rpl37a	6.77667e-19	-0.5265	1	1	7.701e-15	0
										Hnrnpa1	3.22791e-07	-0.527334	0.52	0.717	0.00366819	-0.197
										Nr4a3	0.0010187	-0.529746	0.189	0.439	1	-0.25
										Rps2	4.13824e-22	-0.535908	1	1	4.7027e-18	0
										Rps27	1.32022e-10	-0.540585	1	1	1.5003e-06	0
										Bpgm	1.12183e-06	-0.542474	0.079	0.278	0.0127485	-0.199
										Eif5a	6.56785e-10	-0.544137	0.89	0.978	7.46371e-06	-0.088
										Fbln2	1.83156e-07	-0.54572	0.945	0.994	0.00208139	-0.049
										Atpif1	1.16685e-09	-0.551444	0.764	0.9	1.32601e-05	-0.136
										Pcsk5	0.000646708	-0.551973	0.386	0.489	1	-0.103
										Bgn	2.15095e-07	-0.553258	1	1	0.00244434	0
										Timm10b	3.82895e-08	-0.553694	0.346	0.683	0.000435122	-0.337
										Plod2	4.22898e-07	-0.555046	0.236	0.483	0.00480581	-0.247
										Cthrc1	0.000549035	-0.559841	0.677	0.783	1	-0.106
										Hhipl1	2.59356e-08	-0.561787	0.134	0.456	0.000294732	-0.322
										Cd200	5.49756e-08	-0.563065	0.142	0.4	0.000624743	-0.258
										Tagln2	4.49761e-08	-0.576559	0.866	0.944	0.000511108	-0.078
										Dio2	3.50521e-07	-0.577002	0.071	0.294	0.00398332	-0.223
										Ppa1	1.02361e-07	-0.577752	0.283	0.583	0.00116323	-0.3
										Hs6st2	9.27963e-06	-0.577752	0.173	0.317	0.105454	-0.144
										Rpl35	5.1248e-21	-0.585211	1	1	5.82383e-17	0
										Ywhae	4.36835e-11	-0.587095	0.756	0.928	4.96419e-07	-0.172
										Ero1l	4.49188e-06	-0.589344	0.165	0.322	0.0510457	-0.157
										Parva	2.29101e-10	-0.589701	0.378	0.672	2.60351e-06	-0.294
										Wdr89	1.64837e-07	-0.58977	0.496	0.728	0.00187321	-0.232
										Palld	4.20296e-06	-0.594328	0.48	0.628	0.0477625	-0.148
										Rps12	3.49736e-14	-0.597175	1	1	3.97441e-10	0
										Fgf7	9.09366e-07	-0.597396	0.291	0.528	0.010334	-0.237
										Bag1	5.31204e-11	-0.59975	0.654	0.878	6.03661e-07	-0.224
										Ostf1	1.29181e-10	-0.601441	0.567	0.806	1.46802e-06	-0.239
										Rps26	2.60205e-15	-0.602946	1	1	2.95697e-11	0
										Loxl2	1.20458e-06	-0.603747	0.748	0.8	0.0136889	-0.052
										Aqp1	2.67641e-06	-0.603747	0.008	0.194	0.0304147	-0.186
										F2r	1.61542e-08	-0.609946	0.094	0.35	0.000183576	-0.256
										Actb	2.76286e-11	-0.60995	1	1	3.13971e-07	0
										Cd44	8.24431e-07	-0.613241	0.378	0.717	0.00936883	-0.339
										Vim	3.12009e-14	-0.614015	1	1	3.54567e-10	0
										Cyb5r3	3.26116e-10	-0.617126	0.764	0.906	3.70598e-06	-0.142
										Bola2	8.12052e-11	-0.617847	0.205	0.578	9.22816e-07	-0.373
										Nme2	1.22748e-09	-0.624465	0.984	0.989	1.39491e-05	-0.005
										Dpysl3	8.07535e-10	-0.630893	0.543	0.839	9.17682e-06	-0.296
										Vegfa	5.55419e-07	-0.63361	0.26	0.506	0.00631178	-0.246
										Fn1	1.91968e-08	-0.634681	1	1	0.000218153	0
										Tuba1b	7.26061e-07	-0.634753	0.654	0.806	0.00825095	-0.152
										Atp2b4	1.37561e-08	-0.635994	0.197	0.456	0.000156325	-0.259
										Odc1	5.02076e-06	-0.636604	0.339	0.633	0.0570559	-0.294
										Rpl39	1.26437e-27	-0.637729	1	1	1.43683e-23	0
										Tubb5	2.27258e-06	-0.638087	0.685	0.828	0.0258256	-0.143
										Sh3bgrl3	3.55975e-10	-0.639866	0.787	0.917	4.0453e-06	-0.13
										Tspo	2.54153e-09	-0.640502	0.772	0.939	2.88819e-05	-0.167
										Bnip3	1.89254e-07	-0.640741	0.094	0.317	0.00215069	-0.223
										Msn	3.14988e-09	-0.644018	0.646	0.8	3.57952e-05	-0.154
										Ccn4	1.70578e-05	-0.645015	0.339	0.489	0.193845	-0.15
										Tnfrsf11b	8.36143e-10	-0.648319	0.063	0.411	9.50193e-06	-0.348
										Npm1	3.90004e-13	-0.663235	0.961	0.989	4.43201e-09	-0.028
										Myl12a	3.5268e-11	-0.665563	0.819	0.939	4.00786e-07	-0.12
										Il11	5.77391e-05	-0.666757	0.008	0.172	0.656147	-0.164
										Ifi27l2a	0.000985026	-0.669821	0.646	0.839	1	-0.193
										Rflnb	2.80624e-08	-0.677404	0.055	0.278	0.000318901	-0.223
										1810037I17Rik	1.73587e-13	-0.680463	0.677	0.933	1.97264e-09	-0.256
										Anxa8	2.31412e-09	-0.681671	0.079	0.356	2.62977e-05	-0.277
										Rpl41	3.49042e-38	-0.681692	1	1	3.96651e-34	0
										Pmepa1	1.35526e-07	-0.68355	0.937	0.961	0.00154011	-0.024
										Enc1	1.32924e-06	-0.688218	0.339	0.594	0.0151055	-0.255
										Anxa2	2.48674e-11	-0.68877	0.976	0.956	2.82593e-07	0.02
										Ext1	1.59241e-11	-0.688835	0.646	0.872	1.80962e-07	-0.226
										Ppia	3.11983e-20	-0.69043	0.992	1	3.54538e-16	-0.008
										Chl1	1.335e-05	-0.691335	0.213	0.478	0.151709	-0.265
										Rpl37	2.18964e-24	-0.698165	0.992	1	2.48831e-20	-0.008
										Myadm	1.888e-10	-0.69902	0.457	0.744	2.14552e-06	-0.287
										Tln2	1.34665e-11	-0.702381	0.197	0.589	1.53034e-07	-0.392
										Rsrp1	8.69229e-12	-0.705601	0.449	0.783	9.87792e-08	-0.334
										Fbn1	1.21646e-08	-0.708141	0.984	0.989	0.000138238	-0.005
										Calm1	4.5122e-16	-0.714039	0.953	0.989	5.12767e-12	-0.036
										Myl6	2.71454e-16	-0.714194	0.992	1	3.08481e-12	-0.008
										Efemp2	1.02155e-10	-0.718648	0.724	0.872	1.16089e-06	-0.148
										Ecscr	4.13782e-11	-0.723107	0.37	0.739	4.70222e-07	-0.369
										Tmem176a	8.81834e-08	-0.73232	0.488	0.744	0.00100212	-0.256
										Inhba	1.62197e-06	-0.735469	0.205	0.339	0.0184321	-0.134
										Igfbp4	0.000210842	-0.744296	0.906	0.811	1	0.095
										Ifitm1	6.18437e-05	-0.747964	0.071	0.172	0.702792	-0.101
										Abi3bp	1.33611e-06	-0.753171	0.835	0.75	0.0151836	0.085
										Aldoa	2.21261e-12	-0.756115	0.803	0.894	2.51441e-08	-0.091
										Lcn2	0.0470494	-0.758064	0.102	0.306	1	-0.204
										Mfap5	1.43107e-11	-0.765415	0.984	1	1.62627e-07	-0.016
										Vcan	4.11487e-08	-0.768187	0.661	0.844	0.000467614	-0.183
										Flna	3.81639e-10	-0.7701	0.323	0.667	4.33695e-06	-0.344
										Tpi1	5.80787e-09	-0.778998	0.354	0.639	6.60006e-05	-0.285
										Higd1a	6.82128e-11	-0.782586	0.465	0.683	7.7517e-07	-0.218
										Prdx5	8.66006e-16	-0.799746	0.898	0.972	9.8413e-12	-0.074
										Dmkn	0.00196722	-0.815148	0.047	0.206	1	-0.159
										Myl9	6.01218e-08	-0.832815	0.063	0.294	0.000683225	-0.231
										Srpx2	1.02798e-13	-0.849787	0.339	0.656	1.1682e-09	-0.317
										Rbp1	8.70061e-06	-0.856104	0.717	0.694	0.0988737	0.023
										Uba52	3.1874e-09	-0.857321	0.843	0.889	3.62216e-05	-0.046
										Mgll	3.79009e-11	-0.857829	0.165	0.45	4.30706e-07	-0.285
										Ldha	1.64809e-12	-0.886778	0.717	0.867	1.87289e-08	-0.15
										Cav1	1.73459e-11	-0.887783	0.134	0.45	1.97119e-07	-0.316
										Nr4a2	1.79474e-08	-0.887971	0.126	0.506	0.000203954	-0.38
										Thbs1	8.03334e-05	-0.890884	0.504	0.756	0.912908	-0.252
										Crip1	5.0674e-15	-0.892354	0.992	0.994	5.75859e-11	-0.002
										Cnn2	1.73501e-12	-0.894487	0.205	0.561	1.97167e-08	-0.356
										Actn1	9.69517e-13	-0.900608	0.433	0.661	1.10176e-08	-0.228
										Cfb	1.40888e-07	-0.906987	0.882	0.856	0.00160105	0.026
										Cald1	3.14496e-19	-0.916513	0.984	0.994	3.57393e-15	-0.01
										Pgam1	7.40134e-16	-0.918837	0.614	0.872	8.41088e-12	-0.258
										Hsd11b1	4.57503e-09	-0.928054	0.528	0.683	5.19906e-05	-0.155
										Eno1b	3.51801e-11	-0.952133	0.181	0.467	3.99787e-07	-0.286
										Csrp2	4.91638e-11	-0.956677	0.638	0.789	5.58697e-07	-0.151
										Pkm	1.59869e-14	-0.958255	0.748	0.872	1.81675e-10	-0.124
										Ndufa4l2	3.15225e-05	-0.967152	0.244	0.306	0.358222	-0.062
										S100a6	1.0365e-32	-0.970105	1	1	1.17788e-28	0
										S100a11	1.53138e-42	-0.974346	1	1	1.74026e-38	0
										Cemip	6.14788e-10	-1.00379	0.016	0.289	6.98645e-06	-0.273
										Tpm4	1.58827e-18	-1.01716	0.756	0.917	1.80491e-14	-0.161
										Fam162a	1.27866e-12	-1.03054	0.362	0.606	1.45306e-08	-0.244
										Myh9	1.0571e-15	-1.03352	0.48	0.783	1.20128e-11	-0.303
										Lrrc15	3.47539e-13	-1.0428	0.142	0.45	3.94944e-09	-0.308
										Serpine1	2.97469e-10	-1.08364	0.402	0.683	3.38043e-06	-0.281
										Lgals1	1.69578e-30	-1.09669	1	0.994	1.92708e-26	0.006
										Thbs4	0.00153404	-1.12355	0.173	0.261	1	-0.088
										Cxcl13	0.000414914	-1.16135	0.094	0.106	1	-0.012
										Sbsn	1.54993e-08	-1.19849	0.118	0.444	0.000176134	-0.326
										Pgk1	3.38919e-15	-1.19896	0.346	0.656	3.85148e-11	-0.31
										Lsp1	4.21902e-17	-1.20714	0.362	0.733	4.79449e-13	-0.371
										Mif	3.56784e-16	-1.2503	0.701	0.839	4.05449e-12	-0.138
										Col8a1	4.53025e-08	-1.25554	0.654	0.711	0.000514817	-0.057
										Sod3	3.22201e-24	-1.28054	0.528	0.817	3.66149e-20	-0.289
										Tnc	1.18523e-13	-1.29686	0.055	0.389	1.34689e-09	-0.334
										Timp1	4.76929e-20	-1.30204	0.874	0.978	5.41982e-16	-0.104
										Saa3	0.00068135	-1.32531	0.63	0.633	1	-0.003
										Timp3	4.6846e-08	-1.34749	0.756	0.656	0.000532358	0.1
										Tpm1	1.37119e-17	-1.34821	0.693	0.833	1.55823e-13	-0.14
										Gapdh	4.18357e-26	-1.39174	0.874	0.983	4.75421e-22	-0.109
										Eno1	5.96877e-19	-1.39794	0.378	0.689	6.78291e-15	-0.311
										Rarres2	2.02536e-13	-1.42854	0.913	0.917	2.30162e-09	-0.004
										Prg4	3.04037e-10	-1.46078	0.291	0.5	3.45507e-06	-0.209
										Cxcl14	2.69283e-07	-1.47859	0.74	0.672	0.00306013	0.068
										Tpm2	4.67178e-13	-1.51637	0.173	0.417	5.30901e-09	-0.244
										Col12a1	5.77856e-13	-1.53882	0.457	0.744	6.56676e-09	-0.287
										Serpinb2	8.8154e-06	-1.58887	0.008	0.194	0.100178	-0.186
										S100a4	1.61311e-13	-1.61163	0.528	0.672	1.83314e-09	-0.144
										C1qtnf3	1.17074e-09	-1.72668	0.362	0.511	1.33043e-05	-0.149
										Ddah1	8.89792e-32	-1.75596	0.378	0.811	1.01116e-27	-0.433
										Hp	1.44144e-08	-1.8109	0.598	0.728	0.000163805	-0.13
										Ltbp2	1.20778e-19	-1.82952	0.244	0.561	1.37252e-15	-0.317
										Ccn3	3.01014e-15	-1.84311	0.236	0.611	3.42073e-11	-0.375
										Ccn2	1.28914e-16	-1.99237	0.323	0.656	1.46498e-12	-0.333
										Cxcl5	4.42754e-08	-2.35892	0.157	0.361	0.000503145	-0.204
										Acta2	1.07992e-23	-2.85599	0.11	0.444	1.22722e-19	-0.334
										Tagln	5.3083e-30	-3.77438	0.039	0.45	6.03235e-26	-0.411

## Sheet: Dataset 7
Supplementary Data 7: Differentially expressed genes (DEG) of endothelial cells by scRNA-Seq at three weeks post-treatment
Differentially expressed markers were identified using Seurat FindMarkers function and significant genes were selected based on the FDR <0.05
Genes with avg_log2FC > 0										Genes with avg_log2FC < 0
Gene name	p_val	avg_log2FC	pct.1	pct.2	p_val_adj	pct.diff				Gene name	p_val	avg_log2FC	pct.1	pct.2	p_val_adj	pct.diff
S100a9	0.999996	3.51096	0.2	0	1	0.2				Ubxn1	0.263132	-0.250498	0.45	0.644	1	-0.194
Cxcl2	2.08817e-15	3.32948	0.95	0.438	2.67995e-11	0.512				Oaf	0.295929	-0.251402	0.25	0.397	1	-0.147
S100a8	0.999996	2.99095	0.15	0	1	0.15				Marcksl1	0.371327	-0.251402	0.7	0.699	1	0.001
Cd14	3.20939e-08	2.58722	0.9	0.452	0.000411893	0.448				Dusp2	0.42827	-0.251402	0.25	0.288	1	-0.038
Ccl3	0.999996	2.54844	0.25	0	1	0.25				Rpl32	0.135567	-0.251476	1	1	1	0
Il1b	1.18808e-08	2.51175	0.45	0.096	0.000152478	0.354				Cnih1	0.206036	-0.251843	0.2	0.37	1	-0.17
Angptl4	1.65479e-07	2.46863	0.5	0.151	0.00212375	0.349				Lman2	0.234604	-0.251843	0.15	0.356	1	-0.206
Selp	0.000488603	2.37282	0.45	0.137	1	0.313				Stt3a	0.24995	-0.251843	0.2	0.329	1	-0.129
Csf3	0.041121	2.36413	0.3	0.027	1	0.273				Jam3	0.255878	-0.251843	0.2	0.342	1	-0.142
Lcn2	0.00109222	2.35822	0.35	0.041	1	0.309				Hnrnpr	0.257772	-0.251843	0.2	0.329	1	-0.129
Fth1	1.47224e-13	2.00888	1	1	1.88948e-09	0				Kcnq1	0.138102	-0.252398	0.15	0.301	1	-0.151
Ccl4	0.000187269	1.92448	0.2	0.027	1	0.173				Txn2	0.154732	-0.252398	0.1	0.288	1	-0.188
Lyz2	6.15611e-13	1.92075	0.85	0.534	7.90076e-09	0.316				Herc1	0.154732	-0.252398	0.15	0.274	1	-0.124
Srgn	7.53704e-08	1.74541	0.85	0.548	0.000967304	0.302				Stag1	0.159294	-0.252398	0.15	0.274	1	-0.124
Errfi1	1.8418e-06	1.48457	0.6	0.137	0.0236377	0.463				Ppp2r2d	0.159294	-0.252398	0.1	0.288	1	-0.188
Cstdc4	0.999996	1.45943	0.15	0	1	0.15				Pofut2	0.165433	-0.252398	0.15	0.26	1	-0.11
Bcl2a1b	6.91776e-05	1.44643	0.25	0.027	0.887825	0.223				Insig2	0.165433	-0.252398	0.1	0.274	1	-0.174
Il6	0.000182469	1.44163	0.5	0.068	1	0.432				Sec61a1	0.169357	-0.252398	0.1	0.274	1	-0.174
Fabp4	0.00792496	1.39129	0.75	0.795	1	-0.045				Pgs1	0.185199	-0.252398	0.15	0.247	1	-0.097
Ccrl2	7.67931e-05	1.38985	0.3	0.055	0.985563	0.245				Mia3	0.207354	-0.252398	0.15	0.219	1	-0.069
Cebpd	8.34105e-06	1.38619	0.85	0.452	0.107049	0.398				Itga6	0.270344	-0.252733	0.6	0.699	1	-0.099
Apoe	8.94956e-05	1.32358	1	0.575	1	0.425				Rarg	0.995718	-0.253119	0	0.178	1	-0.178
Tnf	0.999996	1.32193	0.15	0	1	0.15				3830406C13Rik	0.995718	-0.253119	0	0.178	1	-0.178
Cxcl1	0.00390534	1.31829	1	0.548	1	0.452				Zfc3h1	0.995718	-0.253119	0	0.178	1	-0.178
Ifrd1	1.24325e-08	1.31734	0.9	0.548	0.000159559	0.352				Gm5617	0.995718	-0.253119	0	0.178	1	-0.178
Sod2	1.21212e-06	1.26964	0.65	0.356	0.0155564	0.294				Tfdp1	0.995718	-0.253119	0	0.164	1	-0.164
Lmna	3.02542e-08	1.26507	0.95	0.89	0.000388283	0.06				Mrpl44	0.995718	-0.253119	0	0.164	1	-0.164
Glycam1	0.0017055	1.24497	0.2	0.041	1	0.159				Nol4l	0.995718	-0.253119	0	0.164	1	-0.164
Tm4sf1	5.91118e-09	1.23925	1	0.945	7.58641e-05	0.055				Mtss1l	0.995718	-0.253119	0	0.164	1	-0.164
Clic4	1.9753e-12	1.2144	0.95	0.877	2.53509e-08	0.073				Arhgef3	0.995718	-0.253119	0	0.164	1	-0.164
Ly6c1	0.000119398	1.19119	0.85	0.603	1	0.247				Fam222b	0.995718	-0.253119	0	0.164	1	-0.164
Nr4a2	0.00492379	1.17082	0.4	0.233	1	0.167				Tbk1	0.995718	-0.253119	0	0.164	1	-0.164
Socs3	5.93208e-06	1.15461	0.9	0.452	0.0761323	0.448				2210016F16Rik	0.995718	-0.253119	0	0.164	1	-0.164
Pnrc1	2.55301e-08	1.15263	1	0.753	0.000327653	0.247				Zbtb33	0.995718	-0.253119	0	0.164	1	-0.164
Cd9	1.96103e-05	1.15063	0.95	0.575	0.251678	0.375				Tbc1d2b	0.995718	-0.253119	0	0.164	1	-0.164
Cxcl10	0.0037434	1.148	0.4	0.055	1	0.345				Ankrd46	0.995718	-0.253119	0	0.151	1	-0.151
Rnf19b	0.00108735	1.13583	0.5	0.178	1	0.322				4930503L19Rik	0.995718	-0.253119	0	0.151	1	-0.151
Pim1	3.5202e-06	1.13468	0.85	0.411	0.0451783	0.439				Naf1	0.995718	-0.253119	0	0.151	1	-0.151
Nfkbia	1.41257e-07	1.12224	1	0.986	0.00181289	0.014				Derl2	0.995718	-0.253119	0	0.151	1	-0.151
Saa3	3.09339e-06	1.12165	0.7	0.397	0.0397005	0.303				Exoc7	0.995718	-0.253119	0	0.151	1	-0.151
Hbegf	7.36305e-05	1.12093	0.75	0.658	0.944974	0.092				Tmem158	0.995718	-0.253119	0	0.151	1	-0.151
Kdm6b	7.29372e-05	1.09366	0.95	0.521	0.936077	0.429				Csad	0.995718	-0.253119	0	0.151	1	-0.151
Emp1	2.30227e-06	1.0763	0.9	0.877	0.0295473	0.023				Lta4h	0.995718	-0.253119	0	0.151	1	-0.151
Nlrp3	0.994307	1.07039	0.3	0	1	0.3				Cpped1	0.995718	-0.253119	0	0.137	1	-0.137
Arid5b	3.83042e-06	1.06054	0.7	0.219	0.0491596	0.481				Prrc1	0.995718	-0.253119	0	0.137	1	-0.137
Mcl1	5.64032e-08	1.05645	0.85	0.904	0.000723879	-0.054				Tgfb1i1	0.995718	-0.253119	0	0.137	1	-0.137
Cdkn1a	5.98463e-05	1.05552	0.75	0.466	0.768068	0.284				Magix	0.995718	-0.253119	0	0.137	1	-0.137
Il6st	0.000121858	1.02836	0.6	0.247	1	0.353				Inafm2	0.995718	-0.253119	0	0.123	1	-0.123
Tnfaip3	0.00238223	1.0271	0.65	0.288	1	0.362				Maml3	0.995718	-0.253119	0	0.123	1	-0.123
Tyrobp	1.8235e-06	1.0199	0.55	0.233	0.0234028	0.317				Grp	0.995718	-0.253119	0	0.11	1	-0.11
Adamts1	2.54616e-05	1.00191	0.95	0.767	0.326775	0.183				Kdelr2	0.243281	-0.253567	0.45	0.644	1	-0.194
Clec4e	0.994333	1	0.25	0	1	0.25				Rexo2	0.237388	-0.254094	0.5	0.548	1	-0.048
Fbln2	0.0432322	0.999141	0.65	0.178	1	0.472				Rhoj	0.331029	-0.25496	0.45	0.644	1	-0.194
Kxd1	0.034369	0.998481	0.8	0.575	1	0.225				Gm38394	0.17463	-0.255486	0.4	0.507	1	-0.107
Tinagl1	0.000757151	0.995652	0.55	0.274	1	0.276				Wapl	0.154618	-0.256432	0.25	0.384	1	-0.134
Abca1	0.000170012	0.973507	0.8	0.534	1	0.266				Msrb3	0.165888	-0.256432	0.25	0.356	1	-0.106
Hilpda	0.00722096	0.972866	0.45	0.219	1	0.231				Syt11	0.197908	-0.256432	0.15	0.356	1	-0.206
Timp2	0.000631441	0.969776	0.85	0.356	1	0.494				Gusb	0.237399	-0.256432	0.15	0.301	1	-0.151
Bcl2a1d	0.994346	0.963474	0.15	0	1	0.15				Ndufab1	0.260394	-0.256799	0.5	0.562	1	-0.062
Zfp36	0.000850285	0.931462	0.95	0.863	1	0.087				Pank2	0.11955	-0.257634	0.05	0.288	1	-0.238
Ndrg1	0.0043187	0.92679	0.75	0.384	1	0.366				Actl6a	0.121604	-0.257634	0.1	0.26	1	-0.16
Sele	0.133303	0.916806	0.4	0.137	1	0.263				Abi3	0.133512	-0.257634	0.1	0.247	1	-0.147
Adamts4	0.00538047	0.912984	0.65	0.342	1	0.308				Urm1	0.133512	-0.257634	0.1	0.247	1	-0.147
Mgp	0.00383355	0.906371	0.15	0.014	1	0.136				Lpcat1	0.138836	-0.257634	0.1	0.233	1	-0.133
Tagln	0.0267577	0.904422	0.15	0.041	1	0.109				Lbh	0.138836	-0.257634	0.1	0.233	1	-0.133
Wfdc17	5.45224e-05	0.902662	0.45	0.11	0.699741	0.34				Plaa	0.163476	-0.257634	0.1	0.205	1	-0.105
Il1rn	0.994376	0.887525	0.15	0	1	0.15				Abcg1	0.263015	-0.257634	0.4	0.507	1	-0.107
Upp1	3.26296e-05	0.87683	0.85	0.603	0.418768	0.247				mt-Nd4l	0.288552	-0.257634	0.4	0.493	1	-0.093
Zfand5	4.19213e-06	0.867896	0.95	0.918	0.0538018	0.032				Ywhae	0.210143	-0.258111	0.85	0.822	1	0.028
Lars2	2.71796e-05	0.867896	0.8	0.575	0.348823	0.225				Cdh5	0.162529	-0.258174	1	0.986	1	0.014
Tiparp	0.000244199	0.867896	0.45	0.178	1	0.272				Ube2l3	0.23027	-0.258367	0.6	0.644	1	-0.044
Zfp36l1	0.000149104	0.860554	0.8	0.726	1	0.074				Adam10	0.259009	-0.258367	0.55	0.685	1	-0.135
Gadd45b	0.00142712	0.853541	0.65	0.205	1	0.445				Chst15	0.220092	-0.258636	0.35	0.493	1	-0.143
Plek	0.994392	0.847997	0.2	0	1	0.2				Supt4a	0.2567	-0.258636	0.25	0.466	1	-0.216
Tax1bp1	6.96131e-05	0.843234	0.85	0.658	0.893414	0.192				Vapb	0.163599	-0.259859	0.2	0.466	1	-0.266
Ly6a	0.0389299	0.841744	0.75	0.411	1	0.339				Cisd1	0.178795	-0.259859	0.3	0.411	1	-0.111
Mat2a	0.00120619	0.831676	0.7	0.356	1	0.344				Vps36	0.192664	-0.259859	0.3	0.411	1	-0.111
Eif4a1	6.65328e-07	0.827819	1	0.918	0.00853882	0.082				Morf4l1	0.148746	-0.260329	0.85	0.932	1	-0.082
Cflar	0.000371803	0.827633	0.55	0.329	1	0.221				Ogdh	0.142746	-0.261387	0.2	0.342	1	-0.142
Klf6	0.00312499	0.826966	1	0.767	1	0.233				Arhgef15	0.150075	-0.261387	0.15	0.342	1	-0.192
Csf2rb2	0.00118924	0.818428	0.5	0.137	1	0.363				Ergic2	0.154815	-0.261387	0.2	0.329	1	-0.129
Tgm2	1.1964e-05	0.814785	0.55	0.096	0.153546	0.454				Nr2f6	0.162796	-0.261387	0.2	0.315	1	-0.115
Rcan1	0.0202506	0.814457	0.5	0.247	1	0.253				Ahsa1	0.181845	-0.261387	0.1	0.315	1	-0.215
Uap1	0.00014753	0.813449	0.4	0.082	1	0.318				Mtus1	0.203101	-0.261387	0.2	0.274	1	-0.074
Ier3	0.0107405	0.811821	0.95	0.767	1	0.183				Ro60	0.218412	-0.261387	0.1	0.274	1	-0.174
Cybb	0.00155057	0.809003	0.2	0.027	1	0.173				Eif3c	0.26027	-0.261387	0.45	0.658	1	-0.208
Icam1	0.0547162	0.809003	0.9	0.397	1	0.503				mt-Nd3	0.240204	-0.262635	0.7	0.904	1	-0.204
Cd36	0.117959	0.801401	0.35	0.164	1	0.186				Tpgs2	0.110542	-0.263348	0.05	0.219	1	-0.169
Trib1	0.000197045	0.799417	0.85	0.534	1	0.316				Snx15	0.116592	-0.263348	0.05	0.205	1	-0.155
Pfkfb3	0.00025527	0.797507	0.4	0.137	1	0.263				Capn1	0.116592	-0.263348	0.05	0.205	1	-0.155
Lrg1	0.0890877	0.789894	0.5	0.342	1	0.158				Adam19	0.116592	-0.263348	0.05	0.205	1	-0.155
Map2k3	0.000288557	0.788462	0.65	0.342	1	0.308				Tmem86a	0.123724	-0.263348	0.05	0.192	1	-0.142
Ugcg	0.00211533	0.785434	0.6	0.274	1	0.326				Ubr3	0.123724	-0.263348	0.05	0.192	1	-0.142
Cxcl12	0.056766	0.782505	0.3	0.068	1	0.232				Ankrd13c	0.125536	-0.263348	0.05	0.192	1	-0.142
Btg1	0.000665258	0.781135	0.9	0.808	1	0.092				Cd2bp2	0.125536	-0.263348	0.05	0.192	1	-0.142
Ddx3x	0.00357185	0.779087	0.6	0.452	1	0.148				C1galt1	0.125536	-0.263348	0.05	0.192	1	-0.142
Tsc22d1	0.00435068	0.779087	0.8	0.863	1	-0.063				Yeats4	0.133753	-0.263348	0.05	0.178	1	-0.128
Cebpb	0.0024111	0.77533	0.95	0.658	1	0.292				Luc7l2	0.254301	-0.263809	0.45	0.548	1	-0.098
Rsad2	0.0524211	0.774787	0.2	0.178	1	0.022				Spry4	0.305422	-0.263809	0.35	0.521	1	-0.171
Tgif1	1.76011e-06	0.772739	0.65	0.219	0.0225892	0.431				Timm8b	0.156529	-0.264554	0.25	0.397	1	-0.147
Hmox1	9.50512e-05	0.771035	0.35	0.055	1	0.295				Csnk1g2	0.180982	-0.264554	0.25	0.37	1	-0.12
Tnfrsf12a	0.00027465	0.768361	0.6	0.315	1	0.285				Cct6a	0.188273	-0.264554	0.25	0.37	1	-0.12
Tcim	0.00714925	0.761588	0.75	0.603	1	0.147				Cdc5l	0.195341	-0.264554	0.25	0.356	1	-0.106
Col3a1	2.96482e-06	0.759837	0.8	0.329	0.0380505	0.471				Hmg20b	0.172819	-0.26537	0.25	0.575	1	-0.325
Tab2	3.54058e-05	0.757472	0.6	0.233	0.454399	0.367				Tmem88	0.24643	-0.26537	0.4	0.466	1	-0.066
Vwf	0.0771543	0.755002	0.3	0.11	1	0.19				Rpl24	0.0401573	-0.265765	1	1	1	0
Sbno2	0.00110469	0.752419	0.65	0.356	1	0.294				Coro1b	0.122238	-0.266753	0.15	0.329	1	-0.179
Jund	0.00127222	0.746881	0.9	0.877	1	0.023				Mob2	0.124445	-0.266753	0.15	0.315	1	-0.165
Pim3	0.00323064	0.742366	0.65	0.507	1	0.143				Pcdh12	0.13382	-0.266753	0.1	0.301	1	-0.201
Grrp1	0.000849004	0.741139	0.55	0.329	1	0.221				Gars	0.138326	-0.266753	0.15	0.288	1	-0.138
Sumo1	0.00035027	0.738016	0.85	0.521	1	0.329				Rbm28	0.162781	-0.266753	0.15	0.26	1	-0.11
S100a4	0.0279947	0.7375	0.2	0.068	1	0.132				Cdc42se2	0.170707	-0.266753	0.15	0.247	1	-0.097
Nfe2l2	0.000303667	0.735446	0.65	0.356	1	0.294				Gm10131	0.170456	-0.267263	0.25	0.493	1	-0.243
Atf4	0.000605565	0.733595	0.85	0.699	1	0.151				Sec31a	0.18255	-0.267263	0.3	0.452	1	-0.152
Plac8	0.000848086	0.730393	0.25	0.055	1	0.195				Nono	0.210939	-0.267263	0.3	0.411	1	-0.111
Rnf149	0.00560738	0.730393	0.2	0.041	1	0.159				Psmd13	0.250426	-0.267263	0.2	0.397	1	-0.197
Acod1	0.994447	0.722466	0.2	0	1	0.2				Mydgf	0.174871	-0.267619	0.5	0.589	1	-0.089
Gem	0.00798947	0.722046	0.6	0.219	1	0.381				Smarca5	0.192288	-0.267619	0.35	0.562	1	-0.212
Txnrd1	0.000670039	0.715893	0.5	0.288	1	0.212				Rpl11	0.0474356	-0.268081	1	1	1	0
Pdlim1	0.00315851	0.710657	0.9	0.877	1	0.023				Isca1	0.138007	-0.269607	0.25	0.397	1	-0.147
Iigp1	0.00665532	0.710355	0.55	0.356	1	0.194				Nmi	0.144765	-0.269607	0.2	0.384	1	-0.184
Clu	0.00794305	0.706145	0.6	0.452	1	0.148				Abi1	0.161508	-0.269607	0.25	0.356	1	-0.106
Gm13889	0.00773428	0.70231	0.25	0.11	1	0.14				Scand1	0.17188	-0.269607	0.85	0.781	1	0.069
Scarb1	0.0077646	0.692047	0.65	0.37	1	0.28				Psmd14	0.184217	-0.269607	0.15	0.342	1	-0.192
Fosl2	0.0144669	0.692047	0.8	0.589	1	0.211				Rp9	0.197179	-0.269607	0.2	0.329	1	-0.129
Bst1	0.00028827	0.688573	0.35	0.041	1	0.309				Tnfaip2	0.228739	-0.269607	0.15	0.301	1	-0.151
Mast4	0.00199623	0.681483	0.8	0.438	1	0.362				Ifi202b	0.243269	-0.269607	0.25	0.479	1	-0.229
Fbln5	0.134056	0.681018	0.45	0.137	1	0.313				Ubl5	0.249776	-0.269607	0.6	0.74	1	-0.14
Acer3	0.00501007	0.677565	0.4	0.151	1	0.249				Snrpd1	0.268245	-0.269607	0.4	0.534	1	-0.134
Fcgrt	0.00826396	0.664805	0.5	0.219	1	0.281				Urod	0.995702	-0.269607	0	0.205	1	-0.205
Hp	0.00108155	0.664363	0.25	0.041	1	0.209				Slc35e1	0.995702	-0.269607	0	0.192	1	-0.192
Ackr1	0.321012	0.661446	0.15	0.055	1	0.095				Hmbs	0.995702	-0.269607	0	0.192	1	-0.192
Sik1	0.000234465	0.655593	0.6	0.219	1	0.381				Ubl4a	0.995702	-0.269607	0	0.178	1	-0.178
Srrm2	0.00325839	0.654301	0.8	0.767	1	0.033				4930453N24Rik	0.995702	-0.269607	0	0.178	1	-0.178
Adgrg1	8.3673e-05	0.645504	0.75	0.26	1	0.49				Smn1	0.995702	-0.269607	0	0.178	1	-0.178
Cstb	0.000516986	0.645504	0.85	0.466	1	0.384				Sec23b	0.995702	-0.269607	0	0.178	1	-0.178
Sbds	0.00233665	0.645504	0.6	0.342	1	0.258				Pwwp3a	0.995702	-0.269607	0	0.178	1	-0.178
Nr4a3	0.0108699	0.645504	0.35	0.096	1	0.254				Dcps	0.995702	-0.269607	0	0.178	1	-0.178
Nupr1	0.259925	0.645504	0.35	0.096	1	0.254				Trmt1	0.995702	-0.269607	0	0.178	1	-0.178
Akap12	0.0535265	0.64283	0.65	0.562	1	0.088				Prr5	0.995702	-0.269607	0	0.178	1	-0.178
Pqlc1	0.00236007	0.641126	0.65	0.329	1	0.321				Cdk5rap3	0.995702	-0.269607	0	0.178	1	-0.178
Mylip	0.0148884	0.641126	0.55	0.288	1	0.262				Atrn	0.995702	-0.269607	0	0.164	1	-0.164
Vcam1	0.307355	0.641126	0.3	0.11	1	0.19				Fam53b	0.995702	-0.269607	0	0.164	1	-0.164
Efhd2	0.00194022	0.639627	0.35	0.096	1	0.254				Zfp260	0.995702	-0.269607	0	0.164	1	-0.164
Elf1	0.00842869	0.638415	0.7	0.466	1	0.234				Cnot3	0.995702	-0.269607	0	0.164	1	-0.164
Fam104a	0.0027285	0.637116	0.55	0.397	1	0.153				Sap30bp	0.995702	-0.269607	0	0.151	1	-0.151
Gnaq	0.00581465	0.637116	0.65	0.329	1	0.321				Fbxl2	0.995702	-0.269607	0	0.151	1	-0.151
Vmn1r227	0.00629392	0.63268	0.6	0.356	1	0.244				Nup54	0.995702	-0.269607	0	0.151	1	-0.151
Mkln1	0.00211685	0.629737	0.45	0.205	1	0.245				Lpar4	0.995702	-0.269607	0	0.151	1	-0.151
Rnd1	0.0413624	0.628431	0.85	0.671	1	0.179				Mfsd4a	0.995702	-0.269607	0	0.151	1	-0.151
Glul	0.00617256	0.628431	0.35	0.123	1	0.227				Wdr37	0.995702	-0.269607	0	0.137	1	-0.137
Nfkbiz	0.0195561	0.628226	0.8	0.616	1	0.184				Nox4	0.995702	-0.269607	0	0.137	1	-0.137
Fosb	0.0515041	0.624339	0.95	0.836	1	0.114				Spg7	0.995702	-0.269607	0	0.137	1	-0.137
Lrrc32	0.000338662	0.62214	0.4	0.123	1	0.277				Hnrnpc	0.207594	-0.271378	0.45	0.616	1	-0.166
Atp2b1	0.00519815	0.621256	0.7	0.507	1	0.193				Cyc1	0.174904	-0.271655	0.35	0.562	1	-0.212
Basp1	0.000842441	0.619969	0.25	0.041	1	0.209				Arhgap5	0.204959	-0.272034	0.25	0.397	1	-0.147
Ddx5	3.58731e-05	0.618003	1	0.945	0.460396	0.055				Gm21988	0.255601	-0.272281	0.65	0.767	1	-0.117
Entpd1	0.00237907	0.61513	0.7	0.356	1	0.344				Ets2	0.290058	-0.272281	0.7	0.658	1	0.042
Lcp1	0.0200042	0.61414	0.3	0.192	1	0.108				Kctd20	0.105855	-0.272585	0.1	0.288	1	-0.188
Ltbp4	0.0431537	0.607661	0.4	0.247	1	0.153				Ctr9	0.105877	-0.272585	0.05	0.288	1	-0.238
Chd1	0.00568851	0.604862	0.45	0.247	1	0.203				Glrx5	0.123275	-0.272585	0.1	0.247	1	-0.147
Arl5b	0.00126117	0.601616	0.45	0.178	1	0.272				Yif1a	0.128975	-0.272585	0.05	0.247	1	-0.197
Kras	0.00214175	0.599408	0.65	0.288	1	0.362				Arhgef28	0.13166	-0.272585	0.1	0.233	1	-0.133
Gadd45g	0.0793857	0.595817	0.5	0.356	1	0.144				Nosip	0.140116	-0.272585	0.1	0.233	1	-0.133
Arl13b	0.00215444	0.594878	0.4	0.151	1	0.249				Ube4a	0.141382	-0.272585	0.1	0.219	1	-0.119
Kitl	0.0343081	0.594136	0.65	0.534	1	0.116				Fmr1	0.143594	-0.272585	0.1	0.219	1	-0.119
Sfpq	0.00712612	0.58918	0.7	0.548	1	0.152				Akr1b8	0.156564	-0.272585	0.1	0.205	1	-0.105
Lgals3	0.0192328	0.585861	0.5	0.315	1	0.185				Dynlt3	0.223284	-0.273459	0.3	0.603	1	-0.303
Plcb4	0.00254097	0.585497	0.4	0.205	1	0.195				Ywhah	0.250387	-0.273459	0.55	0.74	1	-0.19
Ptpn1	0.00105431	0.584103	0.55	0.411	1	0.139				Cavin2	0.272249	-0.273459	0.55	0.767	1	-0.217
Myc	0.00245484	0.58032	0.45	0.082	1	0.368				Cox6a1	0.227454	-0.273877	0.55	0.712	1	-0.162
Tmem252	0.10202	0.579651	0.35	0.37	1	-0.02				Ndufb6	0.170003	-0.274123	0.3	0.534	1	-0.234
Tmod3	0.00670758	0.57839	0.6	0.603	1	-0.003				Ndufb9	0.179414	-0.274397	0.55	0.699	1	-0.149
Birc3	0.00791913	0.57839	0.4	0.137	1	0.263				Fyn	0.21971	-0.274397	0.55	0.699	1	-0.149
Pdgfa	0.0113227	0.57839	0.35	0.151	1	0.199				Prkar1a	0.203637	-0.274548	0.6	0.808	1	-0.208
Synpo	0.00815921	0.576665	0.45	0.192	1	0.258				Flywch1	0.124579	-0.275061	0.2	0.342	1	-0.142
Cltb	0.00280179	0.575115	0.5	0.26	1	0.24				Il3ra	0.13269	-0.275061	0.15	0.342	1	-0.192
Pros1	0.00955965	0.575115	0.5	0.219	1	0.281				Brd1	0.13269	-0.275061	0.2	0.329	1	-0.129
Ablim1	0.026011	0.575115	0.65	0.534	1	0.116				Zmynd11	0.137851	-0.275061	0.2	0.329	1	-0.129
Zc3h12a	0.000457087	0.574165	0.3	0.041	1	0.259				Acat1	0.142081	-0.275061	0.1	0.356	1	-0.256
Mbnl1	0.0233265	0.572441	0.55	0.479	1	0.071				Med29	0.155183	-0.275061	0.1	0.329	1	-0.229
Pde4b	0.00493741	0.56491	0.9	0.74	1	0.16				Trmt112	0.170126	-0.275061	0.15	0.301	1	-0.151
Prdx5	0.0175234	0.559774	0.8	0.63	1	0.17				2010-09-01	0.194067	-0.275061	0.15	0.274	1	-0.124
Neurl3	0.0094688	0.554739	0.3	0.096	1	0.204				Sh3bp5	0.264456	-0.276493	0.55	0.562	1	-0.012
Tmem184b	0.00198576	0.554236	0.4	0.164	1	0.236				Foxn3	0.148012	-0.277154	0.25	0.411	1	-0.161
Prr7	0.0170234	0.553386	0.35	0.26	1	0.09				Phlda3	0.191916	-0.277154	0.25	0.37	1	-0.12
Trim47	0.00879787	0.552694	0.6	0.315	1	0.285				Lats2	0.198094	-0.277154	0.2	0.37	1	-0.17
Ier5	0.0380023	0.552395	0.85	0.685	1	0.165				Ctnnb1	0.179515	-0.277781	0.8	0.877	1	-0.077
Map3k8	0.000444983	0.545968	0.4	0.082	1	0.318				Elk3	0.200416	-0.277781	0.55	0.685	1	-0.135
Eif5b	0.00535919	0.545968	0.6	0.521	1	0.079				Kansl2	0.0979843	-0.278945	0.05	0.233	1	-0.183
Ebf1	0.0154057	0.545968	0.45	0.247	1	0.203				2610001J05Rik	0.0979843	-0.278945	0.05	0.233	1	-0.183
Peli1	0.0242852	0.545968	0.5	0.315	1	0.185				Stx2	0.0979843	-0.278945	0.05	0.233	1	-0.183
Tnip1	0.0652564	0.545968	0.35	0.205	1	0.145				Tbc1d9b	0.105131	-0.278945	0.05	0.219	1	-0.169
Psap	0.0027139	0.542997	0.95	0.863	1	0.087				Lipt2	0.105131	-0.278945	0.05	0.219	1	-0.169
Wsb1	0.00774842	0.540732	0.7	0.534	1	0.166				Bcar1	0.108889	-0.278945	0.05	0.205	1	-0.155
Pam	0.00571024	0.539571	0.65	0.356	1	0.294				Smarcc1	0.108889	-0.278945	0.05	0.205	1	-0.155
Gja5	0.0297489	0.536691	0.2	0.041	1	0.159				Cbx5	0.117344	-0.278945	0.05	0.192	1	-0.142
F10	0.994545	0.536053	0.15	0	1	0.15				1110065P20Rik	0.117344	-0.278945	0.05	0.192	1	-0.142
H2-Aa	0.994545	0.536053	0.15	0	1	0.15				Tmem181a	0.117344	-0.278945	0.05	0.192	1	-0.142
Cd44	0.99653	0.536053	0.2	0	1	0.2				Erap1	0.129123	-0.278945	0.05	0.178	1	-0.128
Pik3ap1	0.99653	0.536053	0.25	0	1	0.25				Camk1	0.249513	-0.278945	0.2	0.384	1	-0.184
Emp3	0.028898	0.534473	0.65	0.438	1	0.212				Zmym2	0.108299	-0.280967	0.15	0.342	1	-0.192
Coq10b	0.0325058	0.533996	0.65	0.342	1	0.308				Ptprk	0.108369	-0.280967	0.15	0.329	1	-0.179
Pnrc2	0.0028041	0.532293	0.7	0.301	1	0.399				Hoxb7	0.108369	-0.280967	0.15	0.329	1	-0.179
Plaur	0.0171094	0.532293	0.5	0.288	1	0.212				Hcfc1r1	0.115657	-0.280967	0.15	0.301	1	-0.151
Luzp1	0.0103578	0.531847	0.7	0.603	1	0.097				Otub1	0.12752	-0.280967	0.1	0.301	1	-0.201
Trps1	0.00213842	0.530861	0.55	0.247	1	0.303				Ing4	0.12752	-0.280967	0.1	0.301	1	-0.201
Eif3m	0.0188409	0.530315	0.65	0.479	1	0.171				Osgep	0.130789	-0.280967	0.15	0.288	1	-0.138
Man1a	0.0569548	0.529728	0.7	0.384	1	0.316				Rapgef6	0.135997	-0.280967	0.15	0.274	1	-0.124
Tle3	0.00344877	0.529095	0.4	0.151	1	0.249				Zfp106	0.139001	-0.280967	0.1	0.288	1	-0.188
Mctp1	0.0156339	0.529095	0.3	0.137	1	0.163				Psmd10	0.139001	-0.280967	0.1	0.288	1	-0.188
Mxd1	0.0064118	0.528046	0.3	0.082	1	0.218				Stx7	0.159087	-0.280967	0.1	0.274	1	-0.174
Dnaja1	0.0274117	0.527922	1	0.89	1	0.11				Rps2	0.0652996	-0.281564	1	1	1	0
S1pr1	0.0773192	0.527472	0.6	0.507	1	0.093				Aplp2	0.1349	-0.281851	0.95	0.973	1	-0.023
Csrnp1	0.0111231	0.52686	0.55	0.384	1	0.166				Akt1	0.185322	-0.281851	0.4	0.548	1	-0.148
Ctsz	0.00819919	0.524595	0.9	0.685	1	0.215				Dbn1	0.161384	-0.282663	0.15	0.356	1	-0.206
Tpt1	7.36982e-06	0.523514	1	1	0.0945843	0				Tpi1	0.311137	-0.283045	0.35	0.479	1	-0.129
Ubc	0.00105379	0.522885	1	0.986	1	0.014				Bhlhe40	0.33725	-0.283268	0.5	0.575	1	-0.075
Kdm7a	0.00621199	0.522761	0.5	0.219	1	0.281				Rpl7a	0.0501415	-0.283591	1	1	1	0
Ddt	0.00772511	0.522761	0.5	0.205	1	0.295				Lsm4	0.171677	-0.284107	0.25	0.411	1	-0.161
Olfr46	0.0337809	0.51538	0.65	0.493	1	0.157				Trappc4	0.224235	-0.284107	0.25	0.356	1	-0.106
Anxa1	0.0192604	0.513466	0.95	0.699	1	0.251				Scn1b	0.230197	-0.284107	0.25	0.356	1	-0.106
Stat3	0.00379664	0.508815	0.7	0.425	1	0.275				Atp5c1	0.126345	-0.284874	0.65	0.795	1	-0.145
Anp32a	0.0233647	0.508354	0.6	0.493	1	0.107				Gngt2	0.180873	-0.285055	0.45	0.671	1	-0.221
Nop58	0.0519442	0.507494	0.45	0.164	1	0.286				Dgcr2	0.995687	-0.285909	0	0.192	1	-0.192
Fubp1	0.0193912	0.507149	0.5	0.397	1	0.103				Smim19	0.995687	-0.285909	0	0.192	1	-0.192
Zbtb10	0.0118731	0.505326	0.35	0.205	1	0.145				Ilf3	0.995687	-0.285909	0	0.178	1	-0.178
Nr2f2	0.031722	0.505326	0.3	0.178	1	0.122				Slc16a6	0.995687	-0.285909	0	0.178	1	-0.178
Slfn2	0.0938556	0.505326	0.45	0.247	1	0.203				Iars	0.995687	-0.285909	0	0.164	1	-0.164
Hnrnpf	0.0100495	0.504426	0.85	0.753	1	0.097				Yipf6	0.995687	-0.285909	0	0.164	1	-0.164
Procr	0.0419661	0.501114	0.3	0.26	1	0.04				Mrps23	0.995687	-0.285909	0	0.151	1	-0.151
Rrp1	0.00951138	0.499745	0.65	0.342	1	0.308				Orc6	0.995687	-0.285909	0	0.151	1	-0.151
Tgoln1	0.00973144	0.499509	0.75	0.534	1	0.216				Ift122	0.995687	-0.285909	0	0.137	1	-0.137
Rai14	0.0259424	0.497528	0.5	0.301	1	0.199				Dlg1	0.995687	-0.285909	0	0.123	1	-0.123
Matr3	0.0240444	0.496641	0.65	0.384	1	0.266				Nt5c	0.160361	-0.286432	0.3	0.548	1	-0.248
Rbmxl1	0.0284351	0.495928	0.3	0.151	1	0.149				Nucks1	0.214643	-0.286432	0.35	0.493	1	-0.143
Srsf2	0.0262703	0.494082	0.9	0.575	1	0.325				Rplp0	0.0702163	-0.286532	1	1	1	0
Ddx6	0.021665	0.491521	0.7	0.466	1	0.234				Suco	0.0939071	-0.287382	0.1	0.288	1	-0.188
Cst3	0.0272986	0.490012	1	0.945	1	0.055				Fam92a	0.0939071	-0.287382	0.1	0.288	1	-0.188
Tnfrsf10b	0.00612515	0.489385	0.5	0.178	1	0.322				Cmtm8	0.0939071	-0.287382	0.1	0.288	1	-0.188
Dusp5	0.0387401	0.486467	0.4	0.247	1	0.153				Smyd2	0.0975705	-0.287382	0.05	0.288	1	-0.238
Bnip3l	0.00596319	0.485427	0.8	0.575	1	0.225				Zyg11b	0.101207	-0.287382	0.1	0.274	1	-0.174
Clec4d	0.996549	0.485427	0.15	0	1	0.15				Clec1a	0.101207	-0.287382	0.1	0.274	1	-0.174
Mapk6	0.00723562	0.483233	0.5	0.219	1	0.281				Commd2	0.104136	-0.287382	0.1	0.26	1	-0.16
Ninj1	0.0217922	0.482606	0.6	0.466	1	0.134				Atp2c1	0.107159	-0.287382	0.1	0.26	1	-0.16
Psmb8	0.0419536	0.479626	0.85	0.603	1	0.247				Map4k3	0.110881	-0.287382	0.1	0.26	1	-0.16
Bag3	0.0409042	0.477107	0.5	0.384	1	0.116				Acyp2	0.119553	-0.287382	0.05	0.26	1	-0.21
Plin2	0.0657028	0.475579	0.4	0.26	1	0.14				Erc1	0.122388	-0.287382	0.1	0.233	1	-0.133
Nfkb1	0.00685214	0.471968	0.45	0.301	1	0.149				Wscd1	0.122388	-0.287382	0.1	0.233	1	-0.133
Rraga	0.0209682	0.471968	0.45	0.288	1	0.162				Dnajc2	0.124515	-0.287382	0.05	0.247	1	-0.197
Camk2d	0.033179	0.471968	0.45	0.247	1	0.203				Fam129b	0.124515	-0.287382	0.1	0.233	1	-0.133
Sqstm1	0.0501325	0.471544	0.8	0.589	1	0.211				C1qtnf1	0.127335	-0.287382	0.1	0.233	1	-0.133
Ppp2r5a	0.0244788	0.471379	0.7	0.479	1	0.221				Cks2	0.15928	-0.287382	0.05	0.205	1	-0.155
Pdlim4	0.0693391	0.469347	0.25	0.123	1	0.127				Rab14	0.203509	-0.287382	0.35	0.534	1	-0.184
Gas6	0.128935	0.469347	0.25	0.096	1	0.154				Thbs1	0.382187	-0.287382	0.25	0.384	1	-0.134
Ifngr1	0.0793383	0.46849	0.6	0.521	1	0.079				Ptms	0.177762	-0.288379	0.85	0.836	1	0.014
Kpna4	0.00946063	0.467966	0.5	0.233	1	0.267				Stap2	0.145475	-0.288608	0.15	0.329	1	-0.179
Snap23	0.0157567	0.467966	0.45	0.233	1	0.217				Glo1	0.159426	-0.288608	0.15	0.301	1	-0.151
Foxp1	0.0899486	0.467359	0.65	0.384	1	0.266				Pgm2	0.162129	-0.288608	0.1	0.315	1	-0.215
Dnajb9	0.0376336	0.466798	0.4	0.315	1	0.085				B3gnt2	0.170679	-0.288972	0.6	0.712	1	-0.112
Hdc	0.00978526	0.465798	0.15	0.014	1	0.136				Rell1	0.186338	-0.288972	0.45	0.644	1	-0.194
Ndel1	0.0271744	0.464932	0.55	0.411	1	0.139				Shisa5	0.238592	-0.288972	0.5	0.575	1	-0.075
Osmr	0.00866068	0.463506	0.5	0.164	1	0.336				Hist2h2aa2	0.123103	-0.289645	0.25	0.466	1	-0.216
Csf2rb	0.052675	0.46264	0.35	0.247	1	0.103				Hist2h2aa1	0.123103	-0.289645	0.25	0.466	1	-0.216
Fabp5	0.22285	0.460393	0.8	0.466	1	0.334				Lpar6	0.129496	-0.289645	0.3	0.411	1	-0.111
Stom	0.000917138	0.459091	0.35	0.041	1	0.309				Rgl1	0.196369	-0.289645	0.15	0.356	1	-0.206
Cd63	0.0309047	0.459091	0.9	0.603	1	0.297				Rbm3	0.146174	-0.290168	0.85	0.959	1	-0.109
Brwd1	0.00839576	0.458506	0.35	0.137	1	0.213				Strn3	0.136999	-0.290533	0.3	0.507	1	-0.207
Col1a2	0.00319671	0.458021	0.5	0.26	1	0.24				Arpc5l	0.187313	-0.290533	0.25	0.425	1	-0.175
Fbxo11	0.0267034	0.458021	0.4	0.205	1	0.195				Anxa7	0.199986	-0.290533	0.3	0.411	1	-0.111
Bri3	0.0208473	0.456083	0.7	0.589	1	0.111				Chst2	0.221477	-0.290533	0.25	0.397	1	-0.147
Parp9	0.00399141	0.452859	0.45	0.178	1	0.272				Actn4	0.152468	-0.291649	0.8	0.822	1	-0.022
Ralb	0.0208103	0.452859	0.75	0.63	1	0.12				Phldb2	0.133463	-0.291975	0.35	0.616	1	-0.266
Rbm18	0.0307968	0.452859	0.3	0.164	1	0.136				Mapk3	0.172792	-0.293567	0.45	0.658	1	-0.208
Slc38a2	0.0592627	0.452859	0.65	0.411	1	0.239				Jak3	0.0873501	-0.294375	0.05	0.26	1	-0.21
H2-Q7	0.098649	0.452859	0.55	0.274	1	0.276				Gprc5b	0.0873593	-0.294375	0.05	0.247	1	-0.197
Tgfbi	0.171898	0.447993	0.35	0.164	1	0.186				Abhd4	0.0873593	-0.294375	0.05	0.247	1	-0.197
Jam2	0.0679867	0.447053	0.35	0.055	1	0.295				Tram2	0.0873593	-0.294375	0.05	0.247	1	-0.197
Arf4	0.00887015	0.443011	0.95	0.699	1	0.251				Mrpl11	0.0913506	-0.294375	0.05	0.233	1	-0.183
Odc1	0.211146	0.442875	0.5	0.397	1	0.103				Maip1	0.0913506	-0.294375	0.05	0.233	1	-0.183
Cbl	0.00540894	0.442591	0.5	0.233	1	0.267				Pmvk	0.103406	-0.294375	0.05	0.205	1	-0.155
Zbtb11	0.0118	0.442591	0.45	0.247	1	0.203				Naa38	0.0960385	-0.295042	0.15	0.329	1	-0.179
Med13	0.0297696	0.442591	0.35	0.233	1	0.117				Rreb1	0.104249	-0.295042	0.1	0.329	1	-0.229
Ranbp2	0.039235	0.442591	0.4	0.205	1	0.195				Pom121	0.11058	-0.295042	0.15	0.301	1	-0.151
Pdlim5	0.0658965	0.441632	0.7	0.397	1	0.303				Sf3b3	0.11058	-0.295042	0.15	0.301	1	-0.151
Gm42669	0.0413207	0.440035	0.55	0.342	1	0.208				Sptlc2	0.126078	-0.295042	0.1	0.288	1	-0.188
Slc3a2	0.106994	0.439803	0.5	0.534	1	-0.034				Itgb3	0.143403	-0.295042	0.1	0.274	1	-0.174
Rasip1	0.0449629	0.439053	0.85	0.74	1	0.11				Polr2c	0.13543	-0.295602	0.2	0.37	1	-0.17
Jmjd1c	0.0580413	0.437909	0.35	0.233	1	0.117				Pgp	0.146177	-0.295602	0.15	0.37	1	-0.22
Eif3f	0.01856	0.436968	0.95	0.767	1	0.183				Cenpx	0.125459	-0.296079	0.15	0.479	1	-0.329
Rbpms	0.0398816	0.43618	0.55	0.384	1	0.166				Exoc3l4	0.16164	-0.296079	0.15	0.452	1	-0.302
Sntb2	0.0126673	0.435946	0.7	0.589	1	0.111				Snrpe	0.242881	-0.298296	0.55	0.63	1	-0.08
Pde12	0.00748238	0.434937	0.3	0.096	1	0.204				Hmgn5	0.0848307	-0.302029	0.05	0.301	1	-0.251
Dnajb4	0.0859522	0.433494	0.3	0.26	1	0.04				Itpa	0.0848307	-0.302029	0.1	0.288	1	-0.188
Tuba1c	0.171802	0.433494	0.45	0.151	1	0.299				Ccdc32	0.0848307	-0.302029	0.1	0.288	1	-0.188
Aqp1	0.218047	0.433305	0.9	0.795	1	0.105				Phc2	0.0903806	-0.302029	0.1	0.274	1	-0.174
Trem1	0.996571	0.432959	0.2	0	1	0.2				Nrros	0.0957033	-0.302029	0.1	0.274	1	-0.174
Slc9a3r1	0.996571	0.432959	0.2	0	1	0.2				Atl3	0.0966798	-0.302029	0.05	0.274	1	-0.224
Ptprc	0.996571	0.432959	0.15	0	1	0.15				Gmpr	0.0991981	-0.302029	0.1	0.26	1	-0.16
Cd53	0.996571	0.432959	0.15	0	1	0.15				Ak3	0.103388	-0.302029	0.1	0.26	1	-0.16
Tle1	0.996571	0.432959	0.25	0	1	0.25				Zrsr2	0.105703	-0.302029	0.2	0.342	1	-0.142
Ftl1	0.0200471	0.43144	1	1	1	0				Timm22	0.116719	-0.302029	0.1	0.233	1	-0.133
Cox17	0.0277154	0.431033	0.55	0.37	1	0.18				Rad23a	0.12475	-0.302029	0.1	0.342	1	-0.242
Ptp4a1	0.03657	0.431033	0.5	0.356	1	0.144				Golim4	0.124799	-0.302029	0.15	0.438	1	-0.288
Ppp2r2a	0.0429605	0.431033	0.45	0.384	1	0.066				H2-T10	0.154212	-0.302029	0.15	0.301	1	-0.151
Eif5	0.056054	0.429975	0.75	0.808	1	-0.058				Ier3ip1	0.155836	-0.302029	0.35	0.562	1	-0.212
Anapc2	0.00499954	0.429775	0.35	0.137	1	0.213				Tyms	0.165573	-0.302029	0.15	0.288	1	-0.138
Slc44a1	0.00909177	0.429775	0.3	0.137	1	0.163				Kpnb1	0.167209	-0.302029	0.2	0.37	1	-0.17
Rtf1	0.0189605	0.429323	0.45	0.342	1	0.108				Grpel1	0.178557	-0.302029	0.25	0.521	1	-0.271
Scarb2	0.0233957	0.427324	0.45	0.219	1	0.231				Mindy2	0.181701	-0.302029	0.15	0.37	1	-0.22
Nfyb	0.0359379	0.427324	0.35	0.247	1	0.103				Ndufa4	0.222584	-0.302029	0.6	0.808	1	-0.208
Adam15	0.0774344	0.427324	0.55	0.329	1	0.221				Ccnd1	0.272668	-0.302029	0.45	0.781	1	-0.331
Dll1	0.0021628	0.427324	0.25	0.041	1	0.209				Necap2	0.130768	-0.302029	0.3	0.479	1	-0.179
Cd52	0.00320747	0.427324	0.25	0.041	1	0.209				Dnajc1	0.163694	-0.302029	0.25	0.452	1	-0.202
Tslp	0.0059272	0.427324	0.25	0.027	1	0.223				Srp72	0.168769	-0.302029	0.3	0.438	1	-0.138
Cd274	0.0147644	0.427324	0.2	0.027	1	0.173				Ift20	0.177679	-0.302029	0.2	0.438	1	-0.238
Acsl4	0.0132047	0.424953	0.35	0.164	1	0.186				Slc20a1	0.182492	-0.302029	0.3	0.425	1	-0.125
Aebp1	0.0663798	0.424953	0.3	0.123	1	0.177				Ddx24	0.192547	-0.302029	0.55	0.671	1	-0.121
Pnp	0.0707063	0.424953	0.75	0.616	1	0.134				Psmg1	0.995673	-0.302029	0	0.205	1	-0.205
Gnai3	0.0259333	0.423796	0.6	0.411	1	0.189				Eif4e3	0.995673	-0.302029	0	0.205	1	-0.205
Gm21897	0.0780716	0.423112	0.4	0.219	1	0.181				Gkap1	0.995673	-0.302029	0	0.205	1	-0.205
Trf	0.184555	0.423112	0.35	0.164	1	0.186				Cables1	0.995673	-0.302029	0	0.192	1	-0.192
Fstl1	0.119606	0.422485	0.4	0.438	1	-0.038				Gipc1	0.995673	-0.302029	0	0.192	1	-0.192
Chmp5	0.0253935	0.420437	0.7	0.63	1	0.07				Afg3l1	0.995673	-0.302029	0	0.178	1	-0.178
Bach1	0.0581869	0.420437	0.55	0.384	1	0.166				Csk	0.995673	-0.302029	0	0.178	1	-0.178
BC005537	0.0859066	0.420437	0.45	0.397	1	0.053				Kcng2	0.995673	-0.302029	0	0.164	1	-0.164
Ralgds	0.00703455	0.420437	0.5	0.192	1	0.308				Insig1	0.995673	-0.302029	0	0.164	1	-0.164
Zfp131	0.0257419	0.420437	0.35	0.192	1	0.158				Rbfa	0.995673	-0.302029	0	0.164	1	-0.164
Ep300	0.0268322	0.420437	0.35	0.178	1	0.172				Ndufaf3	0.995673	-0.302029	0	0.151	1	-0.151
Canx	0.0403778	0.420437	0.8	0.671	1	0.129				Cenpa	0.997236	-0.302029	0	0.11	1	-0.11
Pkp4	0.070453	0.420437	0.3	0.164	1	0.136				Arf5	0.0799218	-0.304654	0.85	0.918	1	-0.068
H2-Q4	0.0527925	0.418766	1	0.877	1	0.123				Cox5b	0.109864	-0.304838	0.75	0.877	1	-0.127
Nfat5	0.0342061	0.418094	0.6	0.356	1	0.244				Purb	0.161506	-0.305586	0.65	0.726	1	-0.076
Bcl3	0.00231423	0.417235	0.4	0.11	1	0.29				Washc4	0.209509	-0.305933	0.45	0.671	1	-0.221
F11r	0.031337	0.416517	0.75	0.507	1	0.243				Ctnnbip1	0.154208	-0.306601	0.4	0.658	1	-0.258
H3f3a	0.00177623	0.41647	1	1	1	0				Higd1a	0.198109	-0.307546	0.25	0.425	1	-0.175
Dap	0.0448028	0.4162	0.4	0.192	1	0.208				Adam12	0.200049	-0.307953	0.15	0.384	1	-0.234
Ypel2	0.0618314	0.4162	0.35	0.192	1	0.158				Yipf3	0.105862	-0.308426	0.15	0.411	1	-0.261
Ifi27	0.0951725	0.415908	0.55	0.507	1	0.043				Ndufs8	0.116093	-0.308426	0.2	0.384	1	-0.184
Arid4b	0.058139	0.414178	0.65	0.425	1	0.225				Ppp2r5c	0.126213	-0.308426	0.25	0.356	1	-0.106
Ahnak	0.12044	0.412702	0.9	0.781	1	0.119				Scarf1	0.0852403	-0.308981	0.15	0.342	1	-0.192
Sema3g	0.186313	0.412702	0.15	0.096	1	0.054				Cd320	0.0860068	-0.308981	0.15	0.342	1	-0.192
Hnrnpa2b1	0.0603812	0.412527	0.9	0.795	1	0.105				Rcan3	0.0789522	-0.309642	0.05	0.26	1	-0.21
Rps6kb1	0.0409324	0.412217	0.4	0.247	1	0.153				Flii	0.0804133	-0.309642	0.05	0.26	1	-0.21
Fryl	0.0638458	0.411832	0.5	0.288	1	0.212				Hdac2	0.0833108	-0.309642	0.05	0.247	1	-0.197
Apold1	0.120258	0.411667	0.7	0.712	1	-0.012				Tnks1bp1	0.0853725	-0.309642	0.05	0.233	1	-0.183
Huwe1	0.0530677	0.411518	0.55	0.397	1	0.153				Fam171a2	0.0870016	-0.309642	0.05	0.233	1	-0.183
Pcbp2	0.066073	0.410851	0.6	0.575	1	0.025				Bloc1s2	0.0889915	-0.309642	0.05	0.233	1	-0.183
Rab11a	0.0409961	0.41069	0.8	0.603	1	0.197				Med8	0.0915078	-0.309642	0.05	0.219	1	-0.169
Nfib	0.0154782	0.40979	0.9	0.918	1	-0.018				Ethe1	0.0915078	-0.309642	0.05	0.219	1	-0.169
S100a1	0.00331019	0.408465	0.25	0.055	1	0.195				Ikbip	0.0915078	-0.309642	0.05	0.219	1	-0.169
Rab20	0.00331019	0.408465	0.25	0.055	1	0.195				Seh1l	0.092762	-0.309642	0.05	0.219	1	-0.169
N4bp1	0.0293087	0.408465	0.55	0.384	1	0.166				Pink1	0.0980778	-0.309642	0.05	0.205	1	-0.155
Ftl1-ps1	0.0492238	0.408465	0.65	0.425	1	0.225				Hs2st1	0.103394	-0.309642	0.05	0.192	1	-0.142
Rabgap1l	0.0493395	0.408465	0.15	0.041	1	0.109				1700025G04Rik	0.105921	-0.309642	0.05	0.192	1	-0.142
Aopep	0.0501846	0.408465	0.55	0.438	1	0.112				Btg2	0.198682	-0.310907	0.7	0.877	1	-0.177
Eif1	0.00224358	0.406941	1	1	1	0				BC028528	0.150584	-0.313854	0.6	0.795	1	-0.195
Lrrfip1	0.0606155	0.406316	0.8	0.589	1	0.211				Mrpl18	0.124954	-0.314307	0.2	0.411	1	-0.211
Ube2d2a	0.0319694	0.405553	0.7	0.438	1	0.262				Xrn2	0.15009	-0.314307	0.25	0.37	1	-0.12
Hnrnpd	0.0471565	0.405553	0.55	0.466	1	0.084				Med10	0.104654	-0.315325	0.15	0.356	1	-0.206
Cemip2	0.0661957	0.405553	0.45	0.466	1	-0.016				Ube2e3	0.124831	-0.315325	0.2	0.315	1	-0.115
Ppp1r2	0.102762	0.405418	0.85	0.726	1	0.124				Zfpl1	0.0863118	-0.316528	0.1	0.274	1	-0.174
Crybg3	0.00774752	0.404496	0.45	0.233	1	0.217				Samm50	0.0940063	-0.316528	0.1	0.26	1	-0.16
Ccdc124	0.0276271	0.404496	0.4	0.192	1	0.208				Sarnp	0.162365	-0.316528	0.4	0.548	1	-0.148
Smndc1	0.0367444	0.404496	0.45	0.164	1	0.286				Sumf2	0.99566	-0.31797	0	0.233	1	-0.233
Arhgap23	0.0407651	0.404496	0.35	0.192	1	0.158				Tmem245	0.99566	-0.31797	0	0.205	1	-0.205
Thbd	0.0708684	0.404496	0.3	0.178	1	0.122				Sec23a	0.99566	-0.31797	0	0.192	1	-0.192
Smpdl3a	0.169142	0.404496	0.25	0.137	1	0.113				Hfe	0.99566	-0.31797	0	0.192	1	-0.192
Txndc17	0.0655482	0.40424	0.8	0.603	1	0.197				Cerk	0.99566	-0.31797	0	0.178	1	-0.178
Glrx	0.0144056	0.403949	0.25	0.082	1	0.168				Golt1b	0.99566	-0.31797	0	0.178	1	-0.178
Ceacam2	0.0199447	0.403949	0.2	0.096	1	0.104				Mki67	0.997229	-0.31797	0	0.11	1	-0.11
Eif1a	0.104357	0.402233	0.6	0.315	1	0.285				Ndufv2	0.119974	-0.319731	0.25	0.452	1	-0.202
Ppp4r2	0.0278347	0.401578	0.45	0.356	1	0.094				Itga5	0.120312	-0.319731	0.25	0.438	1	-0.188
Azin1	0.0790832	0.401578	0.45	0.288	1	0.162				Hsbp1	0.192568	-0.320765	0.35	0.548	1	-0.198
Casp4	0.0357325	0.40077	0.4	0.219	1	0.181				Fh1	0.123693	-0.321137	0.2	0.356	1	-0.156
Cyba	0.043125	0.40077	0.85	0.767	1	0.083				Spata13	0.155671	-0.321137	0.15	0.342	1	-0.192
Prnp	0.121944	0.400392	0.8	0.699	1	0.101				Raph1	0.179832	-0.321928	0.25	0.548	1	-0.298
Fbxo30	0.013541	0.399748	0.3	0.123	1	0.177				4921524J17Rik	0.196739	-0.321928	0.2	0.548	1	-0.348
Dusp16	0.0242273	0.399748	0.25	0.123	1	0.127				Mbd3	0.0859867	-0.322787	0.1	0.342	1	-0.242
Ccnl2	0.0122285	0.397267	0.5	0.288	1	0.212				Gata2	0.112668	-0.322787	0.15	0.288	1	-0.138
Nop10	0.0511966	0.396591	0.55	0.425	1	0.125				Dapk2	0.116032	-0.322787	0.1	0.288	1	-0.188
Gna12	0.0352414	0.395828	0.35	0.123	1	0.227				Eif3k	0.131916	-0.322787	0.65	0.753	1	-0.103
Serpinb9	0.040776	0.395828	0.3	0.137	1	0.163				Zfp46	0.149486	-0.322787	0.05	0.26	1	-0.21
Ccdc50	0.066172	0.395409	0.45	0.37	1	0.08				Ppig	0.168172	-0.323245	0.35	0.479	1	-0.129
Id2	0.143477	0.395409	0.45	0.301	1	0.149				Slc38a10	0.0726253	-0.324749	0.05	0.26	1	-0.21
Synj2	0.00503159	0.393965	0.25	0.014	1	0.236				Pdrg1	0.0745646	-0.324749	0.05	0.26	1	-0.21
Serpina3g	0.0056435	0.393965	0.2	0.027	1	0.173				Ubr7	0.0745646	-0.324749	0.05	0.26	1	-0.21
Tnfaip8	0.0125868	0.393965	0.2	0.014	1	0.186				Brox	0.0745646	-0.324749	0.05	0.26	1	-0.21
Tnfrsf1b	0.0134962	0.393965	0.2	0.014	1	0.186				Bola3	0.0745646	-0.324749	0.05	0.26	1	-0.21
Dhx15	0.0303908	0.393965	0.5	0.288	1	0.212				Pip4k2a	0.0775931	-0.324749	0.05	0.247	1	-0.197
Coro1a	0.0366778	0.393965	0.15	0.014	1	0.136				9530068E07Rik	0.0813027	-0.324749	0.05	0.233	1	-0.183
Vps35	0.0473278	0.393965	0.45	0.26	1	0.19				Tsc22d4	0.0920888	-0.324749	0.05	0.205	1	-0.155
Ptp4a2	0.146828	0.393965	0.75	0.562	1	0.188				Caskin2	0.0930652	-0.324749	0.05	0.205	1	-0.155
Syt15	0.0245414	0.392163	0.4	0.178	1	0.222				Cd82	0.109223	-0.324749	0.05	0.178	1	-0.128
Fam129a	0.0559766	0.392163	0.35	0.151	1	0.199				Timm13	0.152127	-0.324749	0.4	0.603	1	-0.203
Etv3	0.105263	0.392163	0.3	0.137	1	0.163				Cwc15	0.15818	-0.324749	0.2	0.438	1	-0.238
Hspa4	0.0454428	0.391458	0.65	0.479	1	0.171				Hmgb1	0.0507066	-0.325411	1	1	1	0
Cd24a	0.104458	0.389849	0.1	0.055	1	0.045				Snx6	0.0982032	-0.326482	0.2	0.452	1	-0.252
Tspan8	0.0787782	0.388729	0.3	0.192	1	0.108				Tmx3	0.122861	-0.326482	0.15	0.425	1	-0.275
Prdm1	0.187036	0.387465	0.65	0.534	1	0.116				Sf3b5	0.129533	-0.326482	0.2	0.397	1	-0.197
Rpl9	0.0167997	0.387334	1	1	1	0				Prrc2b	0.140674	-0.326482	0.2	0.384	1	-0.184
Pakap	0.0226397	0.387271	0.7	0.507	1	0.193				Atp6v0e	0.132752	-0.326751	0.6	0.753	1	-0.153
Btg3	0.0374186	0.387271	0.6	0.425	1	0.175				Sf3b6	0.156124	-0.327654	0.3	0.521	1	-0.221
Myadm	0.125943	0.386245	0.85	0.699	1	0.151				Casp3	0.0781759	-0.328501	0.2	0.384	1	-0.184
Myd88	0.00365223	0.386027	0.35	0.11	1	0.24				Ccdc186	0.0781759	-0.328501	0.2	0.384	1	-0.184
Jade1	0.00365265	0.386027	0.4	0.096	1	0.304				Emc3	0.0999719	-0.328501	0.1	0.356	1	-0.256
Synj1	0.00365265	0.386027	0.4	0.096	1	0.304				Hmox2	0.107171	-0.328501	0.15	0.329	1	-0.179
Scyl2	0.0101789	0.386027	0.3	0.096	1	0.204				Chchd3	0.0684141	-0.330883	0.1	0.301	1	-0.201
Gripap1	0.0121713	0.386027	0.3	0.096	1	0.204				Nsd1	0.125866	-0.331412	0.25	0.438	1	-0.188
Fcer1g	0.0175505	0.386027	0.25	0.11	1	0.14				Cct3	0.126253	-0.331776	0.35	0.575	1	-0.225
Aff1	0.0210851	0.386027	0.25	0.096	1	0.154				Rpl36	0.0208132	-0.333362	1	1	1	0
Gfpt1	0.0210851	0.386027	0.25	0.096	1	0.154				Ndufa10	0.0975517	-0.333737	0.2	0.397	1	-0.197
Rilpl2	0.0953496	0.386027	0.2	0.068	1	0.132				Capns1	0.099842	-0.333737	0.7	0.849	1	-0.149
Ybx3	0.126775	0.385745	0.7	0.603	1	0.097				Ube3a	0.115328	-0.333737	0.15	0.384	1	-0.234
Hif1a	0.142727	0.384081	0.6	0.63	1	-0.03				Tmem183a	0.995648	-0.333737	0	0.219	1	-0.219
Sdcbp	0.0500633	0.383511	0.9	0.877	1	0.023				Prkrip1	0.995648	-0.333737	0	0.219	1	-0.219
Gpx1	0.0454881	0.379958	0.95	0.822	1	0.128				Nudt2	0.995648	-0.333737	0	0.205	1	-0.205
Ube2d3	0.107831	0.37961	0.75	0.685	1	0.065				Smad6	0.995648	-0.333737	0	0.205	1	-0.205
Ero1l	0.0221408	0.379149	0.35	0.164	1	0.186				Bet1l	0.995648	-0.333737	0	0.205	1	-0.205
Sp3	0.0221408	0.379149	0.3	0.178	1	0.122				Tpm1	0.257837	-0.335387	0.5	0.507	1	-0.007
Pds5b	0.0360211	0.379149	0.3	0.164	1	0.136				Plekho1	0.110723	-0.335976	0.25	0.479	1	-0.229
Prkd2	0.0474036	0.379149	0.35	0.137	1	0.213				Cracr2b	0.131391	-0.335976	0.25	0.479	1	-0.229
Zeb2	0.996595	0.378512	0.15	0	1	0.15				Sh2d3c	0.0721675	-0.336462	0.1	0.356	1	-0.256
Stfa2l1	0.996595	0.378512	0.15	0	1	0.15				Sar1b	0.07361	-0.336462	0.15	0.329	1	-0.179
Abcg2	0.0298199	0.378091	0.8	0.507	1	0.293				Stim2	0.09757	-0.338554	0.25	0.438	1	-0.188
Crk	0.0850127	0.378091	0.5	0.479	1	0.021				Dnajc10	0.100431	-0.338554	0.15	0.438	1	-0.288
Uaca	0.110084	0.378091	0.6	0.452	1	0.148				Prelid1	0.138968	-0.339261	0.35	0.575	1	-0.225
Pltp	0.0120717	0.376043	0.45	0.233	1	0.217				Rab10	0.162961	-0.339261	0.35	0.562	1	-0.212
Parvb	0.0373053	0.376043	0.35	0.192	1	0.158				Mrpl52	0.214147	-0.339261	0.3	0.507	1	-0.207
Nadk	0.0967292	0.376043	0.2	0.192	1	0.008				Spcs2	0.216336	-0.339261	0.4	0.493	1	-0.093
Serping1	0.206576	0.376043	0.25	0.123	1	0.127				Chmp1a	0.0650008	-0.339699	0.05	0.288	1	-0.238
Ramac	0.0153142	0.373132	0.5	0.233	1	0.267				Bcl2	0.0650763	-0.339699	0.05	0.274	1	-0.224
4930523C07Rik	0.04019	0.373132	0.35	0.233	1	0.117				Cox19	0.0669599	-0.339699	0.05	0.274	1	-0.224
Tmem140	0.0676363	0.373132	0.3	0.219	1	0.081				Ube2v2	0.0679259	-0.339699	0.05	0.26	1	-0.21
Zfp638	0.0752957	0.373132	0.35	0.192	1	0.158				Mrrf	0.0694474	-0.339699	0.05	0.26	1	-0.21
Plec	0.133901	0.372486	0.8	0.699	1	0.101				Atg101	0.0725085	-0.339699	0.05	0.247	1	-0.197
Gm4070	0.059691	0.372201	0.7	0.575	1	0.125				Idh2	0.0725085	-0.339699	0.05	0.247	1	-0.197
Irf2bp1	0.0161006	0.371471	0.25	0.068	1	0.182				Dynlt1f	0.0750459	-0.339699	0.05	0.233	1	-0.183
Dab2	0.0998533	0.371065	0.55	0.425	1	0.125				Tbxa2r	0.0833725	-0.339699	0.05	0.219	1	-0.169
Atp8b1	0.0468032	0.370397	0.55	0.205	1	0.345				Sh3bgrl3	0.0444618	-0.340212	0.85	0.986	1	-0.136
Znrf2	0.00602637	0.368325	0.4	0.11	1	0.29				Flna	0.144223	-0.340212	0.25	0.452	1	-0.202
Gsn	0.0167857	0.368325	0.3	0.11	1	0.19				Sumo3	0.16055	-0.340212	0.25	0.452	1	-0.202
St3gal1	0.0430239	0.368325	0.3	0.082	1	0.218				Fuca1	0.189968	-0.340212	0.25	0.425	1	-0.175
Fxr1	0.0767574	0.367823	0.4	0.247	1	0.153				Ndfip1	0.135554	-0.34069	0.5	0.74	1	-0.24
Tmem176b	0.185036	0.367823	0.85	0.589	1	0.261				Uqcrq	0.102466	-0.340918	0.75	0.89	1	-0.14
Slco2a1	0.318833	0.367823	0.3	0.137	1	0.163				Psma7	0.105253	-0.340918	0.85	0.877	1	-0.027
Pfdn5	0.0497151	0.366147	1	0.932	1	0.068				Zfp326	0.0986302	-0.341557	0.15	0.342	1	-0.192
Slc4a7	0.0157151	0.365396	0.3	0.164	1	0.136				Taf10	0.130592	-0.341557	0.35	0.575	1	-0.225
Ddx21	0.0196183	0.365396	0.35	0.137	1	0.213				Lims1	0.142734	-0.341557	0.55	0.644	1	-0.094
AA467197	0.256078	0.365396	0.4	0.301	1	0.099				Actb	0.0487918	-0.343046	1	1	1	0
Tgfbr2	0.192906	0.363854	0.6	0.493	1	0.107				Psmb3	0.0952436	-0.343251	0.65	0.767	1	-0.117
Pbrm1	0.0488208	0.363665	0.65	0.562	1	0.088				Esam	0.0670242	-0.343608	0.9	0.932	1	-0.032
Hp1bp3	0.0607861	0.363104	0.45	0.342	1	0.108				Mfng	0.0912943	-0.344154	0.35	0.575	1	-0.225
Herpud1	0.12714	0.363104	0.45	0.26	1	0.19				Lsm2	0.0591882	-0.345097	0.1	0.342	1	-0.242
Kansl1	0.015791	0.362661	0.4	0.178	1	0.222				Golm1	0.0675463	-0.345097	0.1	0.301	1	-0.201
Dcn	0.0200471	0.362661	0.35	0.205	1	0.145				Alg14	0.0761213	-0.345097	0.1	0.288	1	-0.188
Dot1l	0.0380566	0.362661	0.3	0.178	1	0.122				Eif1ad	0.0828174	-0.345097	0.1	0.26	1	-0.16
Tpp1	0.0923293	0.362661	0.25	0.151	1	0.099				Palmd	0.0855949	-0.345097	0.5	0.63	1	-0.13
Rap1a	0.0768106	0.360936	0.75	0.644	1	0.106				Map2k2	0.0941704	-0.346228	0.2	0.37	1	-0.17
Gpr146	0.0478965	0.360102	0.4	0.178	1	0.222				Ap1s2	0.0994619	-0.346228	0.2	0.384	1	-0.184
Nampt	0.0724165	0.360102	0.35	0.178	1	0.172				Polr2a	0.099641	-0.346228	0.2	0.37	1	-0.17
Eif6	0.0647502	0.358883	0.65	0.589	1	0.061				Mrps21	0.100977	-0.346228	0.15	0.384	1	-0.234
Cavin1	0.0891991	0.358883	0.95	0.753	1	0.197				Sptan1	0.133997	-0.346547	0.5	0.658	1	-0.158
Gpbp1	0.094562	0.358883	0.5	0.329	1	0.171				Ndufs5	0.173525	-0.346547	0.4	0.616	1	-0.216
St3gal6	0.0209116	0.357702	0.5	0.247	1	0.253				Aph1a	0.0941214	-0.347116	0.25	0.507	1	-0.257
Maff	0.155042	0.357702	0.25	0.192	1	0.058				Tmf1	0.125099	-0.347116	0.2	0.466	1	-0.266
Gstm1	0.0257426	0.355997	0.2	0.041	1	0.159				Lsm6	0.137419	-0.347116	0.25	0.425	1	-0.175
Nab1	0.0488945	0.355446	0.45	0.247	1	0.203				Ndufb8	0.13272	-0.348915	0.45	0.63	1	-0.18
Magoh	0.0852129	0.355084	0.45	0.411	1	0.039				Paip1	0.995636	-0.349334	0	0.247	1	-0.247
Ppp1r12a	0.0966271	0.355084	0.6	0.356	1	0.244				Atxn1	0.995636	-0.349334	0	0.219	1	-0.219
Ppp1cb	0.13237	0.354827	0.75	0.452	1	0.298				Ldlrad4	0.995636	-0.349334	0	0.219	1	-0.219
Paf1	0.00604311	0.353323	0.35	0.082	1	0.268				B4galt4	0.995636	-0.349334	0	0.192	1	-0.192
Tmem33	0.0713277	0.353323	0.45	0.26	1	0.19				Fam102b	0.995636	-0.349334	0	0.178	1	-0.178
Mgst1	0.232989	0.353323	0.15	0.041	1	0.109				Xpc	0.995636	-0.349334	0	0.178	1	-0.178
Stmn2	0.233645	0.353323	0.15	0.041	1	0.109				Cyp20a1	0.0599555	-0.350009	0.15	0.356	1	-0.206
Ifitm2	0.0579898	0.35237	1	0.986	1	0.014				Rcn2	0.0749086	-0.350009	0.15	0.329	1	-0.179
Nfia	0.0981184	0.351647	0.6	0.411	1	0.189				Lcorl	0.0953289	-0.350527	0.25	0.411	1	-0.161
Rela	0.112041	0.351321	0.4	0.274	1	0.126				Dkk2	0.298362	-0.350527	0.2	0.219	1	-0.019
Idh1	0.0191373	0.350838	0.3	0.123	1	0.177				Phf11d	0.12309	-0.350938	0.3	0.479	1	-0.179
Fnip1	0.0164718	0.348522	0.35	0.164	1	0.186				Taf11	0.0648962	-0.354496	0.05	0.26	1	-0.21
Egr3	0.0874704	0.348522	0.25	0.137	1	0.113				Pkn1	0.0659495	-0.354496	0.05	0.26	1	-0.21
Ctsd	0.162382	0.348029	0.95	0.671	1	0.279				Actr1b	0.0679375	-0.354496	0.05	0.247	1	-0.197
Tpm3-rs7	0.138481	0.347325	0.9	0.712	1	0.188				Prkcsh	0.0715486	-0.354496	0.05	0.233	1	-0.183
Olfr539	0.0456912	0.346359	0.35	0.178	1	0.172				Rbfox2	0.0724626	-0.354496	0.05	0.233	1	-0.183
Nhsl2	0.0640062	0.346359	0.3	0.178	1	0.122				Mrpl55	0.0724626	-0.354496	0.05	0.233	1	-0.183
Csf1	0.160057	0.346359	0.3	0.123	1	0.177				Fam49b	0.0836099	-0.354496	0.05	0.205	1	-0.155
Hspa8	0.0166739	0.345043	1	1	1	0				Immt	0.0856585	-0.354496	0.15	0.356	1	-0.206
Cbfb	0.0315494	0.344335	0.35	0.233	1	0.117				Selenow	0.0880642	-0.354496	0.75	0.74	1	0.01
Mex3c	0.0648433	0.344335	0.35	0.205	1	0.145				Ntan1	0.104348	-0.354496	0.25	0.548	1	-0.298
Slk	0.130487	0.343055	0.65	0.493	1	0.157				Mdh1	0.109963	-0.354496	0.25	0.425	1	-0.175
Swap70	0.104981	0.342805	0.55	0.384	1	0.166				Aldoa	0.158257	-0.354496	0.7	0.74	1	-0.04
Parp14	0.175114	0.342805	0.4	0.384	1	0.016				Tusc3	0.052964	-0.359172	0.1	0.329	1	-0.229
Gm16286	0.0533741	0.342435	0.4	0.233	1	0.167				Ppp6r1	0.0553455	-0.359172	0.1	0.315	1	-0.215
Sav1	0.107453	0.342435	0.4	0.205	1	0.195				Gcc2	0.0575018	-0.359172	0.1	0.315	1	-0.215
Eif4a2	0.109549	0.341828	0.6	0.534	1	0.066				Eng	0.109591	-0.359337	0.9	0.89	1	0.01
Myo1e	0.090202	0.341351	0.6	0.397	1	0.203				Hint1	0.0856707	-0.359909	0.85	0.904	1	-0.054
H2-K1	0.10637	0.341298	1	1	1	0				Leprot	0.0966935	-0.360922	0.35	0.575	1	-0.225
H3f3b	0.0193505	0.341016	1	1	1	0				Bsg	0.0857984	-0.361585	0.75	0.877	1	-0.127
Crip1	0.303043	0.340881	1	0.849	1	0.151				Ipo11	0.100254	-0.361585	0.3	0.507	1	-0.207
Wtap	0.043444	0.340649	0.45	0.288	1	0.162				Fkbp1a	0.0388317	-0.361773	0.95	0.973	1	-0.023
Slc50a1	0.0949397	0.340649	0.35	0.26	1	0.09				Akr1b3	0.0991173	-0.362401	0.15	0.425	1	-0.275
Ash1l	0.0851082	0.339965	0.55	0.452	1	0.098				Ssh2	0.0701115	-0.363429	0.15	0.315	1	-0.165
Btf3	0.103299	0.339676	0.9	0.89	1	0.01				Napa	0.072917	-0.363429	0.1	0.329	1	-0.229
Slc11a2	0.00707223	0.339517	0.2	0.027	1	0.173				Iscu	0.0773091	-0.363429	0.1	0.315	1	-0.215
Eln	0.0166055	0.339517	0.2	0.014	1	0.186				Mrpl36	0.083933	-0.363429	0.15	0.301	1	-0.151
Ifi207	0.0179228	0.339517	0.15	0.027	1	0.123				Rmnd5b	0.995625	-0.364764	0	0.247	1	-0.247
Hnrnph2	0.0888371	0.338968	0.35	0.301	1	0.049				Srek1ip1	0.995625	-0.364764	0	0.233	1	-0.233
Atf6	0.092181	0.338968	0.45	0.26	1	0.19				Ppp1r7	0.995625	-0.364764	0	0.219	1	-0.219
Nrip1	0.200913	0.338968	0.3	0.233	1	0.067				Aspscr1	0.995625	-0.364764	0	0.205	1	-0.205
Yes1	0.0795507	0.337382	0.4	0.342	1	0.058				Ppp1r14b	0.166923	-0.365594	0.35	0.589	1	-0.239
Mob1a	0.0909674	0.337382	0.5	0.288	1	0.212				Prpf40a	0.087759	-0.365901	0.25	0.466	1	-0.216
Vcan	0.124957	0.337382	0.2	0.027	1	0.173				Ccny	0.107881	-0.365901	0.3	0.425	1	-0.125
Gvin1	0.0717876	0.336176	0.65	0.534	1	0.116				Ddx54	0.0566449	-0.36732	0.2	0.397	1	-0.197
Ptpn14	0.0329446	0.335401	0.25	0.096	1	0.154				Aimp1	0.0953452	-0.36732	0.15	0.329	1	-0.179
Tmcc3	0.0799147	0.335401	0.3	0.055	1	0.245				Reep3	0.103836	-0.367992	0.4	0.671	1	-0.271
Sar1a	0.0590608	0.335022	0.7	0.521	1	0.179				S100a6	0.0718195	-0.368944	0.95	1	1	-0.05
Ewsr1	0.102549	0.334464	0.45	0.356	1	0.094				Ccs	0.0570799	-0.369143	0.05	0.274	1	-0.224
Dpysl2	0.201822	0.334464	0.4	0.288	1	0.112				Mmp15	0.0582786	-0.369143	0.05	0.274	1	-0.224
Gja4	0.549077	0.334464	0.1	0.164	1	-0.064				Spr	0.0582786	-0.369143	0.05	0.274	1	-0.224
Rbms1	0.129116	0.333783	0.7	0.808	1	-0.108				Mcm6	0.0608028	-0.369143	0.05	0.26	1	-0.21
Ssh1	0.0149336	0.33356	0.4	0.137	1	0.263				Mrps18a	0.0617237	-0.369143	0.05	0.26	1	-0.21
Tshz3	0.0391524	0.33356	0.3	0.123	1	0.177				Psma1	0.0788457	-0.369143	0.3	0.479	1	-0.179
Nlk	0.0890616	0.33356	0.2	0.123	1	0.077				Jcad	0.10309	-0.370508	0.35	0.575	1	-0.225
Akap2	0.0531807	0.332859	0.8	0.616	1	0.184				Srsf9	0.130273	-0.370508	0.3	0.534	1	-0.234
Il13ra1	0.0569328	0.331844	0.4	0.137	1	0.263				Fxyd5	0.0463573	-0.37089	0.95	0.973	1	-0.023
Pum2	0.079374	0.331844	0.5	0.438	1	0.062				Strap	0.0880834	-0.37089	0.2	0.384	1	-0.184
Tspan12	0.109288	0.331844	0.5	0.411	1	0.089				Slc31a2	0.0903224	-0.37089	0.2	0.37	1	-0.17
Pik3r1	0.12412	0.331844	0.55	0.384	1	0.166				Snx3	0.0984319	-0.371931	0.6	0.767	1	-0.167
Med7	0.0490456	0.33024	0.4	0.178	1	0.222				Usp50	0.0474648	-0.373112	0.1	0.356	1	-0.256
Tssc4	0.0763675	0.33024	0.35	0.178	1	0.172				Tmem263	0.0481024	-0.373112	0.1	0.342	1	-0.242
Ctsh	0.19061	0.33024	0.25	0.151	1	0.099				Egln1	0.071141	-0.373112	0.1	0.274	1	-0.174
Card19	0.0749419	0.329477	0.6	0.438	1	0.162				Aup1	0.0724849	-0.373112	0.1	0.274	1	-0.174
Akirin1	0.117887	0.329477	0.5	0.438	1	0.062				Ugp2	0.0835208	-0.373112	0.1	0.233	1	-0.133
Ints6	0.187186	0.328738	0.35	0.151	1	0.199				Pitpna	0.12451	-0.373112	0.45	0.699	1	-0.249
Bgn	0.26737	0.328738	0.25	0.151	1	0.099				Spcs1	0.120038	-0.375558	0.35	0.562	1	-0.212
Nckap1	0.119744	0.328377	0.6	0.438	1	0.162				Icam2	0.138164	-0.376726	0.6	0.712	1	-0.112
Chst7	0.0733646	0.327328	0.35	0.26	1	0.09				Mrpl30	0.102881	-0.377216	0.25	0.425	1	-0.175
Tcf12	0.145983	0.327328	0.25	0.247	1	0.003				Cd276	0.162254	-0.377216	0.25	0.356	1	-0.106
Nktr	0.152029	0.327328	0.3	0.219	1	0.081				Smco4	0.12476	-0.37758	0.35	0.521	1	-0.171
Rps9	0.0230747	0.326003	1	1	1	0				Mrpl33	0.0924334	-0.378264	0.6	0.726	1	-0.126
Osbpl9	0.0539128	0.326003	0.45	0.288	1	0.162				Ran	0.183906	-0.378541	0.5	0.712	1	-0.212
Emd	0.0841271	0.326003	0.4	0.26	1	0.14				Sike1	0.995614	-0.380031	0	0.26	1	-0.26
Plscr2	0.144166	0.326003	0.4	0.233	1	0.167				D1Ertd622e	0.995614	-0.380031	0	0.247	1	-0.247
Pcbp1	0.169133	0.324754	0.8	0.644	1	0.156				Commd8	0.995614	-0.380031	0	0.247	1	-0.247
Smchd1	0.191754	0.324754	0.4	0.233	1	0.167				Amotl2	0.995614	-0.380031	0	0.247	1	-0.247
Utrn	0.169656	0.323576	0.5	0.521	1	-0.021				Gtf3c1	0.995614	-0.380031	0	0.219	1	-0.219
Rbbp4	0.0718849	0.322462	0.5	0.356	1	0.144				Hist1h1e	0.995614	-0.380031	0	0.192	1	-0.192
Fosl1	0.996625	0.321928	0.15	0	1	0.15				Dars	0.059333	-0.380031	0.15	0.411	1	-0.261
Ccl6	0.996625	0.321928	0.15	0	1	0.15				Ginm1	0.0742421	-0.380031	0.2	0.342	1	-0.142
Apod	0.996625	0.321928	0.15	0	1	0.15				Exoc5	0.0742421	-0.380031	0.15	0.356	1	-0.206
Vegfa	0.996625	0.321928	0.15	0	1	0.15				Kcnj2	0.0787071	-0.380031	0.15	0.342	1	-0.192
Madd	0.996625	0.321928	0.15	0	1	0.15				Hist1h1c	0.118705	-0.380031	0.05	0.315	1	-0.265
C1qa	0.996625	0.321928	0.15	0	1	0.15				Fkbp9	0.0606027	-0.382647	0.3	0.548	1	-0.248
Cd300c2	0.996625	0.321928	0.15	0	1	0.15				Klf3	0.0713372	-0.382647	0.25	0.548	1	-0.298
Arg2	0.996625	0.321928	0.15	0	1	0.15				Mvb12a	0.0519973	-0.383065	0.15	0.466	1	-0.316
Slc11a1	0.996625	0.321928	0.2	0	1	0.2				Thoc7	0.0624491	-0.383065	0.15	0.425	1	-0.275
Fgr	0.996625	0.321928	0.2	0	1	0.2				Snrpg	0.113506	-0.383329	0.65	0.699	1	-0.049
Cr1l	0.134391	0.321408	0.5	0.329	1	0.171				Hmgb3	0.0494112	-0.383642	0.05	0.315	1	-0.265
Atp1b3	0.178251	0.320902	0.75	0.781	1	-0.031				Srgap1	0.0513429	-0.383642	0.05	0.288	1	-0.238
Arrdc4	0.0251266	0.320409	0.2	0.027	1	0.173				Ddx41	0.0513429	-0.383642	0.05	0.288	1	-0.238
Specc1	0.0251266	0.320409	0.15	0.041	1	0.109				Pear1	0.0525025	-0.383642	0.05	0.288	1	-0.238
Cdc42ep4	0.00921108	0.319003	0.3	0.082	1	0.218				Usp14	0.0525025	-0.383642	0.05	0.288	1	-0.238
Dr1	0.0130776	0.319003	0.3	0.068	1	0.232				Carhsp1	0.0534351	-0.383642	0.05	0.288	1	-0.238
Ube2o	0.0282574	0.319003	0.2	0.082	1	0.118				Polr3k	0.0546021	-0.383642	0.05	0.274	1	-0.224
Iqgap1	0.0735041	0.319003	1	0.849	1	0.151				Ap2b1	0.0554707	-0.383642	0.05	0.274	1	-0.224
Ddx3y	0.147645	0.318558	0.55	0.384	1	0.166				Yipf1	0.0570926	-0.383642	0.05	0.26	1	-0.21
Itga1	0.22754	0.317699	0.55	0.589	1	-0.039				Uso1	0.0579064	-0.383642	0.05	0.26	1	-0.21
Ssbp3	0.0224218	0.316487	0.35	0.151	1	0.199				Cxxc5	0.058992	-0.383642	0.05	0.26	1	-0.21
Ccl7	0.0290299	0.316487	0.3	0.164	1	0.136				Ndufs6	0.0996973	-0.385084	0.3	0.507	1	-0.207
Usp12	0.0541188	0.316487	0.3	0.137	1	0.163				Polr2j	0.053531	-0.38586	0.25	0.479	1	-0.229
Scaf8	0.0587325	0.316487	0.25	0.151	1	0.099				1110004F10Rik	0.0761657	-0.38586	0.2	0.425	1	-0.225
Med13l	0.127255	0.316487	0.25	0.11	1	0.14				Ciao2a	0.0478134	-0.386917	0.05	0.329	1	-0.279
Kat7	0.0732498	0.315355	0.3	0.178	1	0.122				Cpsf2	0.0574232	-0.386917	0.05	0.301	1	-0.251
Ago2	0.0787584	0.315355	0.3	0.164	1	0.136				Psmd7	0.0925246	-0.387361	0.35	0.575	1	-0.225
Ehd1	0.0949904	0.315355	0.35	0.137	1	0.213				Isg15	0.176646	-0.389012	0.6	0.781	1	-0.181
Npr1	0.0360687	0.314298	0.4	0.233	1	0.167				Puf60	0.0432583	-0.389901	0.1	0.411	1	-0.311
Mrtfb	0.108737	0.314298	0.35	0.178	1	0.172				Lbr	0.0469506	-0.389901	0.15	0.384	1	-0.234
Ppp1r15a	0.28025	0.313308	0.65	0.603	1	0.047				Commd4	0.0489017	-0.389901	0.1	0.37	1	-0.27
Gstp1	0.0422236	0.313308	0.45	0.26	1	0.19				Dynlt1a	0.0536079	-0.389901	0.15	0.37	1	-0.22
Rnf115	0.0477898	0.312378	0.45	0.301	1	0.149				Ccar1	0.0807703	-0.389901	0.15	0.288	1	-0.138
Tspan31	0.0842288	0.312378	0.4	0.26	1	0.14				Cox7c	0.0641812	-0.392226	0.65	0.945	1	-0.295
Lbp	0.507482	0.312378	0.2	0.096	1	0.104				Cpeb4	0.0711887	-0.392631	0.15	0.356	1	-0.206
Heg1	0.168368	0.31208	0.6	0.521	1	0.079				Cct7	0.0940287	-0.393369	0.4	0.603	1	-0.203
Arhgap31	0.166908	0.311503	0.7	0.534	1	0.166				Nectin2	0.11186	-0.393369	0.4	0.603	1	-0.203
Dnajc5	0.0758257	0.310679	0.4	0.342	1	0.058				Egfl7	0.0371368	-0.394748	1	1	1	0
Tgfb1	0.130888	0.310415	0.65	0.603	1	0.047				H2afz	0.188598	-0.395138	0.8	0.877	1	-0.077
Sox7	0.208754	0.310284	0.8	0.685	1	0.115				Mfap3	0.995604	-0.395138	0	0.274	1	-0.274
Fyttd1	0.110778	0.309901	0.4	0.37	1	0.03				Txndc12	0.995604	-0.395138	0	0.26	1	-0.26
Etf1	0.0906308	0.309166	0.5	0.356	1	0.144				Atp8a1	0.995604	-0.395138	0	0.219	1	-0.219
Golph3	0.133917	0.308469	0.5	0.342	1	0.158				Timm50	0.995604	-0.395138	0	0.205	1	-0.205
Sec13	0.168539	0.308469	0.45	0.342	1	0.108				Ppic	0.0687761	-0.39588	0.85	0.932	1	-0.082
Myh9	0.186671	0.308135	0.75	0.781	1	-0.031				Rbp7	0.450706	-0.395984	0.55	0.534	1	0.016
Gna13	0.170272	0.307809	0.4	0.384	1	0.016				Atp5g2	0.0303862	-0.396123	0.85	0.904	1	-0.054
Slfn5	0.216668	0.306298	0.75	0.781	1	-0.031				Zfr	0.087364	-0.397448	0.25	0.397	1	-0.147
Rps3	0.062282	0.304725	1	1	1	0				Brd7	0.0504065	-0.397998	0.05	0.274	1	-0.224
Psmd8	0.145062	0.304467	0.55	0.507	1	0.043				Maco1	0.0520361	-0.397998	0.05	0.274	1	-0.224
Cyyr1	0.20461	0.303544	0.7	0.479	1	0.221				Tomm40	0.04706	-0.400592	0.1	0.315	1	-0.215
Trpv4	0.00938718	0.302299	0.2	0.014	1	0.186				N4bp3	0.140507	-0.400592	0.5	0.466	1	0.034
Cdk14	0.00938718	0.302299	0.2	0.014	1	0.186				Efnb2	0.17157	-0.40129	0.3	0.63	1	-0.33
Plekhb2	0.0174835	0.30155	0.2	0.055	1	0.145				Arhgdia	0.0673813	-0.401802	0.65	0.753	1	-0.103
Arf2	0.0366161	0.30155	0.2	0.041	1	0.159				Cd300lg	0.240936	-0.401802	0.35	0.589	1	-0.239
Stk38	0.0366161	0.30155	0.2	0.041	1	0.159				Wdr89	0.182892	-0.402632	0.5	0.534	1	-0.034
Eepd1	0.0366161	0.30155	0.2	0.041	1	0.159				Tnrc6b	0.0380123	-0.402957	0.15	0.425	1	-0.275
Nceh1	0.0366161	0.30155	0.2	0.041	1	0.159				Galnt18	0.0513329	-0.402957	0.1	0.356	1	-0.256
Prpf40b	0.0395625	0.30155	0.15	0.055	1	0.095				Rps29	0.00521798	-0.403758	1	1	1	0
Stx11	0.073496	0.30155	0.15	0.041	1	0.109				Tomm5	0.0543784	-0.405122	0.15	0.397	1	-0.247
Vps37b	0.0394163	0.300856	0.25	0.082	1	0.168				Adss	0.0543784	-0.405122	0.15	0.397	1	-0.247
Rcor3	0.0394163	0.300856	0.2	0.096	1	0.104				Tubb5	0.163681	-0.405803	0.7	0.822	1	-0.122
Stk19	0.0624575	0.300856	0.2	0.082	1	0.118				Uba52	0.226611	-0.406107	0.85	0.918	1	-0.068
Ceacam1	0.0676474	0.300856	0.2	0.082	1	0.118				Serinc3	0.0457516	-0.406726	0.75	0.904	1	-0.154
Ube2b	0.152103	0.300856	0.75	0.589	1	0.161				Morf4l2	0.0739322	-0.407738	0.45	0.685	1	-0.235
Rab3il1	0.0329537	0.300212	0.3	0.123	1	0.177				Arpc5	0.08635	-0.408228	0.3	0.575	1	-0.275
Arhgef1	0.0555056	0.300212	0.25	0.123	1	0.127				Fkbp10	0.0703468	-0.408944	0.25	0.411	1	-0.161
Dst	0.247742	0.299907	0.6	0.616	1	-0.016				Mff	0.995594	-0.410088	0	0.26	1	-0.26
Btbd1	0.0668641	0.299613	0.3	0.151	1	0.149				Sdhaf4	0.995594	-0.410088	0	0.26	1	-0.26
Sae1	0.11197	0.299613	0.25	0.137	1	0.113				Prxl2c	0.995594	-0.410088	0	0.247	1	-0.247
Mkrn1	0.141159	0.299613	0.25	0.123	1	0.127				Nubp2	0.995594	-0.410088	0	0.233	1	-0.233
Emg1	0.0407769	0.299054	0.4	0.205	1	0.195				Emid1	0.995594	-0.410088	0	0.219	1	-0.219
Arsa	0.0739431	0.299054	0.3	0.192	1	0.108				Nsf	0.995594	-0.410088	0	0.205	1	-0.205
Mafg	0.1082	0.299054	0.3	0.164	1	0.136				Birc5	0.997188	-0.410088	0	0.11	1	-0.11
Sbno1	0.173868	0.299054	0.25	0.151	1	0.099				Grb10	0.0777367	-0.410639	0.25	0.452	1	-0.202
Arih1	0.0483084	0.298531	0.4	0.233	1	0.167				2002-09-01	0.0791159	-0.410963	0.3	0.644	1	-0.344
Fndc3a	0.143457	0.298531	0.3	0.192	1	0.108				Ctdspl	0.0546395	-0.412211	0.05	0.247	1	-0.197
Diaph1	0.214516	0.298531	0.25	0.164	1	0.086				Pole4	0.0554612	-0.412211	0.05	0.247	1	-0.197
Klf7	0.127751	0.298282	0.8	0.726	1	0.074				Sri	0.083507	-0.412211	0.45	0.74	1	-0.29
Fem1c	0.0782363	0.298041	0.45	0.233	1	0.217				Mtdh	0.0648503	-0.412211	0.5	0.616	1	-0.116
Tet3	0.120781	0.298041	0.4	0.219	1	0.181				Smad7	0.13005	-0.412211	0.45	0.548	1	-0.098
Nsd3	0.154552	0.298041	0.3	0.233	1	0.067				Atp5a1	0.0750847	-0.41306	0.6	0.781	1	-0.181
Klf9	0.176106	0.297581	0.35	0.233	1	0.117				Uqcr10	0.0430618	-0.41339	0.4	0.699	1	-0.299
Enpp2	0.220626	0.297581	0.45	0.178	1	0.272				Mrpl28	0.0344912	-0.414139	0.1	0.356	1	-0.256
Ppm1a	0.142335	0.297148	0.35	0.288	1	0.062				Ddx1	0.0344912	-0.414139	0.1	0.356	1	-0.256
Crebbp	0.155541	0.295645	0.4	0.384	1	0.016				Junb	0.0555592	-0.41541	1	1	1	0
Pcnp	0.0827498	0.295318	0.6	0.425	1	0.175				Cnn3	0.120572	-0.415557	0.35	0.603	1	-0.253
Gm10260	0.159736	0.294161	0.8	0.836	1	-0.036				Elob	0.0231654	-0.415685	0.95	0.918	1	0.032
Txnl1	0.147444	0.292988	0.6	0.562	1	0.038				Ddah1	0.0432152	-0.415897	0.05	0.384	1	-0.334
Olfr1385	0.186197	0.292782	0.55	0.562	1	-0.012				Elof1	0.0504586	-0.415897	0.1	0.356	1	-0.256
Ccnl1	0.272352	0.291547	0.75	0.548	1	0.202				Ldlrap1	0.0595955	-0.415897	0.1	0.329	1	-0.229
Npc2	0.17143	0.290971	0.85	0.726	1	0.124				Serpine1	0.173894	-0.415897	0.05	0.192	1	-0.142
Rps23	0.0366902	0.285428	1	1	1	0				Ranbp1	0.112272	-0.416312	0.3	0.507	1	-0.207
Gnptg	0.0147276	0.282934	0.25	0.068	1	0.182				Gm28048	0.0384902	-0.417506	0.55	0.699	1	-0.149
Trip6	0.0147276	0.282934	0.25	0.068	1	0.182				Rhoc	0.0989041	-0.418505	0.7	0.877	1	-0.177
Tatdn2	0.0271577	0.282934	0.25	0.055	1	0.195				Tspan6	0.058966	-0.418985	0.2	0.425	1	-0.225
Pspc1	0.0294866	0.282934	0.25	0.11	1	0.14				Stat1	0.133934	-0.42161	0.4	0.548	1	-0.148
Prr14	0.0315587	0.282934	0.2	0.068	1	0.132				Tmem59	0.0683176	-0.423335	0.65	0.836	1	-0.186
Mall	0.0356491	0.282934	0.35	0.137	1	0.213				Sema3f	0.0828616	-0.423335	0.45	0.685	1	-0.235
Xpo7	0.0476832	0.282934	0.25	0.096	1	0.154				Ankfy1	0.0702461	-0.42387	0.3	0.534	1	-0.234
Fam13c	0.0549734	0.282934	0.2	0.055	1	0.145				Rnpepl1	0.995585	-0.424885	0	0.274	1	-0.274
Lipg	0.0582979	0.282934	0.15	0.014	1	0.136				C1qtnf6	0.995585	-0.424885	0	0.247	1	-0.247
Slc7a7	0.0729564	0.282934	0.3	0.219	1	0.081				Mbtps1	0.995585	-0.424885	0	0.219	1	-0.219
Il1r1	0.0737323	0.282934	0.25	0.082	1	0.168				Mrps11	0.0382501	-0.426287	0.05	0.329	1	-0.279
Sigmar1	0.0883492	0.282934	0.3	0.11	1	0.19				Mmd	0.0402812	-0.426287	0.05	0.315	1	-0.265
Ube2k	0.0920204	0.282934	0.55	0.356	1	0.194				Gbf1	0.0402812	-0.426287	0.05	0.315	1	-0.265
Rabgef1	0.0967835	0.282934	0.3	0.151	1	0.149				Gtf2e2	0.0409388	-0.426287	0.05	0.301	1	-0.251
Fcf1	0.106797	0.282934	0.45	0.233	1	0.217				Plekha1	0.0440924	-0.426287	0.05	0.288	1	-0.238
Polb	0.108788	0.282934	0.2	0.082	1	0.118				St3gal5	0.0504246	-0.426287	0.05	0.26	1	-0.21
Maml1	0.113052	0.282934	0.25	0.068	1	0.182				Rwdd1	0.0544524	-0.426724	0.4	0.603	1	-0.203
Isg20	0.117083	0.282934	0.2	0.082	1	0.118				Stim1	0.0333481	-0.427559	0.1	0.356	1	-0.256
Zfp207	0.119991	0.282934	0.5	0.397	1	0.103				Sars	0.0344317	-0.427559	0.1	0.356	1	-0.256
Mrpl4	0.125047	0.282934	0.4	0.274	1	0.126				Zc3hav1	0.0362292	-0.427559	0.1	0.342	1	-0.242
Carnmt1	0.128289	0.282934	0.3	0.137	1	0.163				Rpl7l1	0.0367842	-0.427559	0.1	0.342	1	-0.242
Xbp1	0.130126	0.282934	0.55	0.479	1	0.071				Mrpl58	0.0383298	-0.427559	0.1	0.329	1	-0.229
Tor1aip1	0.147892	0.282934	0.55	0.507	1	0.043				Insr	0.0869746	-0.427559	0.3	0.575	1	-0.275
U2af1	0.15212	0.282934	0.6	0.521	1	0.079				Epn1	0.045619	-0.428721	0.15	0.356	1	-0.206
Stxbp3	0.163713	0.282934	0.15	0.123	1	0.027				Smap1	0.054391	-0.428721	0.1	0.329	1	-0.229
Itprid2	0.167555	0.282934	0.3	0.123	1	0.177				Polr2m	0.0336511	-0.429784	0.15	0.452	1	-0.302
Pttg1ip	0.168526	0.282934	0.55	0.37	1	0.18				Rps26	0.0391012	-0.431131	1	1	1	0
Ptprg	0.171317	0.282934	0.35	0.301	1	0.049				Npdc1	0.0646702	-0.431664	0.2	0.425	1	-0.225
Rad21	0.175793	0.282934	0.35	0.301	1	0.049				Txnip	0.0879235	-0.433994	0.3	0.479	1	-0.179
Cebpg	0.188255	0.282934	0.5	0.397	1	0.103				Aprt	0.129906	-0.433994	0.25	0.411	1	-0.161
Bcl2l11	0.210349	0.282934	0.2	0.178	1	0.022				Mgat4b	0.0892673	-0.435295	0.3	0.507	1	-0.207
Zfp36l2	0.211782	0.282934	0.6	0.548	1	0.052				Ssr4	0.0199303	-0.436257	0.65	0.89	1	-0.24
Myof	0.214384	0.282934	0.15	0.151	1	-0.001				Ssb	0.0466549	-0.436958	0.45	0.644	1	-0.194
Avpi1	0.18052	0.282934	0.45	0.466	1	-0.016				Nudt4	0.0608709	-0.439532	0.75	0.89	1	-0.14
Actr3	0.132936	0.275554	0.9	0.781	1	0.119				Arhgef5	0.995576	-0.439532	0	0.274	1	-0.274
Prrc2c	0.239545	0.275321	0.75	0.658	1	0.092				Cbx6	0.995576	-0.439532	0	0.274	1	-0.274
Rps3a1	0.0390559	0.275219	1	1	1	0				Chordc1	0.0366027	-0.440226	0.05	0.329	1	-0.279
Pak2	0.24225	0.273889	0.65	0.548	1	0.102				Cnot4	0.0336413	-0.440856	0.1	0.342	1	-0.242
Picalm	0.231868	0.273715	0.65	0.589	1	0.061				Dok4	0.0428	-0.440856	0.1	0.315	1	-0.215
Chd4	0.234821	0.273348	0.7	0.507	1	0.193				Dynlt1c	0.0434175	-0.440856	0.1	0.301	1	-0.201
Rpl5	0.106331	0.272517	1	0.986	1	0.014				Cap1	0.0446693	-0.441432	0.15	0.329	1	-0.179
Tubb6	0.234281	0.272517	0.65	0.479	1	0.171				Cxcl9	0.264564	-0.441959	0.15	0.151	1	-0.001
Alkbh5	0.238486	0.270334	0.35	0.384	1	-0.034				Trp53i11	0.26517	-0.441959	0.4	0.548	1	-0.148
Gcnt2	0.192256	0.269637	0.45	0.342	1	0.108				Caprin1	0.0565847	-0.442891	0.15	0.452	1	-0.302
Galnt15	0.173888	0.269259	0.45	0.329	1	0.121				Hspg2	0.0360627	-0.443171	0.9	0.932	1	-0.032
Api5	0.217	0.269259	0.35	0.315	1	0.035				Kctd17	0.0513555	-0.443305	0.3	0.452	1	-0.152
Gja1	0.238395	0.269259	0.8	0.849	1	-0.049				Plscr3	0.0592054	-0.443305	0.25	0.479	1	-0.229
Nin	0.173029	0.268859	0.35	0.315	1	0.035				Arl4a	0.125132	-0.444694	0.25	0.479	1	-0.229
Pnisr	0.251095	0.268859	0.35	0.26	1	0.09				Capg	0.0711233	-0.4468	0.6	0.671	1	-0.071
Ifitm3	0.122334	0.268703	1	1	1	0				Gng5	0.0187047	-0.448916	1	1	1	0
Sema6a	0.113755	0.268434	0.5	0.288	1	0.212				Cavin3	0.0311359	-0.454032	0.9	0.904	1	-0.004
Kit	0.183538	0.267984	0.35	0.247	1	0.103				Papss1	0.0325358	-0.454032	0.05	0.356	1	-0.306
Olfr986	0.222483	0.267984	0.35	0.219	1	0.131				Ccni	0.0344961	-0.454032	0.15	0.466	1	-0.316
Dock6	0.0816887	0.267504	0.4	0.247	1	0.153				Sez6l2	0.0364455	-0.454032	0.05	0.315	1	-0.265
Spns2	0.0978584	0.267504	0.35	0.247	1	0.103				Pcdh19	0.0446111	-0.454032	0.05	0.26	1	-0.21
Kmt2c	0.0978584	0.267504	0.35	0.247	1	0.103				Fam174a	0.045169	-0.454032	0.15	0.438	1	-0.288
Mafk	0.154764	0.267504	0.35	0.219	1	0.131				Sec11a	0.0525118	-0.454032	0.35	0.575	1	-0.225
Grina	0.205056	0.267504	0.25	0.219	1	0.031				Hipk1	0.0577027	-0.454032	0.2	0.479	1	-0.279
Creg1	0.218974	0.267504	0.3	0.192	1	0.108				Tma7	0.059643	-0.454032	0.45	0.699	1	-0.249
Eif3j2	0.0894872	0.266992	0.35	0.219	1	0.131				Selenom	0.0865981	-0.454032	0.35	0.562	1	-0.212
Pdlim7	0.0964084	0.266992	0.4	0.192	1	0.208				Sort1	0.995567	-0.454032	0	0.205	1	-0.205
Ctss	0.0630106	0.266446	0.35	0.205	1	0.145				Cab39	0.0281717	-0.454032	0.1	0.411	1	-0.311
Zfand2a	0.140804	0.266446	0.3	0.151	1	0.149				Spata6	0.0327951	-0.454032	0.1	0.397	1	-0.297
Iah1	0.211435	0.266446	0.25	0.137	1	0.113				Pls3	0.0541019	-0.454032	0.25	0.507	1	-0.257
Cpeb2	0.0803486	0.26586	0.3	0.137	1	0.163				Plpp3	0.174662	-0.454032	0.7	0.863	1	-0.163
Gda	0.32553	0.26586	0.7	0.534	1	0.166				Gnai2	0.00168014	-0.457131	1	1	1	0
Mapre1	0.241788	0.265552	0.6	0.616	1	-0.016				Swi5	0.0453061	-0.462749	0.4	0.603	1	-0.203
Kansl3	0.0422479	0.265232	0.25	0.123	1	0.127				Ppia	0.00112925	-0.462989	1	1	1	0
Nrp2	0.268202	0.265232	0.6	0.589	1	0.011				Cnpy2	0.0336056	-0.4643	0.25	0.534	1	-0.284
Tmem185b	0.0404978	0.264555	0.25	0.068	1	0.182				Flt1	0.0673759	-0.464601	0.85	0.959	1	-0.109
Lrrc8b	0.0404978	0.264555	0.25	0.068	1	0.182				Bola2	0.0479622	-0.464679	0.25	0.466	1	-0.216
Alkbh1	0.119932	0.264555	0.15	0.068	1	0.082				Pfn1	0.0105591	-0.464879	1	1	1	0
Dipk1a	0.119932	0.264555	0.15	0.068	1	0.082				Psmd6	0.0222012	-0.466004	0.15	0.493	1	-0.343
Arhgdib	0.170097	0.264555	0.15	0.055	1	0.095				Cd109	0.0325548	-0.466004	0.2	0.397	1	-0.197
Ptges3	0.192533	0.264197	0.8	0.562	1	0.238				Eogt	0.0396254	-0.466004	0.15	0.397	1	-0.247
Acyp1	0.0134262	0.263825	0.25	0.041	1	0.209				Mtss1	0.0265439	-0.467088	0.1	0.37	1	-0.27
Nom1	0.0168402	0.263825	0.2	0.041	1	0.159				Atp5o	0.0286393	-0.46739	0.55	0.795	1	-0.245
1700017B05Rik	0.0360523	0.263825	0.15	0.041	1	0.109				Tspan14	0.0300721	-0.467707	0.05	0.384	1	-0.334
Cmah	0.0360523	0.263825	0.2	0.027	1	0.173				Fam3c	0.0336168	-0.467707	0.05	0.329	1	-0.279
Hmga1b	0.0360523	0.263825	0.2	0.027	1	0.173				Tcf3	0.0356247	-0.467707	0.05	0.301	1	-0.251
Hmga1	0.0360523	0.263825	0.2	0.027	1	0.173				Dgkd	0.995559	-0.468387	0	0.315	1	-0.315
Rasa2	0.0360523	0.263825	0.2	0.027	1	0.173				Pkig	0.0425974	-0.471954	0.35	0.616	1	-0.266
Gm21750	0.0395365	0.263825	0.15	0.041	1	0.109				Ybx1	0.00515103	-0.47314	0.95	1	1	-0.05
Gaa	0.0775114	0.263825	0.15	0.027	1	0.123				Kdelr1	0.0282248	-0.474496	0.25	0.562	1	-0.312
Ckb	0.0775114	0.263825	0.15	0.027	1	0.123				H2afj	0.0417587	-0.474496	0.5	0.767	1	-0.267
F8	0.0808005	0.263825	0.15	0.027	1	0.123				Piezo2	0.0558149	-0.476058	0.15	0.425	1	-0.275
Gbp5	0.0850447	0.263825	0.1	0.041	1	0.059				Tspan15	0.0325923	-0.476932	0.15	0.466	1	-0.316
Lilr4b	0.996661	0.263034	0.15	0	1	0.15				Cuta	0.0270369	-0.477878	0.15	0.425	1	-0.275
H2-Eb1	0.996661	0.263034	0.15	0	1	0.15				Skp1a	0.0230604	-0.478906	0.15	0.397	1	-0.247
Ccdc62	0.996661	0.263034	0.15	0	1	0.15				Smtn	0.995551	-0.482601	0	0.288	1	-0.288
Clec4a1	0.996661	0.263034	0.15	0	1	0.15				Dbt	0.995551	-0.482601	0	0.233	1	-0.233
Clec4a2	0.996661	0.263034	0.15	0	1	0.15				Cdk1	0.997162	-0.482601	0	0.151	1	-0.151
Akap13	0.230561	0.261239	0.45	0.521	1	-0.071				Plvap	0.0278117	-0.48275	0.95	0.959	1	-0.009
Vcl	0.255906	0.260738	0.5	0.452	1	0.048				Sgk1	0.175281	-0.48462	0.4	0.671	1	-0.271
Aff4	0.256057	0.260738	0.45	0.466	1	-0.016				Sox18	0.102207	-0.486946	0.5	0.726	1	-0.226
Tra2b	0.200027	0.259087	0.5	0.438	1	0.062				Stab1	0.0490692	-0.486946	0.3	0.425	1	-0.125
Cetn3	0.225477	0.259087	0.5	0.438	1	0.062				Sh3glb2	0.0181953	-0.488247	0.2	0.534	1	-0.334
Zbtb7a	0.215049	0.257843	0.45	0.384	1	0.066				Myo18a	0.0241965	-0.489656	0.15	0.452	1	-0.302
Lmo2	0.219433	0.257843	0.5	0.384	1	0.116				Mrpl20	0.0299789	-0.489656	0.5	0.726	1	-0.226
Wdr26	0.255801	0.257843	0.4	0.384	1	0.016				Lrrc58	0.0404174	-0.489656	0.55	0.726	1	-0.176
Lgmn	0.221822	0.257171	0.8	0.767	1	0.033				Gapdh	0.00876638	-0.49079	1	1	1	0
Kif1b	0.15271	0.256462	0.45	0.384	1	0.066				Lyn	0.0206564	-0.491185	0.15	0.438	1	-0.288
Ripor1	0.165874	0.256462	0.55	0.342	1	0.208				Snn	0.0299494	-0.491185	0.15	0.37	1	-0.22
Tram1	0.22569	0.256462	0.4	0.356	1	0.044				H1f0	0.0286447	-0.492851	0.1	0.342	1	-0.242
Lima1	0.234486	0.256462	0.4	0.342	1	0.058				Rftn2	0.0338141	-0.492851	0.1	0.301	1	-0.201
Arrdc3	0.363843	0.256462	0.45	0.603	1	-0.153				Filip1l	0.0310997	-0.493291	0.3	0.562	1	-0.262
U2surp	0.203988	0.255712	0.35	0.342	1	0.008				Mt1	0.0573713	-0.493291	0.4	0.493	1	-0.093
Rnf130	0.238979	0.255712	0.35	0.329	1	0.021				Ywhab	0.0188161	-0.494674	0.8	0.877	1	-0.077
Cbfa2t3	0.345873	0.255712	0.25	0.288	1	-0.038				Chchd1	0.029182	-0.494674	0.05	0.329	1	-0.279
Baz1a	0.245572	0.25492	0.35	0.288	1	0.062				Gpx3	0.0632949	-0.494674	0.05	0.192	1	-0.142
Cct4	0.239272	0.254365	0.65	0.603	1	0.047				Sod1	0.0231492	-0.494674	0.4	0.726	1	-0.326
Ptov1	0.204427	0.254079	0.35	0.274	1	0.076				Ssr2	0.0527365	-0.494674	0.35	0.644	1	-0.294
Agpat5	0.230096	0.254079	0.35	0.274	1	0.076				Srek1	0.995543	-0.496676	0	0.315	1	-0.315
Ncor1	0.206415	0.253187	0.65	0.548	1	0.102				AC124502.3	0.995543	-0.496676	0	0.288	1	-0.288
Supt16	0.264059	0.253187	0.25	0.247	1	0.003				Sox11	0.995543	-0.496676	0	0.205	1	-0.205
Kmt2e	0.2614	0.25256	0.6	0.493	1	0.107				Rpl36a	0.00953915	-0.4971	0.95	0.986	1	-0.036
Vti1b	0.155881	0.252237	0.3	0.247	1	0.053				Sipa1	0.0190796	-0.497753	0.2	0.548	1	-0.348
Slc39a7	0.164386	0.252237	0.3	0.247	1	0.053				Atp5b	0.011756	-0.498676	0.85	0.959	1	-0.109
Tasor	0.164386	0.252237	0.3	0.247	1	0.053				2900026A02Rik	0.0193615	-0.499835	0.35	0.644	1	-0.294
Efcab14	0.237934	0.252237	0.3	0.205	1	0.095				Arhgap18	0.0655792	-0.499835	0.35	0.521	1	-0.171
Nfkb2	0.271441	0.252237	0.25	0.205	1	0.045				Ppib	0.00211004	-0.501337	1	0.986	1	0.014
Gstp2	0.094711	0.251225	0.4	0.247	1	0.153				Tmem223	0.0166538	-0.501337	0.2	0.479	1	-0.279
Gar1	0.145703	0.251225	0.4	0.192	1	0.208				Ufc1	0.0253729	-0.501337	0.25	0.603	1	-0.353
Lmo4	0.160232	0.251225	0.3	0.205	1	0.095				Adrm1	0.0239665	-0.503359	0.15	0.397	1	-0.247
Cops8	0.16027	0.251225	0.35	0.205	1	0.145				Gng2	0.0262511	-0.504658	0.25	0.562	1	-0.312
Lap3	0.167891	0.251225	0.3	0.205	1	0.095				Kctd10	0.0182958	-0.505562	0.1	0.397	1	-0.297
H2-Q6	0.167891	0.251225	0.4	0.178	1	0.222				Myzap	0.0204277	-0.505562	0.1	0.384	1	-0.284
Olfr1238	0.192205	0.251225	0.25	0.205	1	0.045				Ptpra	0.015228	-0.506499	0.2	0.589	1	-0.389
Col1a1	0.0842718	0.250144	0.4	0.219	1	0.181				Eva1b	0.0535831	-0.507613	0.5	0.603	1	-0.103
Arid5a	0.12049	0.250144	0.3	0.192	1	0.108				Ier2	0.0866813	-0.508165	0.6	0.822	1	-0.222
Ndufaf8	0.161375	0.250144	0.3	0.164	1	0.136				Anxa3	0.0198418	-0.509408	0.6	0.795	1	-0.195
Dtd1	0.161375	0.250144	0.3	0.164	1	0.136				Tmem258	0.0298405	-0.510615	0.25	0.425	1	-0.175
Cbx4	0.161375	0.250144	0.35	0.151	1	0.199				Abcc9	0.995535	-0.510615	0	0.315	1	-0.315
Etfa	0.168294	0.250144	0.3	0.164	1	0.136				Lpp	0.0398283	-0.512246	0.35	0.644	1	-0.294
Lepr	0.168294	0.250144	0.25	0.178	1	0.072				Larp4b	0.0190713	-0.512925	0.1	0.466	1	-0.366
Samd4b	0.174528	0.250144	0.25	0.178	1	0.072				Rnaset2a	0.0244709	-0.513533	0.45	0.767	1	-0.317
Larp7	0.186082	0.250144	0.2	0.192	1	0.008				Ube2m	0.0230918	-0.515432	0.1	0.397	1	-0.297
										Hmgb2	0.110533	-0.515808	0.35	0.466	1	-0.116
										Gnas	0.00181835	-0.517149	0.95	1	1	-0.05
										Fn1	0.223212	-0.517757	0.25	0.342	1	-0.092
										C1d	0.0343619	-0.518162	0.1	0.288	1	-0.188
										Naa20	0.0238568	-0.519127	0.25	0.493	1	-0.243
										Pomp	0.0116837	-0.520121	0.7	0.877	1	-0.177
										Asap2	0.0232093	-0.521146	0.05	0.37	1	-0.32
										Bmp2k	0.0276004	-0.521146	0.05	0.315	1	-0.265
										Arhgef12	0.0194071	-0.52205	0.3	0.603	1	-0.303
										Atp5md	0.0259275	-0.52205	0.25	0.562	1	-0.312
										Calu	0.00809078	-0.522893	0.55	0.836	1	-0.286
										Ppp1ca	0.0306334	-0.522893	0.45	0.808	1	-0.358
										Oxr1	0.995528	-0.524421	0	0.301	1	-0.301
										Slc45a4	0.0777587	-0.526963	0.2	0.37	1	-0.17
										Cds2	0.023659	-0.527405	0.15	0.37	1	-0.22
										Hsp90b1	0.0171802	-0.528763	0.9	0.959	1	-0.059
										Tmem167	0.0173137	-0.53151	0.3	0.589	1	-0.289
										Gnb2	0.00511582	-0.5318	0.8	0.918	1	-0.118
										Uqcrc1	0.0146241	-0.532641	0.15	0.507	1	-0.357
										Cd93	0.00829562	-0.533966	1	0.959	1	0.041
										Top2b	0.0187628	-0.534202	0.35	0.548	1	-0.198
										Ndufa11	0.0275953	-0.534202	0.2	0.534	1	-0.334
										Enho	0.0276164	-0.534202	0.05	0.301	1	-0.251
										Magt1	0.0289875	-0.534202	0.05	0.288	1	-0.238
										Phactr2	0.0345186	-0.534202	0.25	0.521	1	-0.271
										Amotl1	0.0395072	-0.534202	0.25	0.466	1	-0.216
										Oaz2	0.0534919	-0.535228	0.35	0.658	1	-0.308
										Ccn1	0.0848952	-0.536494	0.35	0.507	1	-0.157
										Glg1	0.0117562	-0.539279	0.1	0.466	1	-0.366
										Nol7	0.0273912	-0.540188	0.15	0.466	1	-0.316
										Xaf1	0.0297467	-0.540909	0.3	0.521	1	-0.221
										Wdr83os	0.014474	-0.543037	0.1	0.411	1	-0.311
										Fos	0.110155	-0.543172	1	0.945	1	0.055
										Tpm3	0.0196196	-0.54353	0.6	0.808	1	-0.208
										Gna11	0.0213871	-0.54353	0.25	0.452	1	-0.202
										2011-09-01	0.0250842	-0.54353	0.1	0.466	1	-0.366
										Kctd12b	0.0579211	-0.544487	0.3	0.575	1	-0.275
										Mef2c	0.0131545	-0.545406	0.8	0.836	1	-0.036
										Bag1	0.0193498	-0.547141	0.25	0.603	1	-0.353
										Polr2l	0.0198069	-0.547141	0.05	0.411	1	-0.361
										Gm2000	0.222555	-0.547141	0.1	0.151	1	-0.051
										Ndufa2	0.016495	-0.549512	0.4	0.726	1	-0.326
										Robo4	0.0265164	-0.549956	0.35	0.63	1	-0.28
										Hist1h2bc	0.995514	-0.551642	0	0.288	1	-0.288
										Pclaf	0.99714	-0.551642	0	0.11	1	-0.11
										Sec61g	0.0195461	-0.553567	0.55	0.808	1	-0.258
										Sft2d2	0.0134659	-0.555315	0.1	0.411	1	-0.311
										Ap2s1	0.0250919	-0.555315	0.35	0.644	1	-0.294
										Svbp	0.0197765	-0.557125	0.2	0.521	1	-0.321
										Nostrin	0.0223303	-0.558368	0.15	0.425	1	-0.275
										Zcchc17	0.0198783	-0.559965	0.05	0.37	1	-0.32
										Mtch1	0.00992563	-0.560508	0.5	0.863	1	-0.363
										Rpl37	0.000545386	-0.56265	0.95	1	1	-0.05
										Ifi44	0.0423105	-0.563443	0.35	0.589	1	-0.239
										Cpe	0.057446	-0.565063	0.15	0.329	1	-0.179
										Prdx2	0.00783308	-0.566199	0.55	0.849	1	-0.299
										Ercc1	0.0132416	-0.56749	0.1	0.411	1	-0.311
										Cxcr4	0.018371	-0.56749	0.1	0.356	1	-0.256
										Afap1l1	0.0129852	-0.568743	0.3	0.616	1	-0.316
										Tnfaip1	0.0137978	-0.570025	0.55	0.781	1	-0.231
										Psmc4	0.0136752	-0.570677	0.5	0.74	1	-0.24
										Rab13	0.0237332	-0.571215	0.25	0.466	1	-0.216
										Aes	0.0306995	-0.576888	0.45	0.616	1	-0.166
										Celf4	0.995501	-0.57836	0	0.288	1	-0.288
										Akr1a1	0.00842124	-0.580249	0.5	0.726	1	-0.226
										Emcn	0.00631701	-0.580789	0.7	0.986	1	-0.286
										Krtcap2	0.00975218	-0.583483	0.65	0.863	1	-0.213
										Hspa1b	0.0790562	-0.58423	0.3	0.562	1	-0.262
										Bok	0.0124275	-0.586279	0.15	0.521	1	-0.371
										Ralbp1	0.00983991	-0.586669	0.25	0.562	1	-0.312
										Ackr3	0.0339699	-0.586669	0.15	0.452	1	-0.302
										Col18a1	0.0173509	-0.587555	0.6	0.918	1	-0.318
										Gchfr	0.0197993	-0.591535	0.15	0.425	1	-0.275
										Sh2b3	0.995495	-0.591535	0	0.329	1	-0.329
										Ces2e	0.995495	-0.591535	0	0.301	1	-0.301
										2005-03-01	0.0165909	-0.597767	0.05	0.384	1	-0.334
										Plxna2	0.0143075	-0.59923	0.45	0.685	1	-0.235
										Vcp	0.00572039	-0.604336	0.65	0.863	1	-0.213
										Ctla2a	0.0364593	-0.607065	1	0.986	1	0.014
										Arpc4	0.00184344	-0.607837	0.8	0.89	1	-0.09
										Serpinb1a	0.0345725	-0.610151	0.05	0.219	1	-0.169
										Cotl1	0.0140358	-0.611573	0.2	0.479	1	-0.279
										Col15a1	0.0223641	-0.612909	0.65	0.863	1	-0.213
										Ildr2	0.995483	-0.61753	0	0.233	1	-0.233
										Itgb1	0.000533287	-0.618116	1	1	1	0
										Tln1	0.00471865	-0.621909	0.55	0.808	1	-0.258
										Spry1	0.0170879	-0.628529	0.25	0.521	1	-0.271
										Pgm2l1	0.0111781	-0.630909	0.15	0.425	1	-0.275
										Tax1bp3	0.0125592	-0.631336	0.15	0.507	1	-0.357
										Myo1b	0.0065648	-0.631675	0.3	0.63	1	-0.33
										Pkm	0.00246571	-0.641117	0.8	0.973	1	-0.173
										Vdac2	0.00409982	-0.641659	0.45	0.767	1	-0.317
										Lxn	0.0203258	-0.642298	0.35	0.644	1	-0.294
										Fam167b	0.0136377	-0.644215	0.5	0.781	1	-0.281
										Cdipt	0.00956863	-0.646677	0.45	0.685	1	-0.235
										Rab5if	0.00663558	-0.648119	0.2	0.521	1	-0.321
										Flt4	0.0118685	-0.650832	0.2	0.521	1	-0.321
										Nr4a1	0.0339854	-0.651068	0.45	0.644	1	-0.194
										Tmem256	0.00942617	-0.651478	0.25	0.616	1	-0.366
										Mpzl1	0.00950052	-0.651478	0.4	0.616	1	-0.216
										Dbi	0.0104633	-0.655665	0.4	0.671	1	-0.271
										Lgals3bp	0.0248726	-0.661723	0.35	0.548	1	-0.198
										Cd38	0.0134248	-0.662618	0.25	0.493	1	-0.243
										Pon2	0.00481881	-0.66644	0.25	0.644	1	-0.394
										Jup	0.99546	-0.668156	0	0.37	1	-0.37
										Atox1	7.0564e-05	-0.669182	1	1	0.905619	0
										Hras	0.00625379	-0.66976	0.3	0.658	1	-0.358
										Cfap20	0.012156	-0.670523	0.05	0.425	1	-0.375
										Lamc1	0.00948789	-0.67325	0.45	0.74	1	-0.29
										Irf7	0.0257281	-0.675002	0.2	0.493	1	-0.293
										Plxnd1	0.00528546	-0.676424	0.5	0.808	1	-0.308
										Hdlbp	0.00659265	-0.676424	0.4	0.616	1	-0.216
										Ivns1abp	0.0178671	-0.676424	0.25	0.562	1	-0.312
										Nrarp	0.00731957	-0.678072	0.15	0.521	1	-0.371
										Anxa6	0.0111566	-0.680166	0.4	0.63	1	-0.23
										Atp5g1	0.008373	-0.681442	0.4	0.753	1	-0.353
										Dusp3	0.00539742	-0.682301	0.45	0.671	1	-0.221
										Rasgrp3	0.00325975	-0.683513	0.45	0.671	1	-0.221
										Serf2	3.7128e-06	-0.689909	0.95	1	0.0476501	-0.05
										Ly6e	0.00409246	-0.692319	1	0.986	1	0.014
										Endod1	0.0027387	-0.692818	0.25	0.712	1	-0.462
										Cox8a	5.06589e-05	-0.695872	0.95	1	0.650156	-0.05
										Cda	0.00359115	-0.696888	0.2	0.548	1	-0.348
										0610012G03Rik	0.00267077	-0.697701	0.15	0.603	1	-0.453
										Rpl41	4.78408e-08	-0.698029	1	1	0.000613989	0
										Tpr	0.00479398	-0.700946	0.25	0.658	1	-0.408
										Gm11808	0.136326	-0.701822	0.55	0.699	1	-0.149
										Mrpl17	0.00340491	-0.708751	0.25	0.644	1	-0.394
										Eif4ebp1	0.00467802	-0.717066	0.2	0.493	1	-0.293
										Eno1	0.00609476	-0.725059	0.35	0.63	1	-0.28
										Stmn1	0.0204612	-0.727954	0.05	0.288	1	-0.238
										Mest	0.0107483	-0.739786	0.05	0.384	1	-0.334
										Plk2	0.0107081	-0.746095	0.4	0.699	1	-0.299
										Zeb1	0.00262703	-0.746813	0.1	0.589	1	-0.489
										Tuba1a	0.0195471	-0.749981	0.6	0.781	1	-0.181
										Nes	0.0136005	-0.752255	0.2	0.466	1	-0.266
										Serpinh1	0.000294935	-0.754365	0.85	0.918	1	-0.068
										Mmrn2	0.00209205	-0.76092	0.6	0.918	1	-0.318
										Rsrp1	0.00468589	-0.765429	0.55	0.767	1	-0.217
										Sparcl1	0.00466931	-0.766697	0.95	0.973	1	-0.023
										Sparc	0.000100073	-0.776316	1	0.986	1	0.014
										Plod1	0.0017282	-0.781917	0.3	0.699	1	-0.399
										Crip2	0.000122239	-0.78674	0.75	0.959	1	-0.209
										Atpif1	0.00179198	-0.789635	0.55	0.808	1	-0.258
										Gng11	0.00080275	-0.79136	0.95	0.973	1	-0.023
										Prdx4	0.00243422	-0.797065	0.45	0.74	1	-0.29
										Itm2c	0.0017921	-0.798164	0.45	0.863	1	-0.413
										Rtl8a	0.0041844	-0.801955	0.35	0.658	1	-0.308
										Rgs3	0.00570966	-0.803481	0.2	0.534	1	-0.334
										Gimap4	0.000427258	-0.832543	0.5	0.849	1	-0.349
										Efna1	0.00185302	-0.832543	0.3	0.658	1	-0.358
										Lama4	0.00153307	-0.835386	0.4	0.795	1	-0.395
										Bst2	0.000128455	-0.848017	0.9	1	1	-0.1
										Rpl9-ps6	0.103586	-0.853729	0.25	0.493	1	-0.243
										Pdia6	0.00112382	-0.858422	0.35	0.767	1	-0.417
										Col4a1	0.000203054	-0.866004	0.95	0.973	1	-0.023
										Lamb1	0.00143326	-0.872861	0.35	0.74	1	-0.39
										Lgals9	0.000946106	-0.874607	0.25	0.616	1	-0.366
										Rbp1	0.0209909	-0.890327	0.55	0.726	1	-0.176
										Timm10b	0.00141386	-0.891095	0.15	0.616	1	-0.466
										Mfge8	0.00252749	-0.901098	0.65	0.781	1	-0.131
										Unc5b	0.00294941	-0.901491	0.05	0.438	1	-0.388
										Dll4	0.00261231	-0.908208	0.4	0.74	1	-0.34
										Psmb5	0.000116862	-0.9187	0.25	0.767	1	-0.517
										S100a11	7.00717e-06	-0.922535	1	0.986	0.08993	0.014
										Tmsb10	9.16272e-05	-0.929936	1	1	1	0
										Nid1	0.000465845	-0.932079	0.65	0.863	1	-0.213
										Hes1	0.00558343	-0.932795	0.25	0.575	1	-0.325
										Pcdh17	0.0035743	-0.933199	0.3	0.644	1	-0.344
										Ednrb	0.00721763	-0.943575	0.5	0.726	1	-0.226
										Nrp1	0.0013248	-0.956186	0.45	0.795	1	-0.345
										Degs1	7.49234e-05	-0.958772	0.7	0.918	0.961566	-0.218
										Selenoh	0.00484627	-0.958955	0.05	0.411	1	-0.361
										Vwa1	0.000495575	-0.961569	0.5	0.822	1	-0.322
										Notch4	0.000868188	-0.967293	0.1	0.603	1	-0.503
										Hey1	0.995345	-0.9801	0	0.356	1	-0.356
										Nid2	9.41225e-05	-0.98296	0.35	0.767	1	-0.417
										Tpm4	4.32398e-07	-0.984546	0.8	0.973	0.00554939	-0.173
										Bambi	0.000227751	-0.995222	0.3	0.726	1	-0.426
										Gnb4	0.000189237	-1.00152	0.2	0.712	1	-0.512
										Hspa1a	0.0301764	-1.01042	0.2	0.466	1	-0.266
										F2r	0.995333	-1.01963	0	0.548	1	-0.548
										Col4a2	2.86706e-05	-1.03899	0.8	0.986	0.367959	-0.186
										Mcam	3.13073e-05	-1.05149	0.7	0.877	0.401798	-0.177
										Lyve1	0.0745101	-1.07355	0.1	0.123	1	-0.023
										Kdr	0.000102335	-1.08252	0.7	0.904	1	-0.204
										Tmem204	0.000104934	-1.10173	0.15	0.726	1	-0.576
										Cdh13	3.77207e-05	-1.1321	0.5	0.808	0.484107	-0.308
										2004-09-01	1.91982e-05	-1.16395	0.3	0.808	0.246389	-0.508
										Ccdc85b	1.11654e-06	-1.22776	0.4	0.89	0.0143297	-0.49
										Angpt2	0.00191117	-1.244	0.4	0.507	1	-0.107
										Id3	1.13153e-06	-1.47565	0.6	0.89	0.0145221	-0.29
										Igfbp3	0.000529151	-1.51427	0.6	0.918	1	-0.318
										Apln	0.000146432	-1.53928	0.1	0.507	1	-0.407
										Ptp4a3	1.27091e-05	-1.58606	0.1	0.644	0.163109	-0.544
										Gpihbp1	1.39573e-06	-1.68181	0.6	0.918	0.0179127	-0.318
										Id1	2.83376e-06	-1.81747	0.3	0.767	0.0363684	-0.467
										Kcne3	6.37364e-06	-1.90149	0.1	0.685	0.0817993	-0.585
										Ptn	0.00121806	-1.99245	0.05	0.288	1	-0.238
										Esm1	3.11157e-08	-2.77596	0.1	0.726	0.000399338	-0.626

## Sheet: Dataset 8
Supplementary data 8: Single cell RNA sequencing sample quality
	Human		Mouse
Alevin QC Report	PDX-287 Vehicle	PDX-287 Carboplatin	PDX-287 Vehicle	PDX-287 Carboplatin
Total number of processed reads	184802229	5482935	8682101	140670844
Number of mapped reads	72478394	2208833	4619610	71931224
Percent mapped (of all reads)	0.3922	0.4029	0.5321	0.5113
Number of noisy CB reads	29454140	718561	468573	13689833
Number of noisy UMI reads	5371	149	283	4175
Total number of observed cell barcodes	2691774	394479	224958	2201596
Number of used reads	155337347	4764076	8212962	126972661
Percent mapped (of used reads)	0.4666	0.4636	0.5625	0.5665
Number of barcodes (final whitelist)	2960	150	476	7040
Number of barcodes with quantification (final whitelist)	2960	150	473	7040
Fraction reads in barcodes (final whitelist)	0.7842	0.8701	0.9442	0.8503
Mean number of reads per cell (final whitelist)	48959	31805	17331	16991
Median number of reads per cell (final whitelist)	37070	26180	15069	15023
Mean number of detected genes per cell (final whitelist)	3666	2321	2289	2032
Median number of detected genes per cell (final whitelist)	3352	2642	2233	1916
Mean UMI count per cell (final whitelist)	17865	10574	7626	6987
Median UMI count per cell (final whitelist)	12767	7960	6552	6151
Salmon version	1.3.0	1.3.0	1.3.0	1.3.0
Salmon mapping rate	0.392	0.403	0.532	0.511
Filtering criteria
Mitochondria threshold	< 25%	< 25%	< 10 %	< 10 %
Transcript count threshold	<50,000	<50,000	< 25,000	< 25,000
upper gene count threshold	<7500	<7500	NA	NA
lower gene count threshold	>200	>200	> 800	> 800
Seurat parameters
Dimensions	12	12	15
Resolution	NA	NA	0.1
