# Supplementary material for: Low-dose carboplatin modifies the tumor microenvironment to augment CAR T cell efficacy in human prostate cancer models
Source: Nat Commun. 2023 Sep 2;14:5346. doi: 10.1038/s41467-023-40852-3 (PMC10475084; doi:10.1038/s41467-023-40852-3)
Supplement: Supplementary file 5 — Source Data File [file 41467_2023_40852_MOESM5_ESM.xlsx]

## Sheet: Fig.1a
	Fig. 1	Expression of LeY in human prostate cancer
	Fig. 1a	Membrane LeY-positive cases (%)
	Primary	12.3
	Metastatic	20
	NB: Supplementary Fig.2a-b and e-h represent individual data points

## Sheet: Fig.1c
	Fig. 1	Expression of LeY in human prostate cancer
	Fig. 1c	Membrane LeY-positive cells (%)
	PDX Intensity	+1	+2	+3
	330M	0	0	0
	27.1A	0	0	0
	452C	0	0	0
	407M-Cx	0	0	0
	426M-Cx	0	0	0
	387.38A-Cx	0	0	0
	394M-Cx	0	0	0
	410.51A-Cx	0	0	1
	382M	5	0	0
	27.2A-Cx	5	0	0
	27.2A	0	0	5
	167.1R	0	5	0
	410A	0	5	0
	369R	0	5	0
	201.1A	0	0	5
	387.38A	5	0	0
	435.1A	0	0	5
	201.2A	0	0	5
	156R	0	0	5
	435.1A-Cx	5	0	0
	27.1A-Cx	5	0	0
	386R	0	5	5
	272R	0	0	10
	305R	0	5	5
	395M	5	5	0
	426M	10	5	0
	201.2A-Cx	10	5	0
	305R-Cx	15	15	0
	201.1A-Cx	10	10	10
	167.2M	0	40	10
	162R	10	30	10
	374M-Cx	0	25	25
	294R	20	20	20
	407M	10	10	40
	287R	0	10	60
	275R	70	0	5
	167.2M-Cx	0	20	60
	373M-Cx	40	20	20
	472M	0	20	60
	422M-Cx	0	0	80
	472M-Cx	0	40	40
	394M	0	30	60
	373M	0	30	60
	374M	0	45	45
	463.58A	20	40	30
	422M	10	25	60
	224R-Cx	10	15	70
	224R	0	0	100
	NB: Heat map shows raw pathological data represents

## Sheet: Fig.2d
	Fig. 2	On target killing of prostate cancer organoids by LeY CAR T cells
	Fig. 2d	Normalized percentage lysis (%)
	PDX	Treatment Time (hours)	2	4	6	8	10	12	14	16	18	20	22	24	26	28	30	32	34	36	38	40	42	44	46	48
	287R	CAR T	-3.8226	-2.22388	4.28019	18.7473	24.2187	22.7697	24.2264	26.9906	25.5982	23.2595	24.5631	23.5366	23.3437	23.8322	24.4686	23.9395	23.957	21.4801	22.3791	22.0685	21.5771	23.1811	27.4567	27.2732
			2.44438	0.0306411	-0.490481	-0.219715	7.67821	16.0437	21.9084	27.72	31.7645	35.1748	34.4147	35.389	35.6898	38.0662	36.6779	34.2705	35.1917	32.7886	32.9584	32.032	30.346	29.7928	30.7934	29.8319
			6.35782	6.07702	3.45326	3.87679	6.41025	13.5887	20.0267	28.1435	32.0069	34.2139	36.3688	36.359	35.5811	35.7009	35.7704	35.1085	34.9989	35.0164	34.4312	35.1627	34.7662	32.6893	33.2101	32.9503
			2.38306	1.60865	0.972539	1.14994	0.895174	3.91702	11.1523	20.0686	24.0014	32.8587	37.2031	41.2623	43.5013	43.4803	44.5279	46.1332	44.4273	43.291	43.7296	42.5872	42.1186	41.6468	41.701	41.1404
			1.49302	0.926656	1.02963	0.974301	1.44012	1.8616	3.55873	4.2118	5.02288	5.54219	6.93487	10.0706	15.9581	21.5605	25.3471	31.3607	32.1972	35.5481	38.0681	44.4718	47.0997	49.4236	53.0604	56.2108
			-0.550561	-0.544684	-0.642241	-1.14862	-0.631777	-0.306033	-0.0869975	0.673574	2.01014	4.39676	8.47404	14.2294	19.595	24.1515	25.9159	30.7039	34.5965	39.2502	41.4691	41.8564	42.5316	43.9515	42.6648	41.5115
			6.17967	7.71206	6.43509	7.03854	11.011	10.9061	9.61618	10.6819	10.8545	10.5744	12.2936	14.9427	14.0307	15.5817	16.4055	12.1881	15.1106	16.5214	16.9374	19.4021	17.6211	21.2987	22.1448	24.6367
			-0.695665	0.182289	1.06465	1.22264	0.817341	1.07982	6.4862	9.56519	14.208	19.4205	22.706	30.0015	29.5424	28.642	28.5035	26.2252	23.9894	25.063	24.3687	23.5472	23.1617	22.6322	21.9926	21.3794
			3.47815	3.58823	4.46386	4.10961	3.69942	4.02716	4.24077	4.72644	5.03972	5.47528	4.11256	4.60417	5.27787	5.64883	10.8994	15.3952	26.4324	35.3113	39.5332	42.478	45.1543	49.4933	49.6101	49.755
			12.3425	12.0124	12.3823	26.4154	23.6116	29.521	30.8567	32.6213	34.6316	32.5386	34.3506	36.0456	33.5217	33.8005	37.4855	35.1804	33.7236	33.3	33.1499	32.5166	32.5673	31.9142	28.63	33.4399
			-2.19923	-2.25614	-2.49795	-2.78364	-2.94421	-2.96875	-2.81229	-2.59822	-2.3852	-1.3913	-0.0524409	3.00555	4.27326	5.17755	6.48361	9.37258	10.6792	13.9657	15.5343	17.3685	19.984	22.7619	23.1634	24.3016
			7.25094	9.29865	10.8558	14.9067	21.9106	28.6385	40.0331	57.6971	67.3413	79.8574	84.1934	86.8724	89.159	89.7649	88.0492	87.2534	86.3391	85.7758	85.3301	85.1342	83.0339	81.3223	80.6541	79.9389
			0.889484	0.287279	0.364167	0.18505	0.891805	1.53328	3.98895	5.92909	8.72714	14.1607	21.2683	29.0516	36.9472	47.5551	58.476	64.3262	69.9614	77.4454	83.1967	86.6227	89.3575	93.7709	97.2796	98.6885
			4.49428	4.00224	4.33178	4.70713	5.32617	6.29579	6.68336	10.3764	21.7731	29.9154	36.9349	42.5769	46.6429	51.4753	55.3398	58.701	63.4725	65.803	67.5314	69.1972	68.3763	67.472	66.999	65.6919
			4.40759	4.0463	3.63572	3.15003	3.21974	3.90016	3.90417	3.73662	4.41369	5.7097	7.83654	10.9171	15.7375	19.6455	30.582	38.1808	45.583	52.7052	62.0756	67.0958	69.7234	70.2911	71.7102	72.5937
			-0.328869	-0.28486	0.10814	0.490771	1.37153	1.92497	2.61546	4.07954	5.5214	10.4232	15.4179	21.4594	29.6429	34.125	37.8418	39.7974	42.4814	44.2403	43.3911	43.2762	43.2871	45.8884	45.486	45.3223
			0.963479	0.144257	0.630461	0.578267	0.834692	2.19926	3.69317	6.66848	9.58341	13.4021	19.5678	29.9537	35.6436	41.6449	49.565	50.935	47.0889	49.0673	45.8877	44.5461	44.5419	43.929	43.9982	43.656
			4.62868	5.27552	6.50474	5.85198	4.88536	4.88938	4.8246	5.08486	5.21761	5.28957	6.57536	6.86584	7.07163	7.78767	10.8708	14.9814	19.0547	21.9983	23.9214	27.9753	32.6187	36.0136	39.6027	41.1701
			6.90746	6.84952	6.60976	8.41764	19.6757	33.8263	43.2054	54.3931	63.7934	65.9674	71.7575	75.2	78.864	77.8724	75.8319	76.2706	79.8394	78.7794	77.5657	76.098	74.1123	72.4843	70.5686	70.3352
			6.17105	5.73902	6.56357	7.35724	7.6078	8.88948	14.0682	18.1624	19.9619	25.5422	32.6198	37.8066	42.7855	47.4285	54.2509	55.8191	59.0507	59.9799	62.1054	65.1526	65.4008	65.5851	66.3726	65.1853
			9.33739	9.61806	10.3053	10.0851	11.1521	12.9262	15.4744	18.4065	24.9455	30.4905	40.9518	46.7574	53.4055	63.1408	68.1293	71.1279	70.1371	71.6616	71.1348	72.9017	73.0869	73.8612	74.3704	74.3879
			-0.531964	-0.801462	-0.329402	-0.838114	-0.35957	7.02948	13.0176	24.2997	34.5317	41.0963	43.925	48.9807	53.7561	55.6824	57.0869	56.6074	56.004	55.2257	55.6505	54.2241	54.0254	53.4045	51.2777	49.828
			4.77632	4.52378	4.63207	6.68572	7.06769	7.18206	7.3059	7.85211	8.83404	8.71197	11.2184	12.5629	13.7505	16.5446	19.7629	23.6188	26.8331	28.5875	32.2318	33.2605	37.0972	38.2227	44.594	46.184
			2.36836	1.57762	2.39757	3.1215	5.17803	15.5947	16.0151	22.9531	28.0936	33.5964	36.4551	37.2836	37.3011	36.4808	37.566	39.4951	38.5467	37.7206	36.4067	36.6178	34.6438	35.0279	34.0815	33.5548
			5.44435	6.1781	6.36813	8.10742	17.075	26.197	32.2467	37.9765	40.2209	46.1296	48.4223	45.5508	45.1776	45.8392	44.6607	43.2747	42.9741	41.2615	39.9362	38.7831	35.8525	34.7543	33.9215	32.6425
			6.28526	6.03276	6.40531	6.13118	5.63403	5.37096	5.71202	6.2531	8.20223	8.25424	8.11494	9.06545	8.1845	9.84441	13.8493	17.0365	19.9097	20.5471	21.4223	20.7334	23.8198	22.777	25.0444	25.6893
			-1.87724	-1.54087	-2.05666	1.14539	2.60108	6.69965	8.36465	10.9795	15.6389	23.6632	26.8876	26.766	29.2288	29.6682	29.7261	30.1247	27.7135	27.9154	28.4016	30.531	28.2758	26.6851	24.9311	23.3521
			1.37308	0.158231	1.18578	-2.19755	5.74241	12.6693	18.6157	22.3878	24.4393	23.4845	24.3735	24.4869	24.3471	23.2931	22.1391	21.4963	21.6448	21.1828	21.4181	20.3259	19.6397	19.0759	18.4952	17.8311
			7.72339	6.82121	9.45985	11.1364	11.8222	16.5135	22.3294	25.8001	30.7333	33.9187	35.7578	35.4575	42.2236	38.9385	40.0473	39.9022	39.355	38.7053	40.3943	38.1999	36.1707	35.3644	34.2828	33.9269
			1.73834	1.88768	3.75083	7.82669	10.5309	23.389	31.8053	37.4374	43.6997	45.3073	41.0566	40.7735	41.3333	40.046	39.6144	38.4164	40.3733	38.5248	37.5912	36.1497	36.1339	34.329	34.5782	34.2758
			0.531181	0.962986	0.65111	0.164012	0.0368283	-0.0862297	-0.0053833	1.0985	3.36376	6.71028	8.20164	13.1408	17.0926	24.1171	27.4974	33.6451	39.5595	43.4166	49.8429	55.6497	56.5338	57.9826	61.9118	66.0034
			-0.211538	0.0410814	0.0549728	-0.235449	0.0753713	0.297393	0.643244	0.937276	2.74592	6.76371	9.27007	15.7341	21.5799	28.4258	35.0856	39.8805	43.9872	43.9317	45.2644	45.2433	45.0604	45.9607	45.0869	44.4564
			15.257	15.1347	15.2136	16.0542	16.0271	16.2588	16.96	17.1995	17.7631	17.6536	18.7371	19.9242	24.0105	26.6228	32.5944	38.7848	39.1723	41.3026	42.3738	44.6666	46.4411	46.9072	50.1205	52.8956
			1.91652	2.40221	2.28957	1.87309	2.47763	9.07128	15.5828	26.4242	44.8559	58.2743	65.7614	72.0697	75.5064	82.0259	83.1388	83.2913	76.1352	75.9475	74.5968	73.8575	72.7617	72.2601	71.4827	70.7693
			7.3974	6.46645	9.0824	8.80229	11.6254	18.6783	28.9139	38.9581	49.5875	56.9106	61.7259	65.0767	66.8408	68.2114	67.8991	66.346	65.153	63.0715	60.6298	58.6613	57.0618	54.3725	53.0801	50.693
			14.7702	15.832	16.4679	17.2144	21.0872	29.954	35.1669	39.1089	45.6345	54.2506	60.1221	63.344	67.9319	69.1056	70.5453	71.3944	70.1434	68.929	67.3054	66.1372	65.1955	63.8874	62.2733	61.099
			8.42841	8.92567	9.21941	9.72677	12.5784	13.5234	15.5828	18.1113	21.9782	30.2659	32.6177	37.0814	42.3144	45.9872	50.762	55.2251	59.5716	65.8279	63.8118	68.2397	69.145	70.0006	70.837	70.1332
			0.379885	0.226805	0.0337728	-0.21615	-0.103189	0.517648	1.07144	1.95493	2.59284	3.78272	4.20947	4.3776	5.52563	7.82438	15.2985	21.0287	27.4671	30.2388	39.3357	41.9933	43.7445	43.1012	42.9234	41.6041
			22.505	21.9866	23.4029	21.4537	20.3607	20.9094	23.5333	22.6824	22.3232	22.4871	23.0627	25.0195	35.6257	39.0878	36.2731	38.086	37.252	38.3433	37.4933	39.2127	39.1474	38.5409	41.4216	40.6728
			17.4742	17.3552	17.3644	18.3408	18.159	22.7698	28.7838	37.4668	43.6037	49.2083	58.0709	65.4238	67.8734	71.7299	77.0701	78.0884	77.8426	73.4151	72.7137	71.2519	69.4722	67.3577	66.0809	63.0428
			7.12237	7.1251	7.2008	6.86031	6.9123	8.32948	8.96129	10.2419	12.3074	17.8848	24.1753	30.4533	32.9084	38.0266	43.1122	49.8021	55.2121	60.117	63.0781	66.2905	69.0037	71.5509	72.9896	75.295
			1.87838	2.24617	2.44122	1.95131	4.32332	7.87038	14.4864	24.9087	37.8796	44.2027	53.9032	61.6915	64.1439	66.848	66.2635	65.114	66.8463	66.1242	66.6332	65.572	64.8407	63.9143	62.0789	61.0011
			13.2109	12.4845	12.0926	13.6424	14.1856	14.7086	16.773	17.4489	18.0829	18.3922	19.8979	21.8869	22.4817	24.9452	26.7158	27.9062	29.7251	31.3829	37.1044	41.5623	47.8615	50.0476	53.6602	58.8314
			7.00211	6.88398	6.91126	6.54413	5.9968	6.83367	6.77206	7.22845	8.05894	8.51205	9.73131	10.4669	12.2127	13.2154	14.1085	14.935	16.2153	18.7708	22.9901	26.9695	29.1497	31.3528	34.5591	40.6353
			0.36344	-0.214464	-0.590727	-0.798925	-1.43042	-1.00695	-0.0478737	2.3758	7.53649	15.8942	22.533	31.4699	39.8287	46.104	50.9312	54.1303	55.7723	58.8996	59.6492	61.4064	60.6497	61.7261	60.0097	59.2892
			0.172469	-0.432386	-0.278196	-0.337225	0.418889	0.878983	1.69753	3.21981	6.79337	14.6417	20.6492	25.2268	34.1912	37.7525	38.4381	38.1926	40.9443	41.5927	42.9921	44.9159	47.8526	50.7254	51.4468	52.6307
			0.686614	1.10587	0.994457	0.386496	1.80915	6.35395	17.6229	25.0426	35.8722	42.2233	49.234	51.1004	51.7873	50.7805	49.4657	48.2895	47.7732	46.0775	44.7518	44.89	43.1922	42.7273	41.3541	39.9854
			26.0609	25.6811	25.1428	25.6687	28.4018	29.3971	28.9961	31.835	32.1538	31.6093	34.6387	41.6815	47.7772	54.362	57.6238	56.663	55.9952	56.2752	56.3898	53.8699	51.831	51.4204	49.7316	48.5902
			2.85619	6.27782	2.59327	16.6206	22.0132	22.3874	27.5633	28.5143	32.8021	40.7643	46.4083	46.3334	42.2563	37.6389	38.8639	38.3682	36.4359	35.8979	35.768	33.8825	32.3752	33.7161	32.9636	31.5003
			-0.779565	-0.695322	-1.50192	-1.5424	0.721786	8.65393	26.7864	34.0431	42.1062	47.8277	48.858	50.3082	49.0551	49.5353	47.6278	47.9776	44.8324	44.011	43.4116	43.059	41.5927	39.7624	37.7563	36.8116
			4.26423	3.86407	3.12223	2.05114	2.77574	3.29185	3.49329	3.96092	5.60363	9.41511	12.7241	18.7699	25.0604	31.3521	32.544	31.9242	35.2887	35.5001	35.4598	36.2801	36.8363	39.8081	42.3242	42.0585
			0.544034	0.318929	0.131163	0.890479	1.09683	2.22907	5.19675	15.2531	31.7401	41.856	52.1333	61.5469	71.5111	75.6408	80.8324	84.7151	87.5593	90.3299	92.6288	94.5037	96.3848	96.7815	97.2084	94.8456
			5.19346	5.44572	5.18249	5.50471	6.17964	6.6827	8.46988	9.86953	11.1102	12.3588	15.0091	19.395	24.8165	28.872	33.3327	38.5394	44.323	50.785	52.9225	61.35	66.3207	72.2879	77.2368	81.3113
			6.17724	6.03032	5.29577	5.69407	5.3453	5.52912	5.86298	8.01688	12.4059	14.2613	16.362	17.7484	19.4172	21.8008	25.436	30.3248	38.8529	44.5637	52.7302	59.633	62.9568	69.5408	71.8642	76.6074
			30.4974	31.0576	33.0624	34.3792	35.6154	36.506	38.6626	41.909	44.8855	50.9829	53.0702	57.362	60.7171	62.0967	66.5052	65.8566	65.9569	65.7936	66.0887	65.1491	64.2547	63.7085	62.8497	62.5415
			17.7363	17.8722	17.9652	19.1123	19.991	22.4195	27.7747	32.8838	38.4098	46.3114	49.9565	52.5824	56.8017	59.4719	59.5731	63.3579	65.1119	69.0283	68.3458	69.1829	72.0924	69.0283	67.7302	67.2886
			2.85085	2.21821	1.59706	1.38648	1.69418	2.72692	3.8833	6.72701	12.5425	19.8239	28.3211	36.8634	45.9274	52.7979	53.6032	55.2385	59.4684	59.4094	56.6454	54.7877	55.8194	54.7972	55.4133	55.4209
			-2.71236	-1.61762	-1.94371	-3.62409	-0.421156	3.52142	7.16194	16.2723	21.5434	30.1589	38.0214	43.0789	44.8942	42.1689	41.2825	44.7957	43.9745	43.457	42.9354	41.0581	41.8841	42.653	43.1551	41.1918
			1.80482	1.62624	2.53176	3.18094	5.34299	7.3646	13.9006	28.3017	37.5605	39.1668	42.9868	47.8185	55.0689	54.0274	50.3711	49.6125	49.3102	46.3051	46.7028	45.4062	44.2142	43.2536	42.043	42.62
			7.66576	7.17613	7.87954	8.3745	9.22103	10.1205	11.1781	11.7275	12.9029	13.7986	15.2177	17.332	20.816	23.6102	26.4086	26.8052	28.6736	31.328	33.2437	36.6454	41.916	50.263	59.2385	67.6905
			2.57017	2.15866	1.19989	2.07381	6.95419	23.8826	51.2985	61.2227	73.6572	85.1828	94.8726	97.2788	100.343	100.109	101.852	100.441	100.909	100.054	98.8809	96.7286	95.7109	91.7224	88.6161	87.9736
			1.69401	2.07346	2.05489	2.04461	3.59328	5.17351	7.46576	13.1331	18.2678	25.2727	28.1654	34.2805	36.6099	41.105	44.3242	43.5654	48.3933	48.1379	47.9983	47.8642	45.6337	45.7048	45.3687	44.9687
			-2.50144	-2.08561	-0.518809	4.39857	10.4615	17.1498	22.4444	27.5765	32.2871	32.4117	34.8125	35.2407	35.2135	34.8111	37.1917	36.8589	36.3562	35.5003	35.8988	34.6541	35.164	32.854	31.9146	31.719
			15.5029	14.8172	14.6268	14.945	17.0851	28.4821	37.8057	38.5326	42.5979	47.6681	50.7738	50.9008	49.1466	49.7188	50.5068	48.0201	45.7433	44.5783	42.3767	41.5043	39.5332	38.8243	37.4545	37.3459
			1.13841	0.912305	1.49127	1.32484	1.4893	2.75594	2.8446	3.76184	4.96254	6.12006	7.59076	12.1594	18.9007	28.5882	35.453	40.4341	44.652	49.8172	56.7395	58.2969	61.7022	62.7983	64.3289	63.3012
			1.05912	1.14753	1.13164	1.0339	0.956537	3.17316	9.72151	13.2263	15.9436	20.5568	24.4988	27.3355	29.3426	32.3718	34.32	36.9605	42.6058	42.9729	45.0618	46.4496	47.1759	46.9867	46.6892	46.1491
			-2.86178	-4.06802	-4.01913	-4.85801	-3.8722	-1.59131	3.02435	7.89364	13.9152	21.8007	28.0575	34.1245	39.5304	43.9715	46.6145	46.883	50.4842	49.8077	45.3811	44.9774	45.1409	44.9267	44.3641	41.5176
			-1.44266	-2.143	-2.38482	-2.6728	-2.1446	4.71647	7.00191	15.9925	25.0244	32.5012	40.4212	44.506	43.6026	44.2633	46.0017	47.719	49.0325	47.435	46.7107	45.8622	44.13	43.5052	42.5039	41.1153
			-1.33224	-0.895939	-2.11315	-0.352797	2.31087	8.94534	20.4804	28.136	35.6876	41.6107	49.9168	58.6251	61.1175	61.4461	61.9833	58.8614	59.3815	56.8589	55.8671	55.636	54.0134	54.3587	54.1369	52.342
			2.61921	1.61594	0.67176	0.338775	0.738894	1.40154	1.87479	4.98322	16.0251	21.4666	22.6057	24.7974	27.9293	30.25	30.4991	31.1229	33.6524	33.1592	34.0401	33.3557	32.8237	32.5861	33.7141	33.9744
			-2.67983	-3.29747	-3.4111	-3.7781	-3.21169	3.92684	10.4393	21.9208	35.5414	46.7344	57.2911	61.2736	66.7877	72.6435	77.3087	80.7093	83.7988	81.429	81.5294	81.6507	79.9118	79.2131	77.4576	76.2519
			-4.75928	-4.77272	-4.81816	1.69925	10.238	16.707	21.8734	29.0209	33.4695	33.9204	37.239	36.4899	37.5841	37.5242	38.0925	37.9493	39.5678	39.2203	38.9428	36.7194	35.55	34.478	34.3517	35.5888
			-1.72581	-1.54399	-1.3552	-1.46135	-0.491233	0.0882903	0.665194	3.91801	9.01813	19.1003	25.8144	37.0455	47.2547	53.9764	64.5663	68.4221	75.3012	80.1267	80.2503	84.1435	86.2751	85.2994	85.1467	82.5417
			2.04624	1.59139	2.5196	3.23845	5.43328	6.95973	9.135	13.4281	17.7849	22.2379	27.88	32.6146	36.0585	44.1353	53.3311	57.0122	61.378	62.966	64.7832	67.1335	65.0972	64.2766	63.9803	63.1732
			-2.95396	-1.30916	-0.95665	-0.287227	0.552253	2.76775	10.1904	16.7655	22.9816	29.0885	36.1201	34.0297	36.4678	34.928	36.1861	37.205	37.8269	37.8041	36.6641	35.3309	35.0563	35.0165	34.4233	34.7416
			0.72745	0.565679	2.23579	6.18537	12.251	21.9346	28.8541	37.2564	47.4939	48.1499	51.1545	51.5685	51.7437	52.1026	51.4043	50.0453	49.0709	50.2358	49.6398	50.6286	52.0513	50.194	48.2862	45.6992
			3.33789	2.73312	2.69843	3.9048	5.30275	6.56231	7.85246	8.26196	9.35413	10.6281	10.6905	12.4406	9.20105	12.3165	15.6969	25.8125	30.458	40.2304	45.7515	51.0572	50.7272	51.6604	53.1642	54.622
			-0.24044	-1.05709	0.137169	7.95229	9.61656	8.39223	14.7215	19.7032	24.2366	27.3708	28.3314	32.7856	31.787	30.6662	32.8413	32.1946	31.7447	32.8345	37.235	35.6523	34.908	35.132	32.1746	31.4471
			-3.29016	-3.49709	-2.07111	0.254891	1.35065	2.7417	6.93321	13.4901	23.3486	27.5108	31.0846	29.3839	32.9369	37.547	38.5633	39.0059	41.9651	40.1186	39.7869	40.7656	41.2618	40.7376	40.368	40.6503
			1.9328	0.973669	0.0257561	0.188247	0.946641	2.2845	4.49176	7.35339	10.405	12.0193	18.2119	23.7856	27.5381	31.3999	31.6724	33.362	39.6062	36.9889	36.2	38.3667	38.7964	41.9356	41.5402	40.574
			0.139439	0.20232	0.967681	2.1043	3.89563	7.51014	7.61915	8.35956	14.1234	18.5008	24.8059	28.4465	30.1957	35.4834	40.1995	46.5169	54.4827	56.8693	59.6872	62.754	64.0325	66.0637	68.1034	71.3385
			7.87322	8.43117	7.98203	7.8188	8.34421	9.09123	9.60292	11.18	12.6884	14.4147	16.357	17.4803	19.2412	23.7137	29.9777	35.6944	45.6076	51.1796	59.2808	66.3801	69.2229	71.7881	75.7971	79.2637
			-0.0714309	-0.561853	-0.612826	-0.679911	-0.829294	-0.368393	1.10977	1.8792	4.22853	6.86431	9.49373	13.3525	14.4654	16.6396	19.7403	22.6457	23.7524	26.8116	33.7672	33.0806	34.7515	40.0918	42.5334	43.6255
			0.358818	0.170327	0.552693	-0.031347	-0.238982	-0.429752	0.681292	6.63328	7.53337	9.71949	15.919	19.4736	25.0569	27.721	30.5211	36.8457	39.179	39.2574	39.2945	41.5132	41.4717	43.3783	44.2588	44.8913
			-2.16566	-2.6464	-2.58978	-2.82801	-3.12879	-2.78459	-2.65774	-0.768694	-0.561532	1.07284	4.45195	6.81306	7.20871	8.70221	11.1296	13.6062	14.7419	18.2028	17.7457	16.2421	17.7408	20.1615	21.7235	26.6938
			4.52684	4.51575	4.12994	4.2893	4.15998	4.90314	6.10287	8.77725	9.77735	10.1464	10.596	11.4613	12.0779	13.0399	14.9227	19.6364	25.4399	27.8195	30.6822	36.0458	40.4361	44.3151	47.3987	49.0638
			4.40967	5.38376	5.69403	5.69012	6.29156	4.38148	5.02616	6.40685	8.60728	12.5659	14.9173	20.6322	28.3821	31.9379	39.1478	47.5837	49.1498	55.192	56.614	57.5462	59.2534	58.1499	61.8462	64.682
			2.78009	3.05811	3.78505	3.77915	3.72569	6.17015	9.94074	14.2704	19.8369	28.3142	43.3016	54.1868	65.1978	73.5031	84.3906	92.9335	98.6824	101.233	102.853	106.056	108.129	108.842	108.411	108.649
			-1.9307	-1.85294	-1.93614	-2.47389	-2.39545	-2.00152	1.22384	10.5454	22.5926	29.0074	34.4914	41.2081	45.6275	51.5471	54.8534	59.6168	65.2523	66.4603	70.0295	69.1656	68.7615	69.6455	70.1165	69.7202
			7.09333	6.92873	7.47168	7.71539	8.10011	16.8405	25.8361	38.9258	41.9842	46.6544	50.8102	52.9176	55.7378	54.2273	53.5241	50.7183	48.9971	48.6571	49.4059	47.824	47.4966	47.5715	47.3342	45.916
			10.7922	12.6654	15.8754	11.2494	11.1949	10.6817	14.028	18.8437	25.261	26.97	34.6278	39.4171	45.5837	50.0104	53.4364	51.4319	50.6093	48.557	46.7967	48.8456	47.7218	46.6532	47.585	47.0911
			7.77079	7.86491	7.80644	9.37287	10.4278	14.1571	21.4685	29.3547	34.9755	36.7379	36.3153	35.1154	37.1923	36.1361	38.1541	37.8203	38.2177	39.0407	38.9641	35.6312	35.2347	35.2622	35.3442	33.1918
			2.49098	2.95868	3.17881	3.80711	4.53056	4.25986	4.83019	8.30036	15.3012	23.4909	33.111	43.2767	55.548	63.1684	71.2886	77.4518	84.1315	88.7806	89.0676	89.4302	89.0935	87.9424	87.0473	86.6447
			0.256172	-0.177958	-0.154374	-0.191657	-0.38161	-0.173293	0.603936	2.78633	7.95267	10.2756	17.5144	22.7102	25.0416	26.8959	33.0531	33.3419	34.7101	33.8391	35.2286	35.5629	37.2769	37.3092	38.2915	39.4366
			-0.172197	-0.242979	-0.137546	-0.106717	0.0732716	0.821551	1.19068	1.33914	1.77063	3.12552	9.15236	10.2284	15.8286	20.1897	24.9097	30.3516	32.8068	34.9979	36.0727	34.9586	35.4879	36.195	35.1453	35.997
			2.7206	2.87405	3.64804	4.19539	4.78074	6.30635	13.8713	19.739	25.1934	28.583	28.9645	33.1392	39.4387	42.1202	44.6594	46.0473	47.6284	46.6372	41.5797	40.6069	39.5905	38.333	37.534	37.3365
			3.85796	4.43222	4.90922	5.51293	7.04744	6.63002	6.99085	7.10315	9.00946	10.6373	12.7287	18.6999	16.9341	18.6201	23.9382	32.4278	42.7194	49.0712	52.155	56.5404	63.3612	64.1516	65.312	66.3944
			21.3434	21.5802	23.1	26.0892	23.0149	15.1351	23.6058	22.3437	24.1231	23.9368	29.3214	30.3097	31.1826	27.8083	26.1468	26.2149	26.2885	26.0019	26.0397	25.6609	25.3687	24.6901	25.4477	25.1196
			20.808	23.5628	35.2452	41.0665	38.6199	41.7364	43.4267	41.5274	40.1914	45.1628	48.6509	51.5795	52.1734	55.5906	56.4806	53.8329	54.5621	50.6195	54.1646	49.7098	47.2942	50.3379	49.4433	48.8787
			-0.269338	-0.171932	-1.11699	-1.1349	-0.867973	-0.370249	0.919375	1.91805	5.12567	9.99209	14.9562	17.8036	20.9798	25.9978	30.406	31.5338	32.5918	33.9925	35.1205	36.255	36.7759	41.2975	42.9806	40.5817
		ev-T	-5.07566	-5.45319	-6.20575	-6.63349	-6.87117	-6.92775	-7.04977	-7.46354	-7.79854	-7.79497	-7.79251	-7.9664	-8.1364	-8.1432	-8.29271	-8.16677	-8.39109	-8.33188	-8.38839	-8.40409	-8.45327	-8.41961	-8.54873	-8.54062
			2.74224	1.90063	1.26699	0.493543	0.194292	0.361376	0.121849	0.128991	-0.342183	-1.00051	-1.18354	-1.37479	-1.32122	-1.24067	-1.41576	-1.21216	-1.58661	-1.6534	-1.67255	-1.83498	-1.9071	-1.81913	-2.0975	-0.640879
			0.4353	0.293083	0.566963	0.133447	-0.113447	-0.200067	-0.139988	-0.358366	-0.0183156	0.495052	0.598279	0.564049	0.57154	0.420462	0.549656	1.19731	1.48749	1.27011	2.3555	2.72494	3.02164	4.38456	5.52839	6.584
			7.63078	7.44028	7.51794	7.18461	7.10801	6.66608	6.03728	5.47537	5.34127	5.33483	5.2896	5.06409	4.89874	4.79119	4.31193	4.69632	4.66837	4.9149	4.33299	4.18301	4.69167	4.66163	4.77274	4.97164
			-2.19774	-1.33832	-0.877116	-0.0824021	-1.341	-1.36373	-1.05507	-0.796845	-0.378142	-1.05884	-0.922518	-1.06197	-1.18707	-1.19495	-1.84773	-2.8274	-2.88899	-2.98209	-3.1139	-3.1079	-3.02483	1.57496	1.39543	2.71647
			-0.0557117	0.0632013	0.159093	0.577116	0.791185	0.920389	0.890662	0.863929	0.581977	0.905226	0.952429	0.699943	0.787937	0.65412	0.432033	1.33998	1.51367	1.87388	2.2086	3.04601	3.08363	4.34933	4.45839	4.89307
			4.34911	4.02881	5.17596	5.63498	5.75024	5.85103	5.44727	5.49734	4.79106	4.54847	4.93242	4.67363	4.63393	4.54673	4.90266	5.27742	6.2344	4.43542	3.49038	2.91019	1.60593	1.24756	1.33725	3.43403
			0.299079	0.316105	-0.244567	-0.0076188	0.877577	2.35984	-1.19179	2.32628	0.220841	-2.00411	-2.09114	-2.8181	-2.43074	-2.54386	-3.00881	-3.34469	-2.07492	-2.10419	-2.34737	-2.86534	-3.05058	-1.93304	-2.44822	-3.21862
			0.39211	0.401198	0.271535	-0.395541	0.695489	0.211262	0.118808	-0.402423	0.465372	-0.378739	-0.0207603	0.618463	0.254689	0.0598812	-0.181395	0.645976	0.36937	1.17705	1.66169	2.929	4.12035	4.58625	4.87928	4.51312
			0.25013	0.0384789	0.545088	1.8242	0.747433	1.09917	0.841054	0.445673	0.472487	0.29419	-0.829589	-0.313475	-0.533033	0.440536	-1.42227	-1.10043	-1.01074	-2.50932	-2.38467	-1.1333	-0.724467	0.103414	-0.621859	-0.898239
			3.129	4.4556	4.58196	4.48292	4.95668	4.26454	3.9751	3.56609	4.11668	4.23435	4.2242	4.4242	5.1332	5.72094	5.7975	5.27365	5.10298	4.38865	4.50539	4.85618	5.20047	6.00917	7.21667	8.09835
			-3.41568	-3.70728	-3.87078	-4.0384	-4.55104	-4.66098	-4.72389	-4.72301	-3.64539	-3.48345	-2.74635	-2.92404	-2.76055	-2.70066	-2.27245	-2.681	-2.68153	-1.94963	-0.984367	0.320072	-1.06398	3.73841	5.8848	10.527
			-1.65649	-1.39267	-1.77893	-2.3069	-2.73912	-2.39778	-2.89231	-3.44287	-3.66317	-3.74907	-3.90107	-4.03135	-4.38601	-4.40189	-4.6353	-4.99135	-4.77009	-0.259561	-0.67442	-0.942102	-0.905902	-0.867221	-0.943997	-2.19646
			-2.24947	-1.49765	-1.77528	-1.98832	-2.18356	-2.36887	-2.58536	-2.89728	-2.99485	-2.70921	-3.14651	-3.05853	-2.6406	-2.21187	-2.50226	-2.79825	-3.02409	-2.47861	-0.71391	-0.598628	-0.688361	-0.649067	-1.42256	-1.62017
			-3.04572	-2.67009	-2.46552	-1.83449	-2.18212	-2.35231	-2.19277	-2.2129	-2.23882	-1.86763	-2.31882	-2.4346	-2.44684	-2.298	-2.37837	-2.23909	-2.13131	-2.24367	-2.2114	-2.21045	-2.01002	-2.04864	-1.87067	-1.3231
			1.3361	0.985791	1.39299	0.11254	0.425182	0.811744	0.744845	0.658804	0.578351	0.358967	0.434081	0.31078	-0.395081	-0.413492	-0.115676	0.655235	5.49085	5.80678	5.4838	5.31098	4.95248	4.99253	3.477	3.2851
			5.1778	3.0698	4.64027	4.99801	4.27441	4.40599	3.91648	3.68387	3.74356	3.76305	2.49308	2.71801	1.56198	1.60652	1.54592	1.1092	0.785898	0.514012	0.335614	-0.0777935	1.42292	0.993573	0.889956	0.919716
			0.926527	0.460187	0.880966	0.807802	0.41334	-0.477098	-0.639365	-0.268041	-0.440588	-0.0026572	-0.0941804	-0.64672	-0.745386	-0.439791	-0.110005	-0.0983811	-0.2805	0.415329	1.80071	1.76747	1.67755	1.14181	0.879788	0.763857
			13.3584	11.8859	9.26075	10.2905	9.39189	8.65109	7.20365	7.23751	7.17768	7.20826	6.5326	6.4165	6.18738	6.05858	6.28896	5.54661	4.83964	5.00606	5.10043	4.97286	4.4989	4.27964	3.99902	2.99379
			2.33493	2.12488	2.52046	7.19408	7.11719	8.43272	8.31299	9.38879	9.35685	9.38831	8.08032	6.52119	7.46956	7.6003	6.83766	8.03464	8.64157	9.00649	9.04945	8.53475	9.93318	10.9157	11.6221	11.9574
			14.7165	12.2607	9.3848	10.144	9.91782	9.13363	7.4853	7.56428	7.56581	7.59794	6.88749	6.78035	6.56543	6.48489	6.71763	6.17121	5.46755	5.64511	5.0111	5.00045	5.27791	5.03608	4.74049	3.75709
			-2.20119	-2.53224	-2.49194	-2.58779	-2.62757	-2.69865	-2.73167	-2.67057	-2.70823	-2.00914	-1.46009	-1.53869	-1.56896	-1.20995	-1.16205	-1.26713	-0.681173	-0.396364	-0.0833727	0.233563	0.513752	0.74029	0.940365	1.03501
			0.378848	-0.0979217	-0.324543	-0.722989	-1.32453	-0.729323	-1.03411	-1.37955	-1.51313	-1.01997	-1.21735	-1.34868	-1.2073	-0.969859	-0.802482	-0.793216	-0.763352	-0.493224	-0.0775848	0.144685	1.14601	1.58775	1.65092	2.09115
			0.141173	-0.244659	-0.0092755	-0.662154	-0.891244	-1.4355	-1.70084	-1.86967	-1.775	-1.36318	-1.3873	-1.28888	-0.797825	-0.510672	-0.261313	0.448931	0.329887	0.261902	0.55392	0.744901	1.18199	1.45297	1.49929	1.69651
			3.18285	3.03024	2.65639	2.80355	2.40968	2.32961	2.23397	1.96271	1.01027	1.41586	1.6832	2.28601	2.96162	3.29451	3.45548	3.0795	2.92836	2.51377	4.04157	3.88235	3.89934	2.85856	2.8435	4.41656
			-1.04365	-0.788061	-1.08054	-1.50442	-1.88002	-2.17387	-2.36387	-2.45491	-2.47565	-2.00945	-2.23907	-2.42701	-2.48976	-2.31185	-2.38642	-2.47513	-2.47194	-2.29463	-2.20098	-2.12884	-1.96237	-1.79527	-1.80646	-1.76463
			9.63504	10.7789	12.2383	12.3475	11.8556	10.9879	10.614	10.4757	8.68967	8.40173	7.58918	6.32883	6.72686	7.29952	8.57943	7.74756	7.70046	6.17647	5.32688	4.32977	3.67001	2.91191	2.41471	1.70331
			23.774	24.7229	23.6305	22.1753	22.4342	21.2107	21.5078	21.1603	20.1816	19.2212	18.9751	18.3065	16.9628	15.2273	15.1802	13.84	12.909	12.077	11.364	8.96043	8.22942	7.58573	6.98802	6.38353
			-3.15431	-3.2219	-3.49853	-3.86079	-3.13457	-3.09467	-3.00083	-4.99709	-5.11334	-6.30203	-5.55582	-6.71109	-7.64422	-6.15577	-6.75313	-5.29525	-4.40082	-4.32984	-3.95279	-4.08932	-4.52591	-5.96444	-5.28207	-5.51578
			-2.83359	-1.58761	-0.632562	0.587108	-0.565261	-1.16008	-1.92734	-2.16342	-2.55844	-2.4309	-1.9392	-2.94948	-3.10031	-2.25326	-2.62916	-2.94034	-3.34069	-3.10847	-3.37944	-2.62772	-3.65689	-3.51749	-3.76961	-1.11325
			4.05493	4.36562	3.8165	4.31749	3.60064	3.85453	3.07277	2.72105	1.57001	1.48659	1.2887	1.04657	1.63925	1.9301	1.51465	1.22819	0.852556	1.44683	0.985046	0.633016	0.637507	0.53531	2.50653	3.66097
			4.07339	3.92137	4.01315	3.07993	2.96135	3.16366	2.87237	2.44103	2.83646	2.66259	2.53639	4.66967	4.36502	4.17475	4.35751	4.5131	3.75898	3.27302	2.99471	3.07792	3.12365	3.2502	4.21519	4.23511
			4.93193	5.13163	5.60867	5.88186	5.75072	5.78984	5.51428	5.62604	6.1622	6.39623	6.67305	7.1538	7.88603	8.22533	8.40828	8.40851	9.32443	9.91243	9.61664	9.86119	9.81189	10.0979	10.0016	8.97204
			14.7311	15.5886	16.1002	16.1761	15.554	15.2824	14.9523	14.0363	13.2365	12.873	12.1438	11.7016	10.5374	10.6	10.7999	10.7419	10.4169	10.485	10.6409	11.7963	11.8702	12.1602	12.2894	12.0618
			-1.53129	-1.43214	-1.40338	-1.93055	-2.3276	-2.22248	-2.08703	-2.58287	-2.16249	1.36894	0.746039	-0.094822	0.989839	0.502316	0.0527333	0.190615	0.142178	0.256563	0.40862	0.463224	0.55962	0.39198	0.38058	0.236139
			-3.19434	-1.08958	0.417079	1.02369	-0.519922	-0.966683	-2.57697	-3.65707	-4.5761	-4.97993	-6.48587	-6.69226	-6.16376	-6.73882	-6.97638	-7.07166	-7.21414	-7.26641	-7.36708	-7.8379	-7.88764	-7.86242	-7.39102	-7.59468
			-2.5392	-2.81561	-3.13568	-3.974	-3.85838	-3.9149	-3.61146	-3.53777	-3.88604	-4.13989	-3.65917	-3.80121	-4.06645	-4.02492	-4.1243	-4.26239	-4.33079	-4.46689	-4.54416	-4.90512	-4.83171	-4.89042	-4.95796	-5.06235
			0.523898	0.930621	0.884371	-0.137567	-0.104029	0.0747655	0.32261	0.294331	0.502621	0.766703	0.810186	3.78002	3.60258	3.91823	4.12036	3.88282	4.26924	3.82984	3.77089	3.52483	3.21631	3.61211	3.12413	3.36183
			-1.17923	2.09644	4.60263	4.7096	3.93903	2.48186	1.08822	-0.543413	-1.23009	-1.87916	-1.74257	-1.96253	-1.86367	-3.04229	-3.59938	-4.01832	-4.34666	-4.49331	-4.62817	-4.8045	-3.20078	-4.68374	-4.59788	-3.94691
			-5.96535	-6.5413	-6.69108	-6.53236	-6.21689	-6.02303	-5.96284	-6.05258	-6.27581	-6.21405	-6.50219	-6.44519	-6.17934	-5.65405	-6.39244	-6.60549	-6.55843	-6.39492	-6.52807	-6.26688	-6.05881	-6.08948	-6.11011	-6.17126
			-2.99696	-2.9183	-2.0071	-2.18926	-1.19391	-1.83427	-1.81215	-1.23642	-1.30368	-0.994237	-1.49655	-0.926751	-0.898549	-0.619254	-0.934121	0.331775	-0.45673	-0.423997	0.811394	3.73205	6.01405	6.11899	7.2285	7.47181
			-1.83725	-2.96884	-3.14945	-3.47035	-4.13913	-3.89522	-4.6987	-4.65667	-4.75321	-5.01026	-4.95004	-5.21258	-5.32113	-5.05163	-5.3945	-5.36094	-5.23107	-5.53954	-5.42683	-5.44602	-5.23677	-5.01507	-3.98022	-2.01882
			5.22776	4.96562	5.39039	5.62189	5.15364	4.13873	4.12317	4.10481	4.36256	4.13623	3.78714	3.51354	3.83837	4.24841	4.2172	3.60219	3.63595	3.33371	3.08105	3.12377	2.90096	2.3517	2.43171	2.37794
			-0.478876	-0.802977	-0.621742	-1.32601	-1.29799	-1.19108	-1.10714	-0.929245	-0.315505	-0.242591	0.149881	0.0150174	-0.185203	-0.135804	-0.430781	-0.203131	-0.151473	0.632793	1.14152	1.33106	1.37691	1.9161	3.64204	3.86488
			-2.72459	-2.97497	-2.89021	-3.44503	-3.08701	-3.34803	-3.0971	-3.17907	-2.6641	-2.06765	-1.83737	-1.87029	-2.3276	-1.92424	-1.27199	-1.24129	-1.10611	-0.878316	-0.825927	-1.22381	-1.42901	-1.42805	-1.39226	-1.18501
			2.55113	1.27457	1.61819	3.94129	3.55536	2.75695	2.58741	2.14172	2.27135	1.75141	1.55364	0.83489	0.431351	0.261567	0.241644	0.224401	-1.39522	-1.28922	-1.04285	-1.3618	-1.57914	-1.33493	-1.45365	-1.49401
			1.54793	1.09271	1.2362	1.26259	1.0809	0.729136	0.841655	1.12199	1.05622	1.14549	0.865823	0.915512	1.38529	1.24222	1.22812	1.11695	1.05278	1.12748	1.68543	2.2235	4.64579	6.57065	6.06063	6.70157
			17.9375	18.9502	18.2071	18.3144	18.2647	18.4562	18.529	18.1872	17.7142	17.3936	17.2083	17.0985	17.2667	17.1108	16.6415	16.012	15.6332	15.4505	14.6196	14.1587	13.6683	13.0948	12.7876	12.6315
			-2.54307	-2.53599	-3.26719	-2.69513	-3.89452	-3.73556	-0.874356	-1.79649	-1.91972	-1.74391	-2.3747	-3.08569	-3.14571	-3.51351	-3.82662	-4.64797	-4.58474	-4.68228	-5.31118	-5.06992	-4.46265	-4.38328	-4.10419	-4.10113
			-5.33818	-5.40117	-5.15516	-4.8874	-5.23602	-5.58023	-5.83911	-5.89024	-6.32785	-6.44433	-6.58755	-6.39123	-6.64923	-6.69984	-6.67829	-6.51396	-7.01748	-6.84502	-6.75163	-5.27024	-3.93965	-3.98932	-4.44608	-4.59338
			-3.99869	-4.41838	-4.16591	-4.26141	-4.38207	-4.51898	-3.98935	-3.77542	-2.22724	-1.153	-1.59913	-2.39747	-2.70946	-2.5303	-2.93152	-3.5651	-4.10695	-4.39386	-5.00169	-4.90765	-4.37667	-4.47121	-4.34458	-4.63953
			-2.53628	-2.24477	-2.06372	-2.0552	-1.33494	-1.73316	-2.04139	-2.48257	-2.85507	-3.03422	-3.5171	-3.67694	-4.05517	-4.12177	-4.61101	-4.78779	-5.10674	-5.18875	-5.20976	-4.96424	-4.7564	-4.69937	-4.79508	-4.6697
			-3.00189	-3.05591	-2.8828	-3.16052	-3.30754	-3.30383	-3.32701	-3.55479	-3.58952	-3.28725	-3.17233	-2.59309	-3.20226	-3.23427	-3.44388	-3.16641	-3.8662	-3.97413	-3.8755	-3.18988	-2.36662	-1.98624	-1.98947	-1.89191
			3.38179	3.62799	3.43129	3.2455	2.90395	3.36297	3.09456	2.99598	2.91051	2.63744	2.24204	1.19585	0.884385	0.837687	2.41508	1.55571	0.959932	0.683033	0.729306	1.4702	2.53643	3.2097	3.85703	4.37644
			11.2624	12.2912	11.9274	11.6449	11.3886	11.6348	11.2884	10.7291	10.7601	9.74352	9.20189	8.68189	7.86158	7.90882	7.0299	6.72117	5.99691	5.43517	4.5265	4.37085	4.59168	4.45501	4.19007	4.66705
			-0.859599	-0.702335	-0.760443	-0.741098	-1.04156	-1.08505	-1.18053	-1.47518	-1.41423	-1.62456	-1.88848	-2.15632	-2.32921	-2.46277	-2.86446	-3.00195	-3.06233	-3.11181	-2.41051	-1.58898	-0.342473	0.0362323	-0.197282	-0.32794
			10.7558	11.1411	10.7103	10.6626	10.6539	10.162	9.90854	9.31363	9.14334	8.46723	8.10631	8.15127	7.6952	6.82843	6.76951	6.09596	6.18508	5.4491	5.6179	5.69479	6.28146	6.61996	6.25769	5.92953
			-2.38517	-2.73551	-3.01472	-3.42257	-3.96618	-4.07949	-4.17317	-4.18848	-4.50594	-4.85957	-5.32229	-5.36897	-5.63251	-5.82479	-6.20985	-6.35307	-6.55178	-6.63468	-6.81707	-6.70797	-6.71117	-6.78201	-6.93607	-6.93641
			-2.34808	-2.68477	-3.07369	-3.10028	-3.66946	-3.79248	-4.12294	-3.81952	-4.52571	-4.61943	-4.58531	-4.86788	-4.43079	-5.23316	-5.60082	-5.55161	-5.79205	-5.94586	-5.93209	-6.07852	-6.03312	-5.90765	-5.85399	-5.14315
			-3.56933	-3.76026	-3.61609	-4.0745	-4.10213	-4.2365	-4.5851	-4.68281	-4.9269	-5.16987	-5.66084	-5.77629	-5.96559	-6.00147	-6.22611	-6.4262	-6.69705	-6.85209	-6.81877	-6.91559	-6.83977	-6.82389	-6.7435	-5.05637
			0.2177	-0.433196	-0.138473	0.700415	0.741181	0.898901	0.901917	0.13	-0.0016595	-0.119488	-0.527719	-1.92256	-2.17056	-2.33146	-2.73981	-2.8281	-3.02774	-1.70414	-1.32115	-0.687467	-0.186654	-0.679845	-1.00177	-1.04263
			-3.27456	-3.5762	-2.63161	-3.07147	-3.10867	-2.1906	-1.10495	-1.1127	-1.07901	-1.77738	-1.85871	-2.64721	-3.02062	-2.74938	-0.551012	-1.27648	-1.74419	-2.08893	-2.0071	-1.93678	-1.79448	-1.66721	-1.63837	-1.38867
			12.6228	13.5995	13.1927	13.6131	14.5284	15.0044	13.4709	13.5579	12.7108	12.8746	10.2026	9.40552	8.64267	8.44018	8.04856	9.04838	9.17763	8.5599	7.15826	6.99266	7.20152	6.45749	5.97188	5.68685
			-3.11617	-2.74118	-4.06351	-5.03981	-5.17468	-4.58941	-6.13528	-6.10675	-5.913	-6.43986	-6.68589	-7.15838	-7.3616	-7.04776	-6.85167	-6.87658	-7.52897	-7.58983	-6.82148	-6.99844	-7.17489	-7.19017	-6.93655	-6.94164
			5.93923	5.51844	5.43994	5.80572	5.88212	5.43385	5.21881	4.97115	5.02073	5.4783	5.20678	4.46747	4.39302	4.58425	5.12636	6.09075	5.84327	6.82371	6.89597	6.21428	5.98467	4.94317	4.6525	4.72534
			5.23342	5.09492	5.34795	5.02451	4.72281	4.71823	4.49629	4.50437	4.25614	4.1572	4.03172	4.01262	3.97338	4.05751	3.62238	3.27282	5.02285	4.57136	4.47473	4.28899	4.51086	4.71489	5.09263	5.78333
			7.52919	7.64909	7.81479	7.77529	7.1332	6.40235	6.10911	5.61629	5.65013	5.67944	4.68769	4.6545	4.46396	4.91804	5.51229	5.40026	5.16081	4.37851	4.00542	3.92523	4.38283	4.70456	5.87333	5.85703
			6.61087	6.38409	5.77898	5.53651	5.18493	5.83773	6.49441	6.84006	7.01696	6.90113	6.67637	6.0733	5.77998	5.96937	6.25928	6.7261	7.09066	6.951	6.88126	6.82555	7.05214	7.63989	7.65446	8.00768
			-4.15828	-2.97168	-2.95075	-3.62893	-3.84374	-3.53924	-3.52842	-3.4233	-4.33535	-4.23817	-4.42034	-4.5792	-5.00175	-5.06481	-5.34393	-5.24587	-3.58843	-4.65274	0.0560451	-0.367059	-0.495758	-0.119989	-0.837609	-0.556986
			-3.24734	-3.5093	-3.27259	-4.35991	-4.60018	-5.4235	-5.10849	-5.39569	-6.32468	-6.46893	-6.78295	-7.40127	-7.63785	-7.67322	-7.78642	-7.84813	-8.00592	-8.03196	-8.1387	-8.16375	-8.24483	-8.27527	-8.35954	-8.51215
			0.497852	-0.281776	0.498097	0.523701	0.680793	1.09144	0.649746	0.342813	-0.297257	-0.718175	-1.53396	-2.20939	-2.4338	-2.43271	-2.79933	-1.7542	-2.09212	-2.14753	-2.15159	-1.95283	-1.72218	-1.25219	-1.26993	-1.32097
			5.59383	5.84145	5.30692	5.43743	5.05973	4.89018	4.62921	5.37821	5.85883	9.61851	10.2872	9.94528	8.29797	7.72891	7.77393	4.72236	6.51486	5.5227	6.75102	6.22228	7.19844	6.75318	6.50873	6.04286
			-2.75787	-2.47906	-2.3764	-2.67901	-3.06511	-2.77116	-2.93197	-3.10563	-3.40648	-3.60935	-3.65931	-3.87019	-3.78904	-3.97906	-4.05755	-3.42268	-3.94752	-3.63759	-3.89455	-4.16065	-3.47077	-3.65728	-4.2003	-4.38084
			2.1192	2.31009	1.94042	1.86387	2.18122	1.99452	1.94149	1.85733	1.93737	1.67317	1.32532	1.4223	1.52826	1.2287	1.12477	1.46139	1.43903	1.40952	1.34454	1.43179	1.273	0.957915	0.650657	0.565702
			-1.08274	-1.4101	-1.60377	-1.88378	-2.09085	-1.80831	-1.84956	-1.25033	-1.30684	-1.54994	-1.76849	-2.00063	-2.082	-2.15309	-2.22341	-1.22803	-1.11712	-0.725984	-0.974529	-0.532775	0.881035	0.162338	-0.0939677	0.30023
			18.3098	20.3246	23.5478	26.2181	27.5961	27.7265	26.3542	26.5031	26.1601	25.7237	23.7327	22.4742	21.2414	20.5688	20.3907	19.5941	19.9866	19.2544	17.5149	18.3933	18.3644	18.0419	15.3621	14.6311
			-0.680655	-0.872171	-0.987789	-0.485619	-0.752735	-0.759173	-1.33018	-2.16249	-2.22322	-2.41501	-2.30837	-2.16743	-2.43377	-2.99891	-3.26204	-3.38779	-3.55431	-3.57777	-3.74865	-3.7102	-3.59573	-3.68836	-3.70139	-3.85715
			5.52813	3.78696	3.56212	3.70067	3.81656	4.68795	4.64781	5.26574	6.11904	6.9135	7.34232	7.6503	7.19763	7.66551	8.08797	7.8777	7.82531	7.45301	6.84665	8.02892	9.55215	9.19121	8.87729	9.25249
			7.08307	6.79997	6.66743	7.22472	7.07365	8.27354	9.04097	8.42348	7.67875	5.83414	5.63906	6.00708	6.01456	6.14688	5.70512	6.01533	6.09687	6.30954	5.99153	5.53517	5.12209	4.8717	4.17748	3.31214
			-3.67717	-3.65022	-3.53652	-3.68526	-3.92805	-3.28353	-2.78794	-1.78981	-2.05592	-2.05788	-2.38328	-2.46851	-2.7324	-2.48379	-2.58224	-2.97273	-3.25462	-3.13099	-3.00074	-3.35399	-3.45268	-3.17761	-3.32383	-3.41083
			-3.37659	-3.39101	-3.48035	-3.29347	-3.34641	-3.28971	-3.27179	-3.34066	-3.5676	-3.50937	-3.82456	-4.09153	-4.36658	-4.43238	-4.42485	-4.3428	-3.10418	-3.14462	-3.17592	-3.01707	-2.97346	-2.96867	-3.09236	-3.17409
			-0.250958	-0.0697721	-0.0978941	-0.859806	-0.924292	-0.671339	-1.0289	-1.17746	-1.33655	-1.32626	-1.61934	-1.51063	-1.47737	-1.54968	-1.63534	-1.83747	-1.87212	-1.8853	-1.85466	-1.83426	-1.80824	-1.69435	-1.71235	-0.181593
			4.87573	4.75476	5.11049	4.99021	4.7886	5.03276	5.63639	5.16796	5.03568	4.15659	4.07882	4.07495	3.79299	3.14062	2.90872	4.49011	4.37489	3.80016	4.50933	4.31878	4.25456	3.96524	4.2964	5.04954
			4.6285	4.57951	4.61863	4.9333	5.13579	4.77611	4.99407	6.14722	6.40347	5.94327	6.4072	6.34721	6.47172	6.61585	6.50601	6.40786	5.92918	5.40211	4.83831	5.43928	5.16555	5.12164	5.16123	6.20746
			-2.68601	-2.65649	-2.82804	-3.11734	-3.45474	-3.43387	-3.71451	-3.80931	-3.93105	-4.15795	-4.32795	-4.56888	-4.52069	-4.63267	-4.87791	-5.06976	-5.12079	-5.2159	-5.31784	-5.4664	-5.35516	-5.29233	-5.12946	-4.88995
			-1.47541	-1.55233	-0.661828	-0.269568	0.771389	0.790291	1.17223	2.2827	2.68488	3.14966	2.80967	2.15927	3.18839	3.93154	3.0423	2.72626	2.79536	2.27048	2.34863	2.09334	1.62392	1.98688	1.80272	3.58155
			-1.84742	-2.11949	-2.16023	-2.224	-2.66726	-2.61917	-2.79062	-2.91065	-3.06216	-3.5531	-3.63921	-3.42369	-3.5597	-3.45521	-3.82593	-4.17189	-4.41301	-4.89288	-4.60376	-4.86167	-4.5904	-4.4529	-4.81321	-5.31426
			0.366386	0.838389	0.595488	-0.0118121	-0.938534	-0.860879	0.831219	1.42651	-0.367491	0.073162	-0.215979	1.35679	2.16522	3.18539	5.59803	6.77285	4.99787	5.35285	6.07944	5.7909	4.98349	5.64779	0.500278	2.98438
			-2.73215	-2.974	-3.28486	-3.25468	-3.60393	-3.33166	-3.43471	-3.34284	-3.339	-3.42915	-3.72247	-3.82851	-3.95383	-3.8762	-3.80056	-0.210661	0.576468	0.211545	0.714137	0.320994	0.42311	1.29199	0.951473	2.33783
			-1.60887	-1.77577	-0.945801	-1.55701	-1.8727	-1.91386	-1.60848	-1.32569	-1.25152	-0.390018	-0.891247	-1.35295	-1.11025	-0.955454	-0.584209	-0.70595	-0.733864	-0.962942	-0.819631	0.0885425	0.419854	0.25416	0.35192	-0.356346
	167.2M-Cx	CAR T	7.32729	8.74392	10.8626	11.0021	12.1756	15.2784	18.1525	22.0987	29.9817	36.1208	38.8416	42.1502	43.6141	47.9747	52.9771	54.1971	55.6279	57.0862	60.219	62.2981	63.6748	63.221	65.5081	65.1949
			2.8331	4.79229	5.19479	6.97276	11.63	16.094	20.2527	26.254	30.6059	35.315	40.1622	42.9188	47.3404	52.9525	57.1754	59.307	59.6724	63.9811	68.5329	69.0356	70.0824	70.7803	69.9724	71.4786
			20.9392	24.8649	27.9281	30.98	35.3356	42.2808	48.1352	56.1732	63.2847	70.9624	78.6143	84.2888	88.3981	92.792	95.1374	97.0783	98.3331	99.3474	100.973	100.498	100.802	101.648	102.441	102.912
			29.966	31.2386	31.4147	31.5293	32.2503	32.6156	35.5384	36.9596	37.8802	39.9287	39.3141	40.2488	40.9769	41.5634	43.853	45.4646	45.9325	46.6431	49.361	50.3081	49.5081	51.3032	53.0925	53.5163
			3.86582	6.53967	9.02641	10.8265	14.3507	17.8622	22.9598	27.7859	33.2951	37.6808	41.5895	47.2819	50.5484	55.2359	57.9305	61.7034	66.2512	69.1192	73.2049	74.754	76.7523	77.3828	79.4796	81.0038
			0.397293	1.278	0.81177	1.58452	1.75798	3.44327	5.45729	7.19441	9.29113	11.3988	13.127	14.4599	18.2908	22.3091	22.2041	23.0717	24.9639	25.5439	24.5414	25.9826	26.2289	25.4873	26.0003	26.3802
			2.39354	2.98287	2.71792	1.4659	3.81456	4.69353	8.46688	6.58925	8.15721	9.17032	10.2026	12.3587	15.7735	16.3747	18.3896	20.0918	21.3712	23.0002	23.4986	22.7592	23.2527	24.9879	25.4991	24.9158
			-1.61965	-1.98516	-2.24084	-1.84628	-1.2855	-0.583856	0.402045	1.90976	3.27477	4.75121	5.27745	9.58251	13.964	17.9381	21.9925	24.388	26.9854	28.5011	29.7613	32.1135	32.7423	34.0791	33.3804	33.1525
			13.5909	14.3496	14.76	15.0058	16.497	19.3928	22.2677	25.1149	31.9969	35.3996	39.6526	43.3864	45.6304	48.0757	51.6211	54.4895	56.3574	58.7388	62.1673	61.6576	62.9741	62.0693	64.5234	62.6541
			38.2735	39.4649	43.0395	44.1002	49.5683	56.238	58.644	62.8683	64.7344	66.2888	66.6159	67.7264	68.3445	69.6519	74.9011	71.2438	71.8862	70.8404	70.1382	70.2191	70.1146	70.2026	68.2154	67.2651
			16.9338	19.4067	18.9319	19.3472	20.266	21.7909	23.1405	24.9937	27.3353	29.2355	31.9495	34.8276	37.9856	41.3863	46.4674	48.4999	50.901	55.4886	56.7834	57.9238	61.3049	63.5405	64.3773	66.9099
			3.50046	5.06953	4.78358	6.10441	7.23677	12.2027	13.6132	15.8179	17.7872	19.5193	21.88	24.3256	30.2769	34.1522	35.9479	37.6796	40.6972	40.5128	40.4358	40.5818	42.1756	40.119	39.1755	38.9769
			20.9362	21.7752	24.936	26.6845	27.1876	32.147	35.5302	39.7432	42.242	45.8381	51.7057	55.3022	58.6837	63.9818	68.354	69.8267	71.9605	73.2059	73.9343	75.0437	75.9663	74.8848	75.1143	76.1294
			19.7747	21.8831	27.1151	27.7934	32.3247	34.0442	37.514	39.4279	42.3527	44.9103	48.3784	52.5049	54.0027	54.9013	56.2345	59.6097	61.3506	61.4659	60.8187	65.222	69.2112	67.5002	65.4568	65.4957
			-3.20956	-0.994402	0.204271	-1.72491	0.477702	4.95371	7.2585	10.14	14.4518	15.1311	17.0795	19.7493	21.3312	24.4546	23.5303	23.8914	24.6768	24.0361	24.5991	23.6793	24.7853	24.3039	23.9012	22.9321
			27.0916	29.2335	30.3858	30.807	33.2981	37.7599	41.1102	45.6846	49.9142	54.2165	61.19	65.5166	72.3271	76.5773	80.5548	84.8978	87.3887	88.8877	91.9312	93.7117	94.6821	95.0182	95.4467	96.0461
			9.40482	9.88546	11.47	14.8415	17.4042	21.4351	27.5751	30.0429	33.1964	34.8106	35.6301	36.7694	43.0835	45.9863	47.6711	51.7249	54.9383	58.0887	58.1288	58.3881	58.4513	60.64	61.5217	61.5196
			9.41338	10.9747	12.4855	14.1136	16.3968	20.5948	26.0527	31.1615	37.3561	43.98	48.6966	54.8472	61.5407	65.7525	70.3183	74.2581	77.5146	78.4548	80.2524	81.8654	83.0516	83.9604	83.4515	83.6212
			10.6214	11.6008	12.032	16.0074	15.5684	15.0388	16.1582	18.3956	20.6479	24.4838	26.5436	29.8503	31.863	33.3425	35.2845	34.6776	39.7216	43.1121	43.9741	45.7937	45.0256	45.7068	46.4581	46.3064
			-0.498068	0.934641	0.900738	1.53442	2.59559	2.77929	3.35367	3.88656	4.9193	5.69265	7.7909	8.67965	9.04681	9.34163	11.8815	13.4893	15.243	16.0481	18.1401	16.954	17.9631	20.599	20.5072	20.3204
			14.343	15.1167	17.4891	15.6506	15.2108	19.7334	30.6613	37.4906	45.3266	56.6462	61.4009	67.4703	71.9578	78.0842	85.0739	86.4361	87.1309	91.0808	93.8259	95.3628	95.6854	96.7038	96.3797	101.347
			4.9404	7.29429	7.65422	6.58332	6.87223	8.58792	16.6537	19.3092	21.9671	27.8221	32.77	36.2734	42.7793	46.5892	50.8574	56.791	63.0139	69.6606	74.39	75.8974	81.4672	82.2684	81.46	81.8073
			0.777173	1.48934	2.28423	2.85161	3.97357	8.70501	12.3272	16.3605	21.4049	26.2752	30.9587	37.0714	44.7934	54.5354	59.3834	59.7027	62.0353	64.3205	65.2719	65.009	66.4834	66.2302	66.7921	66.009
			0.559597	2.43921	3.70796	7.15239	12.929	21.6563	28.5566	33.9475	42.331	47.0401	56.5845	61.4111	66.9545	72.5485	76.9263	80.9562	82.4782	82.7935	83.0525	83.3898	83.9972	83.5271	87.9247	87.9282
			31.0248	31.5176	32.781	33.6476	34.3458	36.334	39.5478	43.1354	47.1458	51.2915	54.0939	58.598	61.8756	65.3541	68.8045	72.2015	75.7886	80.3421	83.2405	86.9026	90.7644	93.4764	95.8089	98.576
			-3.44578	-2.55313	-4.76967	-4.94385	-4.14805	-4.52192	-3.52935	-2.53817	-1.95779	-0.673675	1.26637	2.62478	3.4003	6.28757	9.18109	12.4937	14.1332	16.6266	18.9983	22.7818	26.523	26.8707	28.156	30.162
			23.1604	24.6681	24.9752	25.3062	27.3067	32.2606	39.698	45.0953	55.5243	64.5485	72.5174	76.9714	78.6099	79.2827	78.9625	78.7012	79.8104	81.5278	83.3432	84.0848	83.195	79.6228	82.3591	79.8389
			-5.00285	-5.2142	-5.33062	-5.65132	-5.49474	-4.75072	-5.06303	-2.58592	-0.107134	2.18901	5.88775	9.00443	11.3638	13.5389	15.9332	20.7206	22.9295	24.308	26.0743	26.0604	25.6443	26.8115	26.8211	26.9343
			12.9393	13.8685	14.2184	14.0249	15.7746	18.2883	19.3873	22.5545	25.6275	29.0495	31.9624	35.4904	39.66	41.7509	45.0651	48.9449	55.9508	56.3589	60.628	61.7499	64.3749	67.0409	68.4033	68.9094
			40.4062	41.1565	42.4399	43.6232	46.5494	48.7614	50.9405	55.1584	57.6912	63.5359	67.325	71.1412	82.0999	84.7509	83.4254	83.5152	85.4183	86.3548	86.5646	87.5146	87.5595	87.2474	86.4567	89.1324
			18.1428	19.8041	20.2951	21.953	23.1887	26.1271	31.0079	34.0812	40.9771	46.5599	52.5683	57.9813	63.2472	69.2913	74.7596	79.8741	84.8552	89.8986	92.8114	96.213	97.8746	99.3157	100.108	101.13
			15.9653	18.3717	18.4783	23.1036	23.3628	27.1905	32.3639	37.0588	40.3798	45.4794	48.4616	51.3705	53.3136	55.1876	59.2573	62.3525	64.7314	66.5733	68.0118	70.184	71.6532	70.7119	71.1897	73.025
			26.2351	28.6877	29.6005	31.7236	32.095	36.5922	41.2403	44.6954	46.3408	47.0035	49.1246	53.6711	56.8158	57.4071	61.0788	63.2019	65.352	66.0922	66.6681	66.4104	67.7849	66.6371	68.0202	68.009
			4.77574	6.00813	5.93285	6.39617	7.9281	9.93667	13.7099	17.0333	21.8192	25.6325	31.6821	36.6815	41.1482	45.9917	49.8316	52.1438	62.3485	69.8643	75.2423	80.6541	87.7324	91.4767	94.2006	95.3361
			1.3658	0.136726	0.533673	-0.561401	-0.561422	1.42089	1.05111	1.05826	3.02361	5.3115	6.91226	7.60891	9.91316	11.8558	13.1418	15.3881	18.0532	18.5576	19.8176	18.9184	20.3987	20.7888	21.7906	22.962
			10.6834	12.438	12.5229	13.5626	13.1597	13.0224	14.9743	19.5196	21.8422	23.7734	25.6511	29.6442	32.7669	33.5005	36.8176	37.6681	39.0113	42.5141	45.4318	49.5573	55.5829	58.7683	60.6373	62.5183
			45.0055	44.0646	43.4345	44.8788	45.4956	46.803	48.0898	50.7262	53.191	55.1676	56.2255	59.3095	60.7869	60.5288	61.5975	64.4056	66.619	69.5486	70.091	73.9385	75.0945	75.9932	78.2023	80.622
			32.0145	35.0237	37.0795	36.9127	38.4496	40.8615	42.0699	44.0092	47.8811	50.2146	53.0001	57.9044	59.1818	61.7234	63.5431	66.0946	71.0109	73.4534	75.6418	77.426	77.4512	77.9547	80.045	82.8007
			13.7526	13.3809	13.1923	13.3597	15.7947	19.2694	23.9308	27.4762	31.222	34.1189	42.5597	46.2097	50.283	55.9689	59.9841	61.845	62.8527	65.2662	68.2677	68.9196	71.6535	73.3489	75.5174	76.985
			27.774	30.6547	28.1645	28.4613	29.3955	36.6757	39.4167	41.8576	41.7405	42.6764	45.1479	46.4705	45.7781	48.9585	46.3459	46.7536	50.7439	50.8112	49.848	47.9078	48.7257	48.0066	47.242	47.8542
			27.1853	27.8981	28.9326	31.8162	35.6315	39.8108	46.2802	51.3843	56.3718	60.9282	65.9792	72.0924	75.8693	80.1106	85.9101	88.1561	94.3278	96.9098	98.8644	99.8909	100.338	100.668	101.562	101.99
			9.26236	10.1996	12.8895	14.9339	19.2069	25.7907	33.5165	42.9182	53.7853	65.0201	75.1379	84.7565	88.9287	93.2016	94.1117	93.7451	91.7483	95.2575	92.7558	99.6678	98.9275	100.061	99.3221	100.448
			-6.0211	-6.2078	-6.51266	-7.2633	-7.81519	-8.23236	-8.1887	-7.69528	-6.90596	-5.36582	-1.79569	-0.340491	6.21323	7.97023	9.63342	15.4348	11.8902	13.1422	13.2965	15.4731	15.6007	14.1703	14.4125	17.6753
			-2.96094	-1.37007	0.776025	1.11736	2.23648	2.63599	2.98837	6.61961	12.3517	10.4055	11.8941	13.1613	15.0471	13.7631	12.4291	11.3569	9.18175	9.04305	11.6131	11.5971	16.3265	16.3309	21.7429	17.0232
			45.4644	47.849	47.4908	48.2233	51.061	51.1719	51.6195	54.4987	57.6895	59.6913	62.0976	63.7883	66.1609	66.7117	70.2917	71.5503	72.0303	72.1472	71.8088	73.4442	73.3193	75.1404	75.1339	75.0811
			38.5509	41.3687	40.1559	42.3167	49.1062	52.3975	51.7586	51.1312	50.7829	52.2043	53.263	55.5749	54.4081	56.8167	57.4314	54.1269	64.181	61.6668	64.8492	68.6603	61.041	65.0378	63.24	61.3537
			1.99968	2.03648	2.126	2.87346	4.39907	6.39687	9.59578	14.2347	19.2858	24.7164	31.793	38.9776	47.9369	56.0525	63.6467	69.7993	77.4862	85.4295	92.1344	99.4021	102.555	104.149	104.887	105.099
			-0.400278	-0.260153	-0.189143	-0.388217	3.50794	4.0083	6.14121	9.27603	10.276	13.4204	15.0897	17.5723	18.8992	20.1374	19.56	21.1471	23.5413	23.4845	28.0885	30.13	34.1034	33.1644	33.9342	37.6299
			39.5727	42.3347	46.6754	50.7301	56.2972	58.9407	62.6342	63.9767	65.1632	66.4955	68.8027	69.8573	70.1685	70.4246	69.6224	70.824	70.5477	70.1664	70.035	69.0934	67.6932	66.4077	65.64	62.3352
			3.25382	4.64343	8.37712	10.9048	12.4099	14.3744	18.3974	22.0728	23.187	29.0683	33.6024	34.4745	35.6905	37.4745	38.5382	37.6878	36.7709	37.2784	38.5154	39.7619	39.6876	40.769	41.0698	40.7418
		ev-T	0.201575	-0.138414	0.250278	0.299426	0.307019	0.553458	0.662169	0.808239	0.815454	1.02038	0.865249	0.424353	0.713132	0.532276	0.69156	0.643365	-0.141525	0.220907	0.471857	0.657473	0.303302	-0.128955	0.0143709	-0.938243
			0.574441	0.441338	-0.657346	-0.316988	-0.560668	0.0944857	-0.437854	-2.34048	-1.94697	-1.72993	-1.1732	-1.95003	-2.4462	-2.50657	-2.31049	-1.28285	-1.88032	-0.85893	-3.51252	-3.4847	-1.6515	-1.1216	-1.02442	-0.883098
			12.2207	12.4731	12.6888	13.0263	13.0443	13.4565	13.6836	13.3082	13.2581	13.3573	14.4371	14.0233	14.3916	13.4506	14.0499	14.2437	13.8324	13.4608	13.5501	12.9149	12.7704	12.6053	13.5267	12.9665
			1.56257	1.58087	2.14751	1.17232	0.983916	1.03198	0.830294	0.510055	0.660801	1.28113	0.659726	1.09313	1.33818	0.935812	0.89883	0.423572	0.714841	0.530617	0.596122	-0.61295	-1.45477	-1.69475	-1.28157	-1.7442
			-0.0685171	0.0539273	-0.304613	-1.81131	-2.14513	-2.36573	-2.4242	-4.97351	-4.42217	-5.54537	-5.83398	-5.38037	-5.22664	-5.30688	-4.97681	-5.31662	-6.00129	-6.03549	-6.43569	-6.45323	-6.7157	-7.98078	-6.79951	-7.33527
			4.80137	6.92542	5.50314	5.38133	5.36131	6.29543	7.08591	7.33217	7.72935	7.05356	7.78215	6.10619	5.89019	5.91609	5.38939	6.47044	7.94447	8.19071	7.44458	6.84512	6.48257	4.77098	4.70161	4.13862
			18.721	19.4945	18.0643	17.7359	17.8824	17.6083	18.7344	18.953	17.248	18.7981	17.9486	18.0331	20.1115	19.3604	18.499	19.0501	18.5469	20.001	19.2286	18.8844	19.1122	18.9925	20.3557	21.1757
			0.382357	0.905609	0.674265	0.137771	0.0411044	-0.373371	-0.580105	-0.910906	-0.755757	-0.765078	-0.723828	-0.347967	-0.215966	-0.547218	-0.350923	-0.071029	0.127965	0.0355155	-0.263654	-0.450374	-0.574809	-1.03155	-0.819029	-0.943234
			18.043	20.4863	20.8598	21.0173	21.1563	20.8104	19.8709	19.8598	19.3725	19.0346	18.7362	16.937	16.814	16.4537	17.1367	17.6368	17.8259	17.8937	17.0661	16.5439	15.1005	15.1739	15.1221	14.1708
			5.2666	5.55787	6.95966	7.60692	8.44578	9.25987	9.82112	10.1493	10.8921	11.2412	12.7301	14.0788	14.5276	15.7631	16.7688	16.5749	17.2934	19.1916	19.5558	20.0898	20.7606	21.3821	22.4523	22.4554
			19.2547	21.3835	22.8555	24.2905	24.0655	25.0226	25.5181	25.9917	29.5369	28.3191	29.2289	30.9627	30.6875	30.6457	31.374	32.3466	33.1887	32.5193	32.8198	32.3961	32.758	32.5343	31.4906	30.6087
			1.07854	1.51739	1.94975	1.46422	1.68597	1.45565	2.53584	1.30992	4.57432	5.9634	0.442998	0.14683	1.33394	0.312699	1.02383	0.856645	1.42467	1.01387	1.61402	1.70189	1.45731	2.09414	2.77716	3.22115
			4.23882	5.92536	6.92614	6.95363	6.55786	6.85505	6.81393	6.38415	6.0753	5.1725	5.83348	5.28931	5.61016	5.86696	6.00226	5.24067	6.01266	7.46567	7.52755	5.93527	5.85851	6.43342	5.21552	5.2434
			-0.478397	-0.607379	-0.800094	-1.40476	-1.66355	-1.02653	-0.344692	-1.64215	-0.618216	0.271239	0.107933	-1.56273	-1.22132	-0.949583	0.395153	0.636371	0.774747	2.01912	1.93181	1.20947	2.40046	4.4745	4.12221	3.80524
			5.20938	5.45656	6.37892	6.11077	6.69011	6.32347	6.06868	5.08761	5.04879	5.31601	5.19003	4.45914	4.8315	5.2432	6.36413	7.65759	7.70603	9.33875	9.10973	11.2791	10.7015	9.83326	10.054	10.2053
			2.19964	2.20896	3.26773	3.49442	3.85943	4.89775	4.60127	4.03114	3.81702	5.07366	3.67379	2.17838	1.60817	1.5358	1.84144	2.00348	2.46418	2.41188	2.52116	1.9973	1.87412	2.29864	2.46971	2.80944
			15.1842	17.0062	18.1272	18.0885	17.4986	18.8527	20.2813	18.6653	18.5209	18.8152	20.9122	19.9436	22.9515	24.3484	24.2312	24.2434	24.1316	24.5755	24.6705	24.335	24.4875	24.8222	25.7586	25.553
			-5.65076	-5.70155	-3.81054	-5.0908	-5.91606	-6.75082	-7.18321	-6.45779	-5.54708	-4.70211	-4.4292	-5.25817	-4.2464	-3.23679	-1.27995	-3.13567	-3.86176	-3.21486	-3.87646	-4.61984	-4.33795	-4.11326	-4.04813	-4.27015
			-7.58283	-8.08896	-7.89798	-8.38344	-8.2091	-7.73748	-7.54209	-8.85848	-7.03727	-3.91414	-4.99686	-3.01511	-1.30217	-4.62602	-5.38152	-6.44755	-7.51127	-7.02943	-7.19361	-8.48788	-8.00885	-8.38368	-8.02653	-7.37361
			2.37294	4.78373	6.55601	9.75914	9.73698	10.0902	11.616	9.19506	9.096	10.3326	9.81245	10.4725	11.0961	11.5867	11.8234	12.2494	14.6505	16.0096	17.1713	15.2256	15.3	14.7288	15.3517	16.1329
			15.203	18.629	20.6924	13.85	14.8832	16.3279	17.3687	17.8413	20.3167	10.2498	9.98895	9.75237	20.3239	18.9712	24.0898	22.097	17.0828	19.1699	16.4291	19.7288	13.2796	16.5392	14.3651	15.4349
			8.54859	9.74564	10.613	12.4277	13.3883	14.8645	14.2572	15.8501	16.4539	17.5001	17.9342	20.1456	20.1681	24.5291	24.6931	24.8286	24.8838	24.9797	24.3729	25.3133	23.9939	23.5863	23.7167	24.5059
			-5.25428	-3.81075	-3.17929	-4.75613	-5.34218	-5.37654	-4.36344	-1.94955	-0.348558	-0.933252	-0.768424	-0.457389	-0.686198	-0.81849	-0.569955	-1.09547	-1.13409	-0.37051	-0.0321454	0.293089	0.685244	1.72224	1.5279	1.51466
			13.425	15.0996	17.4757	15.3207	16.6111	15.903	18.5584	19.9788	22.3724	21.6125	22.6768	20.9512	21.4103	21.1148	20.6795	19.5143	20.7615	21.3626	20.555	19.0193	20.9636	18.8005	19.0039	19.1108
			3.39172	2.95658	3.67857	3.84975	3.00181	2.2941	2.85153	1.9194	1.89551	2.18682	2.33781	2.94833	1.62822	2.23165	5.75779	2.28817	2.56484	2.33586	1.85317	2.34943	2.55072	0.764333	1.07809	1.2535
			9.03966	10.4668	10.2538	13.1919	11.9645	11.083	13.5701	11.7849	9.63637	10.2367	10.5316	9.98354	7.85324	9.5693	10.3374	10.8698	11.108	9.83158	14.6592	16.0111	14.8992	16.3996	14.7783	15.0884
			8.91563	8.3785	8.22175	8.07334	8.16929	8.11454	7.83731	10.6295	10.6074	11.4868	12.8552	11.3912	11.7613	12.5901	13.4475	14.287	13.9958	13.9879	14.9544	13.4222	13.2972	12.3786	12.4449	11.1419
			-8.32802	-9.15735	-9.01803	-10.1363	-10.3608	-10.2788	-10.6871	-11.1559	-11.3722	-11.7537	-12.1526	-12.4787	-12.2927	-12.4334	-13.0782	-13.3886	-14.1898	-12.8739	-13.2463	-14.8357	-15.1692	-15.551	-15.636	-16.1132
			1.1463	1.28841	1.70802	1.62162	1.22763	1.73787	2.1592	2.33446	3.13308	3.53305	3.59629	3.85196	4.29068	4.25803	4.46001	4.70806	4.75131	5.34662	5.97245	6.14281	6.59332	6.9906	7.53873	7.56366
			-6.71787	-7.69306	-8.15271	-8.80039	-9.43662	-9.69383	-9.74619	-10.1317	-10.3214	-10.5885	-10.5524	-10.8259	-10.8145	-10.9341	-10.7365	-10.078	-10.6304	-8.40431	-9.8688	-8.47621	-6.88305	-10.0326	-9.47249	-9.84018
			1.04987	1.40109	1.65771	1.76746	1.02494	0.857313	1.09501	1.54504	1.89139	2.51813	3.54106	4.413	4.61285	4.99192	5.73423	6.81368	7.71607	8.48501	8.86603	8.76085	8.79526	9.31874	9.95554	11.3768
			-5.1199	-5.09839	-5.39379	-6.85959	-7.38978	-6.8187	-6.84596	-7.29911	-6.96762	-5.80914	-6.50002	-6.59671	-6.65531	-6.11896	-5.12698	-4.89893	-4.9705	-5.21527	-4.86192	-3.23876	-3.54396	-4.02354	-4.4241	-4.52566
			1.81116	2.52441	2.71343	1.90477	1.58223	5.29211	5.46792	8.63324	7.17106	7.69956	7.83143	8.03462	10.1792	10.2257	9.85212	9.8392	9.98379	11.143	11.3516	10.0099	10.8031	12.2475	11.4022	10.8865
			7.26917	7.53494	7.3564	6.991	7.8682	6.76539	6.00897	6.91742	6.53551	6.85403	8.79308	8.90564	8.59263	8.1498	5.70289	7.17357	6.33213	6.00225	6.36137	6.16825	5.86272	5.97918	6.67872	8.31142
			-6.94016	-7.23261	-7.38755	-8.16693	-8.8432	-8.77677	-8.57206	-9.5278	-8.99238	-8.90704	-8.6651	-9.09807	-8.68502	-9.28304	-8.67919	-9.2588	-9.10537	-8.95109	-9.15751	-9.33409	-9.55721	-10.0149	-9.77129	-9.51936
			-0.436715	-0.361998	-1.35067	-0.520709	-0.915136	-0.493702	-1.32658	-3.22155	-2.72015	1.66282	2.18161	0.958705	1.66185	2.08898	3.90315	4.49779	4.87554	6.13375	6.20081	7.57312	8.07245	8.25989	8.07187	6.53182
			-4.8322	-6.00531	-6.71814	-7.02296	-7.4225	-8.9839	-7.14563	-10.2229	-9.84199	-10.3914	-9.79239	-10.4574	-11.2102	-11.1302	-11.9293	-11.7227	-11.5555	-11.7205	-12.8334	-13.7816	-13.3277	-13.573	-13.5803	-14.1
			-2.49926	-1.94388	-1.97087	-2.26681	-2.33209	-2.7667	-2.39839	-4.30163	-4.11661	-4.10262	-3.91832	-5.04348	-4.32305	-4.44548	-4.50265	-3.87746	-4.74658	-4.24793	-4.02537	-4.24597	-4.29986	-4.91525	-4.77169	-5.67017
			12.5544	13.3692	13.6928	14.4386	11.8437	11.8246	11.4024	10.9782	11.2422	10.751	10.8278	9.98409	10.0079	10.0538	10.4894	8.41967	8.74978	7.17468	7.61804	6.91601	7.09396	7.80169	7.84361	8.24244
			-5.33676	-5.89831	-6.08187	-6.82205	-7.49207	-7.79551	-8.10141	-8.22681	-8.30946	-8.37645	-8.14176	-8.41084	-8.55055	-8.54624	-8.56213	-8.69588	-8.9214	-8.96253	-9.2822	-9.557	-9.75282	-10.1025	-9.44421	-8.9731
			-6.16725	-7.07156	-7.27682	-6.36997	-7.36198	-6.56263	-5.79919	-5.86569	-4.91085	-5.29824	-7.41957	-3.84333	-6.73248	-6.19782	-5.16724	-5.3924	-5.65834	-6.42681	-5.85077	-5.90688	-4.54614	-4.59517	-5.6932	-6.18094
			-3.93656	-3.88543	-4.0011	-5.06158	-5.35342	-5.86081	-5.34403	-5.75465	-5.30762	-4.58254	-3.65493	-3.0082	-2.37613	-1.16099	-0.405655	0.0533519	0.10411	-0.153691	-0.377617	-0.585393	-0.307332	-0.965707	-0.334183	-0.624235
			1.81594	2.44785	2.97394	2.79395	2.5592	2.24992	1.65392	1.97814	2.3376	3.52618	4.45611	4.30267	4.77944	5.46713	6.23296	5.79963	6.11995	6.66815	6.98731	6.93229	7.33453	7.42659	8.18715	7.95721
			13.9067	14.7453	15.6579	15.969	16.0462	16.7547	15.8494	15.6515	16.0367	16.8388	17.959	17.8267	17.143	17.2839	18.0095	18.9229	18.8531	19.414	19.1734	19.6564	20.2148	20.6688	21.4602	22.2298
			0.152919	0.738307	0.96715	0.780369	0.979543	1.38857	1.67922	1.82212	2.18108	3.14132	4.07012	4.26023	5.10186	6.16218	7.76762	9.01384	9.9362	11.2103	11.7756	12.9955	14.1679	14.556	15.756	16.9234
			26.1299	26.8453	27.6697	27.9558	28.0252	28.0239	28.3371	28.7274	29.5067	29.6844	30.5649	30.7239	31.1382	31.3471	31.884	31.5802	31.6874	32.1678	32.3344	32.7787	32.945	33.5611	34.3826	34.5557
			-1.1795	-0.909431	-0.951899	-1.53911	-1.65331	-1.52901	-1.34081	-1.64645	-1.7524	-1.33855	-1.86638	-2.09202	-1.82066	-1.43654	-1.19791	-1.05527	-0.915182	-0.933156	-1.32366	-0.997785	-0.996075	-1.0244	-1.35648	-1.5006
			10.6917	11.9501	15.0341	14.1727	14.1918	13.6126	14.0063	12.337	12.3004	12.5921	14.3013	13.9785	14.5104	14.8853	15.9959	17.4009	17.3409	17.1868	17.6986	17.9136	17.5338	17.768	17.9753	17.8322
			22.3408	24.6866	25.698	26.6537	27.7046	24.9216	26.1401	28.3315	30.3095	26.8943	25.3751	25.8137	26.3195	25.7984	26.2153	26.8387	27.0031	26.4776	25.9971	26.4411	25.9086	25.9088	26.2979	27.0241
			-7.4281	-7.53787	-7.57223	-8.74224	-9.23222	-8.87187	-9.80875	-10.8684	-10.4901	-9.47051	-9.44118	-9.82809	-9.67745	-9.04606	-9.00842	-8.90274	-9.0735	-8.75009	-8.78799	-8.49272	-8.76792	-8.78339	-8.97158	-9.19905
	224R-Cx	CAR T	-5.39768	0.778289	1.86351	1.60576	2.80784	0.906762	0.320447	-1.74102	0.00958457	0.556301	-0.739966	-0.351487	-0.007998	2.13211	5.67212	10.3816	13.8793	19.7692	27.9734	30.9926	33.1426	38.4184	43.4721	47.5835
			-3.86987	-3.1154	-0.364835	3.36752	4.54628	4.95375	5.98784	9.71334	11.0336	12.7667	16.6066	27.0598	28.1692	31.2445	36.597	42.3677	53.2749	56.4563	62.8996	68.8862	74.0288	80.7892	89.2129	94.015
			24.5294	26.3732	28.0215	28.982	29.3822	28.1742	27.2956	28.5944	29.1154	30.3178	33.2918	33.9352	34.5708	35.991	36.888	40.3572	41.9139	45.4312	47.459	50.8762	52.9105	52.9352	53.016	53.7247
			39.5162	41.0713	43.7267	45.3614	46.5439	46.198	46.9615	47.5664	48.1804	50.6044	52.0697	57.1848	60.5202	64.6396	71.2074	78.446	89.2537	97.1001	106.965	113.952	120.973	128.173	132.789	138.964
			39.4806	41.2587	41.8967	41.7387	41.2921	40.4833	40.5086	40.5192	39.8456	41.3307	40.9603	41.2699	41.7239	41.819	42.5327	44.8331	47.4146	49.7749	53.3812	57.8894	62.048	65.6741	68.5912	73.5039
			33.0871	30.2914	31.416	32.844	32.5092	32.6702	32.8655	32.5351	32.2792	29.4266	28.6483	29.044	31.8607	33.6986	34.6677	36.3487	41.5192	46.3341	48.8572	53.1047	55.7015	58.7746	64.5717	67.3948
			56.7851	59.0492	59.287	60.6565	62.018	62.4111	63.47	64.0175	65.5909	68.2519	70.5788	73.5317	76.37	78.528	83.7	87.0697	90.4293	95.3666	102.149	106.519	109.211	113.984	118.168	122.581
			7.98266	9.5865	10.7832	12.5318	14.412	15.45	16.3028	16.6514	17.0846	17.6739	19.2136	20.6048	21.9375	25.317	26.931	30.1217	32.6454	36.584	39.925	43.4227	47.5638	51.3332	55.3971	60.3514
			12.4638	15.7017	18.3249	20.3031	21.8374	23.1226	24.9835	25.8747	27.5233	31.1707	34.3219	40.3419	44.8228	50.6589	57.2918	66.6092	75.9727	86.8366	95.597	104.267	114.413	121.735	127.438	135.105
			-12.9491	-13.0425	-11.6925	-11.4729	-11.2207	-10.5978	-10.0642	-9.60049	-5.6071	1.10796	5.31383	8.888	12.043	12.3824	12.9954	20.8498	18.9917	18.0564	16.2329	14.7916	13.8903	11.7989	9.06325	4.76934
			9.67404	12.7269	14.8216	16.94	20.3641	24.0819	28.751	34.1311	40.1058	44.8715	48.9995	55.047	59.3026	64.9366	69.2299	75.9125	80.4912	88.5361	94.715	102.248	107.924	114.143	119.568	124.154
			9.41629	11.6141	13.2259	14.217	14.5714	14.855	14.7425	13.8089	15.8177	16.5757	18.5892	20.6929	21.5787	23.0602	26.7905	29.5199	33.4274	37.074	40.4633	41.7614	45.869	50.7256	53.9984	56.8204
			30.0103	31.4424	32.5782	33.7878	34.7544	34.5901	37.2143	41.0882	46.9268	50.6612	56.6281	61.8444	65.2283	70.6591	73.9306	78.6027	80.8078	83.6965	87.1566	89.8201	92.7062	94.8306	98.5514	100.459
			8.09594	6.68906	11.3331	5.43405	5.46874	3.07383	9.91588	10.727	11.1722	19.4646	22.1911	31.9317	34.4119	39.5528	45.1687	45.9692	48.0064	53.781	60.1699	65.554	69.4199	73.6379	79.0542	79.8325
			-17.1503	-13.1002	-10.7184	-8.87732	-7.27481	-5.473	-6.11101	-6.61838	-5.27155	-3.07593	-3.36448	-3.28844	-1.25329	-1.84377	-3.04162	-3.55528	-2.66196	-0.543513	5.13075	8.92405	10.4322	11.9972	15.1621	14.8596
			15.7179	20.3562	23.0009	24.7745	26.1386	26.4262	28.1554	28.8644	32.0811	40.2582	47.7151	54.6473	62.3347	71.943	80.7253	89.7483	95.5678	104.167	111.645	119.458	126.357	134.487	141.628	147.749
			39.4069	37.036	39.0808	40.7667	41.7824	42.5514	43.2726	42.6593	46.487	51.7779	54.3208	58.745	61.5593	66.6473	71.8061	77.9062	85.2664	93.2862	99.134	107.296	114.504	123.637	130.33	137.768
			51.0248	65.0524	69.9576	74.2895	77.4722	79.9917	82.1072	83.1438	86.2735	88.8144	89.975	92.1331	96.8345	101.088	106.061	117.498	124.877	130.735	138.407	145.812	152.814	163.547	168.094	174.935
			15.0611	17.1436	18.9995	20.5891	21.8487	21.885	22.186	23.2797	24.3198	26.0986	28.2326	30.9749	37.2911	42.9084	48.6987	57.7429	66.1932	74.8434	85.1919	91.4733	100.151	116.578	125.765	134.345
			-9.42656	-4.07647	-5.97814	-4.66544	-3.17218	-0.756767	6.37273	12.9288	18.1141	15.3858	16.8377	16.0298	17.6797	17.6903	16.4082	18.417	15.5206	15.6976	16.0742	13.2815	9.66929	7.12969	4.14415	0.652745
			25.7889	25.7264	26.0128	28.6296	28.7907	30.5193	32.5344	31.2632	36.3244	43.0735	50.893	58.49	70.3299	81.1409	88.8378	96.0382	99.6511	105.064	109.192	113.346	115.107	120.106	121.598	121.967
			7.1728	4.80121	5.52012	3.81955	4.30252	2.54321	2.8029	0.638892	2.02984	2.95189	7.07212	7.90189	10.519	16.014	22.7824	27.4214	26.8742	29.8297	31.6902	31.2425	32.622	33.5302	31.7583	30.2373
			12.3824	13.5887	15.5088	16.4653	17.9602	18.597	19.1556	19.2108	20.8798	22.7071	23.5759	27.2493	30.3052	33.3919	37.0585	44.0082	50.417	56.6345	63.6088	73.2315	83.6933	92.4903	101.191	109.054
			24.9674	30.0818	33.4976	36.4792	38.5994	39.1578	40.791	42.6766	45.5304	51.0283	56.504	62.4159	66.197	70.389	73.1578	78.7898	84.8547	91.3721	97.3391	103.712	111.591	117.694	127.746	137.504
			33.6472	38.6717	41.3817	42.9136	44.1256	43.7298	44.8061	45.7828	47.2198	49.8052	56.6188	60.3428	64.4701	67.322	69.3676	75.9697	80.5281	86.3081	93.1336	98.0661	102.894	109.017	114.823	119.507
			-13.7982	-12.5606	2.33797	-3.19939	-10.5928	-9.4468	-15.5363	-1.53724	-3.4842	-4.80017	-5.2094	-0.972458	-2.97979	-1.98334	-4.01778	-3.91981	-2.71968	-5.1585	-3.00003	19.6675	25.9889	33.9639	31.8785	33.7272
			20.064	24.8581	28.2312	30.3665	27.2499	29.2308	32.1319	32.9599	30.3432	38.8784	45.5192	50.6622	52.803	56.1287	56.0309	59.5544	64.0692	60.3754	61.6684	63.7442	64.6484	64.8902	63.9378	61.7245
			12.3111	11.3199	7.72175	8.42784	11.3133	19.0362	28.0317	33.7029	38.5969	40.5818	41.8422	42.832	43.8997	43.7618	42.956	43.177	33.1748	31.8972	31.6431	31.6712	29.4427	25.1434	29.574	25.1685
			35.8561	36.4054	36.6581	39.798	39.5933	38.2639	37.8764	38.7928	40.0693	41.675	42.3406	42.7921	41.2187	41.8134	42.6143	43.0665	42.2595	43.84	46.4645	47.3639	47.8868	49.3404	55.9902	63.1964
			18.5052	20.5801	24.8437	26.1408	27.9993	30.3748	35.3258	36.083	46.3498	58.3544	71.1654	83.2728	92.8673	101.709	106.968	113.353	118.707	124.394	128.66	132.281	137.831	141.751	143.082	148.271
			35.0403	36.3367	38.734	41.3688	41.7456	41.1203	40.7079	41.5955	42.3588	45.6061	46.4438	47.0902	46.6918	47.1278	47.8179	48.2123	47.9987	51.2777	53.1406	52.9762	54.2126	56.1994	63.5909	72.3414
			9.05679	10.5571	12.2716	14.4312	16.4638	15.8729	17.2614	17.5881	19.2487	22.0798	24.7038	27.792	29.572	30.3085	32.4228	35.3446	35.0045	36.6335	37.4833	39.7537	40.3713	40.2775	38.3274	35.3008
			-2.66211	-4.18153	1.68996	1.48957	12.4055	12.313	12.4767	12.6746	13.2917	14.1931	15.6276	19.4616	23.2409	23.1645	20.9748	22.228	21.1443	18.147	16.3199	15.4508	20.7331	19.6493	17.4009	11.7574
			10.9665	11.6976	13.0126	14.277	15.5553	14.7271	13.9769	13.4861	13.6878	13.7332	14.392	15.5209	17.12	18.425	21.2058	23.8031	24.6516	24.0495	24.6653	29.9443	31.9854	29.8517	33.5985	36.5235
			6.47084	6.46815	10.7377	8.82385	10.1718	12.4432	11.6897	11.4335	14.0903	14.749	13.3861	14.0833	16.4088	18.6477	20.2604	22.4455	24.0173	26.6361	27.9513	29.1395	28.3826	31.2981	33.191	37.2491
			-4.78403	-5.39248	-4.80721	-3.21393	-2.99846	-2.32819	-1.34273	-1.80121	-1.02349	-1.45218	-0.276954	1.60572	3.37462	3.78695	3.69754	6.45648	7.85102	9.6402	10.1227	8.77834	11.5594	11.4897	14.5786	18.0072
			19.6472	24.4725	23.3203	26.5487	28.58	27.9151	28.0325	27.258	26.6237	28.6804	28.9612	30.4452	31.1237	30.5624	33.2389	33.1058	38.153	39.1731	39.6061	40.5341	37.6522	36.0512	35.3055	32.7782
			20.5735	22.6439	24.3513	24.2557	24.6808	23.4807	24.4387	22.068	23.94	26.4683	28.6775	29.9919	31.0344	38.5463	40.8268	42.2042	43.6624	45.8845	52.7009	54.9142	56.3592	62.8145	62.2944	65.2807
			8.77351	14.3882	16.0055	17.7683	18.3315	19.5412	20.1488	19.9598	22.0359	25.2466	29.4857	33.3608	35.7818	38.8453	42.1581	45.1688	48.5973	50.3882	56.9244	63.294	67.8616	71.3799	75.2889	77.7289
			-10.6394	-5.52846	-3.48191	0.38696	2.20787	6.07524	7.41849	8.49665	12.5066	14.199	14.4159	21.7216	25.9698	31.4568	38.8039	43.6333	46.7259	50.1173	55.0347	58.7167	60.0502	59.5944	56.3654	54.1317
			8.55491	10.1919	11.0755	12.1025	12.685	11.8025	9.95589	10.9848	12.4748	12.8218	13.8204	15.5572	17.563	17.7117	17.7754	19.4247	21.7965	22.2876	24.2445	25.5763	26.8645	28.5224	29.8543	29.0158
			15.521	17.5382	19.4733	22.8023	24.6294	27.2987	31.4592	34.2172	36.6596	38.0803	40.8201	44.4623	47.3998	46.2543	47.229	49.8847	52.1959	55.7405	60.2019	64.7408	71.5581	79.8298	86.8907	94.3647
		ev-T	-9.95627	-10.6919	-9.63418	-9.7229	-9.06224	-9.92619	-11.4429	-13.0646	-11.7221	-13.0182	-13.961	-13.9489	-13.7014	-16.1281	-16.8852	-14.8312	-16.6411	-17.2228	-16.9852	-17.8047	-16.2026	-16.6581	-11.0742	-11.1928
			48.724	50.9841	73.0127	78.2711	78.8524	76.4771	70.8576	57.1926	54.0992	49.9863	48.478	46.495	44.0828	41.5493	39.54	38.291	34.8731	34.549	34.03	32.0332	30.275	28.1811	26.5823	23.1897
			1.23318	1.12784	-0.990494	-1.23712	-1.26917	-2.51812	-2.84749	-4.21765	-3.15964	-3.34358	-1.43904	0.597941	1.98826	2.06592	1.40809	0.951223	-1.85134	-5.82051	-5.1905	-6.62935	-7.04354	-8.51949	-10.469	-12.3289
			5.10503	3.34306	3.7099	4.0823	7.63222	6.92848	9.86295	8.71132	8.78223	7.06484	6.14628	6.43015	4.04703	1.95392	-0.630963	-1.66187	-5.26931	-3.42557	-1.07609	2.82579	0.181647	0.672013	0.468264	-2.99347
			-14.5295	-14.4873	-14.9844	-21.3641	-21.6066	-25.7434	-26.7208	-27.5882	-26.8936	-25.1169	-25.5029	-26.1907	-26.9712	-30.9655	-31.9021	-33.0281	-35.9373	-36.2336	-20.4167	-9.44242	-2.56097	4.46102	9.34113	-6.32726
			-3.57088	-2.16064	3.34866	3.19675	0.24239	-1.40735	0.301827	-0.951971	-2.85527	-3.70523	-2.16529	-1.46452	2.24532	1.69115	-1.12553	-2.57057	-3.3352	-3.65132	-3.27133	-6.19217	-6.25808	-8.24059	-10.0011	-12.7196
			-16.891	-18.4444	-18.4018	-18.627	-19.0726	-20.7425	-21.5227	-22.9982	-24.2318	-18.0731	-21.6512	-22.5389	-20.5696	-20.0239	-18.3585	-18.8639	-19.6152	-19.7767	-19.034	-17.7983	-15.8576	-14.1725	-12.4756	-13.2493
			5.17655	3.96192	5.57084	4.49502	2.10569	0.480332	0.760425	0.364022	-0.256015	-0.94451	5.19639	8.9494	12.1641	14.2153	14.8161	18.0565	16.0547	14.8521	14.0445	14.1611	7.7834	7.13681	6.23442	2.72447
			6.94211	8.13051	6.76659	6.30783	6.68168	6.12858	5.57644	4.40135	3.8751	3.10203	3.13499	2.25698	3.87065	3.00495	6.49758	10.226	14.573	7.56438	11.2036	3.48402	6.71554	7.54114	8.48737	7.00156
			-17.5513	-17.9263	-17.5361	-17.7139	-16.3566	-12.3347	-14.1048	-14.7884	-15.8681	-14.0495	-15.4935	-16.8497	-19.3693	-20.6969	-22.988	-25.5838	-28.9314	-32.1061	-34.1628	-36.5107	-35.9197	-37.583	-40.0581	-46.3419
			-7.77919	-8.12198	-7.93027	-7.49909	-7.14471	-7.45498	-7.4769	-6.77886	-6.14518	-6.73774	-5.47412	-1.55691	3.51928	11.7327	13.6572	8.40835	8.83733	11.7863	3.80063	9.80895	12.9729	13.7788	20.9855	24.7936
			4.0281	4.3639	3.50873	0.741844	2.00395	-0.216115	-2.10342	-4.57622	-5.597	-5.31301	-6.63373	-6.14175	-4.60811	-3.2709	-5.69671	-6.84577	-9.11233	-8.12386	-6.99685	-8.64707	-7.64294	-10.0022	-12.2551	-15.219
			-21.9547	-22.8673	-22.9433	-22.7576	-22.1681	-20.6312	-17.3756	-19.0574	-21.1372	-19.9143	-20.7039	-21.1577	-22.4525	-24.7918	-27.1554	-27.9535	-29.8233	-30.4417	-24.853	-13.4724	-6.58281	1.24324	11.0221	19.7544
			5.5383	9.35678	11.5146	12.7303	12.7132	12.3949	9.37007	7.24398	8.37873	5.3701	3.46372	2.67607	2.87754	-0.810071	-3.63726	-5.24971	-8.56122	-12.2339	-11.803	-13.4338	-15.8173	-17.6098	-18.3211	-21.0612
			25.6666	26.7668	22.1035	24.5985	27.3797	27.8141	28.2493	25.915	23.7712	26.6091	24.3131	24.3017	22.3915	23.5785	22.7914	22.141	22.1654	22.591	22.0631	20.9907	17.768	17.2644	17.0984	15.9318
	472M	CAR T	12.2505	14.6776	16.2957	17.7297	19.5476	21.8711	23.0651	23.9963	25.2866	28.6134	31.9426	34.5031	37.3447	41.6884	47.291	54.677	59.9399	65.9091	71.7322	77.0283	80.2575	83.1527	86.5997	86.9931
			5.04653	6.39258	7.0023	7.50428	8.13001	9.04773	11.2557	12.9343	14.584	18.9555	22.616	26.5568	34.9757	41.0667	48.1532	55.0073	61.5798	67.4319	72.0229	74.4528	78.9764	84.2433	86.7331	88.3066
			-7.94201	-8.85708	-9.56685	-10.7211	-11.2844	-11.4472	-9.25641	-10.1546	-8.02107	-4.86281	1.61331	8.73811	20.3987	29.6162	32.0867	37.799	46.5068	51.5431	53.4378	55.2286	59.2996	62.6093	63.2879	65.5775
			2.0483	1.64402	3.0827	1.75864	-0.239886	-0.444008	1.974	7.11105	7.4361	10.8524	18.3183	23.0951	31.4413	34.8354	38.1382	42.8214	49.1934	48.2215	50.8851	52.1805	52.301	55.3157	55.0215	55.4163
			-9.93676	-10.1985	-9.12323	-8.48247	-7.83066	-7.38934	-6.49616	-5.79381	-0.213911	-2.27276	-2.11266	-0.819616	0.540018	1.36421	8.6153	10.9283	12.9312	23.2149	27.5539	35.9794	37.5841	36.2996	38.2269	39.228
			19.7662	21.9688	23.8722	26.0077	31.3866	37.1977	41.8844	44.5029	53.5068	60.455	64.5804	70.3875	70.2256	75.9582	80.2951	82.4529	85.4727	86.823	85.88	85.2723	85.4668	86.8788	86.6912	84.1087
			-3.59144	-4.53944	-4.46828	-4.5301	-4.98875	-5.55279	-5.42187	-5.65151	-5.88164	-6.03363	-5.90842	-6.65925	-6.68314	-6.26191	-5.69724	-6.23292	-5.22739	-2.95835	0.0828709	4.40004	7.81389	12.509	15.7004	22.0473
			0.222959	-1.70327	-1.0138	-1.73053	-1.62527	-1.42817	-1.19464	-1.79378	-0.716016	-0.546245	0.554389	1.48861	0.0580353	-0.273366	1.15381	9.78324	10.2575	14.1828	15.6242	13.0596	12.4106	12.2015	9.9947	10.781
			-6.90875	-7.20426	-7.33034	-8.26043	-7.76812	-6.27875	-3.95033	-2.97627	-2.17258	-1.18617	3.51641	9.21511	13.499	18.4476	24.1515	31.2955	36.4233	45.0577	53.1267	62.076	66.6907	71.9673	77.1351	81.3019
			-5.93637	-7.17219	-7.2923	-7.84028	-6.18191	-6.64819	-7.19689	-7.95052	-8.44305	-9.30781	-9.08813	-8.01251	-8.85836	-2.05391	-2.33722	-0.928948	-0.727443	-0.526583	-3.5744	-1.87172	2.01841	7.6027	7.8537	8.78118
			9.06531	8.87421	9.20045	8.98663	9.69378	11.6037	19.9463	22.1661	24.4833	27.1055	30.4413	34.2103	36.2505	38.8817	41.2511	45.1387	47.6226	50.2145	51.8507	53.2435	54.7737	56.0306	60.8612	67.0306
			9.18843	10.6721	13.1553	13.4648	13.2473	13.4982	15.1391	16.5135	18.5158	20.1339	24.0639	26.5228	27.9792	29.73	32.2861	35.4523	38.5963	42.0943	40.0249	39.1453	39.7193	40.8983	39.2637	37.1704
			23.9354	25.9277	27.6561	28.2518	29.9044	32.4371	35.7356	37.2591	39.1667	40.3746	42.5567	45.1687	46.9861	48.5032	50.0142	52.1147	53.5706	49.9238	50.8934	51.7147	52.8733	53.9787	55.4437	56.2654
			-5.67765	-5.24384	-4.17952	-1.55285	-0.207865	-2.49457	-1.45151	2.6397	3.22236	5.21465	6.29867	6.306	7.94151	10.7849	14.2389	13.9201	14.6886	14.9486	15.4558	19.476	19.2738	19.2341	18.3955	18.6362
			8.83865	7.66241	7.64402	6.49707	8.75951	9.63891	9.03291	7.94324	6.20558	5.86545	7.12043	7.17009	6.22113	6.63885	5.77616	4.55807	4.24361	4.63331	5.4758	6.03664	7.93598	8.80994	7.80248	7.87314
			47.1999	49.1715	50.4398	51.5586	51.5049	51.8567	53.8725	54.1204	55.7075	57.916	61.8785	63.0043	65.096	67.0902	67.9753	70.5396	74.0382	76.3366	78.352	78.9742	80.3411	81.231	81.0974	81.6817
			-12.567	-13.4021	-13.3561	-12.8188	-7.37663	-2.46187	1.90335	7.44552	9.97245	14.387	20.7971	21.2286	31.9642	33.9174	35.6418	35.696	35.7174	34.6056	37.1371	35.7278	42.0547	39.9718	39.5618	36.5491
			-5.98099	-7.50911	-8.44497	-10.2004	-7.12886	-0.944648	7.22364	10.5426	15.8738	27.4667	39.9979	50.6476	52.867	53.2654	55.2268	54.7012	58.3115	54.7809	60.5138	60.9712	60.5383	61.1498	61.6073	61.4957
			-4.61003	-4.28105	-4.7491	-5.02391	-5.46594	-5.64534	-5.87284	-5.8868	-5.14111	-4.76098	-3.32264	-2.27614	-1.1515	-1.56871	-0.190463	-0.937422	0.829253	2.21363	2.75099	3.42486	3.89432	3.44152	3.48058	3.68062
			17.5458	18.2805	19.4734	18.9239	19.0457	18.2861	18.3981	18.7047	18.5383	18.949	19.5315	19.0773	18.9146	14.1533	14.3667	13.7571	14.1598	14.063	14.9215	16.5962	15.9779	16.7871	17.4294	16.5125
			-6.46835	-6.40297	-3.52555	-3.57713	-5.61751	-3.8985	-1.43175	-1.44251	0.85486	5.12289	8.18973	11.5847	17.4431	15.4448	16.636	19.5589	21.65	25.1858	32.1177	34.155	36.8015	39.0566	41.4504	41.5812
			28.771	30.6078	32.916	35.1575	38.6804	40.9729	46.3617	46.8732	48.8586	51.7028	54.2882	58.4029	62.8539	66.313	67.4284	69.8179	74.2419	77.9283	78.8811	82.6416	84.3	84.7674	85.6348	86.3807
			40.3959	40.6681	39.5807	38.5807	39.2164	43.8764	45.0398	46.3608	51.0242	54.9327	62.3992	69.332	73.7846	76.5488	78.2517	80.5674	84.0856	87.2788	87.6424	88.7519	91.9341	93.1367	93.6579	94.8743
			33.2672	35.982	39.0468	41.3575	45.0723	46.7164	50.6205	51.6817	52.9582	55.7782	58.6184	59.4018	62.4547	67.0724	70.313	71.9317	75.4306	79.0045	82.2654	85.5341	87.0704	87.8935	88.4096	89.7101
			19.0649	19.4845	19.895	19.6042	21.4267	23.0636	22.4373	22.6443	23.0915	24.1311	24.5858	24.9229	24.9137	25.4641	26.0409	26.69	26.2928	27.747	27.0887	27.749	28.5235	29.597	30.8244	32.2989
			-1.49059	-1.69527	-1.53856	-2.32918	-2.67116	-2.81766	-3.0067	-4.22997	-4.58852	-4.99283	-4.33309	-4.19381	-4.52821	-4.82691	-5.26885	-7.45096	-7.83831	-8.46504	-8.64968	-8.67231	-9.32898	-8.57026	-8.16909	-7.64452
			-2.7867	-3.06954	-3.1066	-3.44872	-3.9273	-4.14719	-4.52026	-4.63097	-5.04916	-5.373	-5.35183	-5.77776	-6.385	-6.88823	-7.75816	-7.435	-8.02902	-7.67264	-8.13064	-7.99058	-7.66586	-7.14908	-7.52008	-7.45217
			7.83482	7.00627	7.47627	6.98387	7.18828	6.81157	7.63238	7.86098	8.65823	9.14627	10.7733	8.05524	7.08056	6.5952	5.4692	4.02193	3.93872	4.27651	5.68157	5.68883	2.35192	1.83932	0.555136	-2.9074
			-10.4271	-10.8258	-11.6473	-12.6455	-9.1324	-10.0766	-11.2506	-11.4079	-11.1423	-9.20665	-7.09435	-4.30315	-1.67085	-0.74212	-0.0168831	0.421539	7.01137	12.4367	21.1817	24.1915	29.3779	35.5675	38.7059	41.2297
			3.30007	3.0687	3.50942	5.43534	6.07028	6.49019	9.23909	12.6683	12.2792	17.4166	21.7472	27.5327	30.5925	32.3626	37.2587	36.7535	41.6817	45.1575	49.9495	55.0105	59.7012	60.954	64.8368	64.0053
			1.56286	0.424327	0.154968	-0.766443	-2.05507	-1.33276	-0.324183	-2.16792	-2.90041	-1.35118	-0.31151	4.59735	12.8986	24.0451	25.6929	39.8771	38.5471	39.9173	41.4234	41.7667	45.9088	45.6074	45.4418	46.1055
			-11.9572	-10.3413	-5.72176	-0.344238	9.26278	16.8617	22.4379	25.2837	36.4642	45.5264	36.9305	35.1126	39.4666	37.6904	36.8923	31.837	31.3187	29.4118	25.7992	22.2704	19.6375	15.8519	14.7174	13.2143
			16.3282	15.4434	15.2911	13.5745	14.1289	15.9798	18.3562	17.8257	21.8889	24.2096	26.6597	27.187	26.8864	27.448	31.8854	36.9459	38.0285	38.0852	37.6487	37.4278	36.9689	36.4802	35.8305	35.1799
			19.4102	19.2063	18.1256	16.9954	17.0655	16.524	17.0563	22.4092	23.9051	27.9133	33.2951	38.695	42.6159	53.4664	58.8367	63.0308	67.3521	71.8595	76.3269	78.1243	80.0557	81.0045	81.898	81.4954
			-11.6206	-10.8984	-10.8106	-11.1624	-10.3319	-8.35214	-7.33577	-7.15031	-7.0191	-5.98083	-5.23523	-3.62484	0.100856	3.80129	14.6595	18.7859	21.8915	29.1653	39.9579	49.0344	54.5078	57.2312	62.4023	66.5379
			-5.74413	-6.5041	-7.11241	-7.67388	-8.93448	-9.93896	-11.515	-9.79157	-9.54992	-9.49468	-8.78598	-3.14011	-0.262454	5.36675	6.32837	3.69647	4.01843	4.7364	4.04545	5.39531	5.38709	5.68631	4.65679	6.24513
			30.4012	29.4556	30.8067	28.4769	27.0834	23.8718	24.1615	22.3973	19.8186	18.3368	17.833	28.5058	30.0087	30.634	36.1159	44.8409	51.8249	54.0924	53.5479	50.9739	57.1608	57.1702	56.9333	58.3967
			-5.73085	-4.68109	-3.57788	1.60409	2.64464	6.20035	10.8073	17.2835	23.0275	35.9017	43.9451	45.3101	56.2446	53.1603	56.0469	53.5928	58.4188	61.9369	61.1641	61.7088	57.522	58.0246	54.91	53.1075
			0.0344406	0.151378	0.283719	-0.171627	-0.430996	-0.494975	1.06862	1.3968	1.98813	1.18689	3.8279	5.64008	9.66829	13.3624	16.4092	19.8487	23.2243	26.3728	32.339	41.7283	48.7962	57.8365	66.5384	74.4059
			-14.3266	-15.3519	-11.1612	-12.2368	-12.3066	-11.2265	-17.907	-18.1868	-17.096	-23.0754	-23.9526	-24.5547	-24.931	-24.7745	-24.4081	-24.6486	-24.6549	-23.4353	-22.7978	-22.4573	-20.0585	-18.264	-6.20083	-5.66268
			38.0675	39.721	40.6094	41.1662	41.8766	43.7691	44.3047	46.0395	48.7122	50.3732	53.9692	57.6824	61.2806	67.4772	75.0885	80.1175	85.9285	89.6046	94.0259	96.2702	98.5197	98.937	99.3635	98.8902
			2.06854	3.12707	5.2407	8.431	10.3737	4.46568	3.62818	11.5688	11.9881	11.5282	13.0079	16.0281	21.2623	25.2612	26.6256	28.2329	31.4707	33.2671	36.1348	46.1179	50.1441	56.5833	63.2681	66.0155
			-9.05208	-9.51967	-9.79904	-10.4971	-11.0465	-11.5678	-12.3613	-13.9041	-14.9873	-16.068	-16.2106	-16.3325	-16.5228	-16.2251	-14.4647	-15.0353	-14.6233	-13.8663	-14.4067	-11.9054	-10.9413	-8.08054	-9.87161	-1.86234
			7.75581	6.31574	7.61178	7.60824	9.33449	11.0686	10.9692	10.3999	11.528	13.4398	15.5662	17.1213	16.3399	19.9028	23.2995	26.3552	28.7771	31.5836	31.457	35.2052	40.259	45.3093	50.4853	55.5559
			29.3651	30.2484	30.1575	29.7099	28.2873	30.3294	31.6636	33.224	34.966	39.7115	38.6716	44.6302	44.6296	46.0026	42.4159	43.065	43.3531	44.1906	44.2699	42.2912	40.9207	39.837	39.2195	35.1164
			3.35388	2.8912	2.57808	2.01355	0.620682	-0.106709	-0.885857	-0.733345	-0.883617	-0.849212	1.00475	2.90352	2.91317	5.31893	8.61627	11.2608	17.5435	26.0988	34.7542	39.9019	44.3318	49.8457	55.2652	58.399
			-1.80798	-0.289556	1.4995	2.22814	2.43174	3.72131	8.61742	11.9195	12.1626	11.1458	12.1808	13.1246	13.2238	14.6824	16.3549	20.068	23.1414	27.1559	31.8924	39.2834	48.1574	53.8249	57.5717	60.9756
			-6.46514	-7.58243	-8.45036	-8.21201	-7.87663	-9.49098	-9.75141	-9.38328	-7.76977	-6.58814	-2.10246	-0.0045963	0.982807	2.413	-0.83963	0.668407	0.935885	0.286472	0.0152704	2.08576	5.17329	4.48153	12.8471	13.246
			-5.65147	-5.61871	-5.83339	-7.02312	-8.52441	-8.94117	-9.9764	-9.11857	-5.20408	-2.02983	1.47828	3.88967	7.75118	10.94	18.4496	27.6749	37.4963	44.9049	48.6684	54.4711	57.325	60.7521	62.6506	61.7419
			-9.75904	-10.2263	-10.5516	-11.3789	-11.756	-11.2076	-10.9126	-10.644	-8.37232	-6.35535	-0.767843	4.84084	14.255	26.6389	36.6712	42.5913	48.9566	57.3753	61.848	67.018	66.2653	66.6474	70.3101	69.8204
			-3.11844	-3.6334	-4.00801	-5.01122	-3.945	-3.86336	-4.08849	-4.9722	-4.43652	-4.69211	-3.59536	-2.13841	-0.529169	0.700678	1.83579	2.30984	5.26056	9.59423	13.9283	16.2898	19.7697	21.7515	24.7497	26.1028
			-7.98371	-8.99508	-9.85239	-9.89382	-10.5879	-11.7333	-11.1951	-12.1782	-12.3778	-14.1188	-12.9429	-9.54136	-8.10398	-4.34325	-0.965315	0.251295	1.98879	8.30762	9.86719	13.4031	16.0409	20.3455	22.2002	21.5248
			-6.15079	-7.14029	-7.59898	-8.12606	-8.50689	-8.37525	-8.82816	-9.62492	-10.3389	-11.22	-10.786	-10.6809	-10.7816	-10.8468	-9.31743	-8.1713	-6.80101	-5.23806	-3.58481	-1.67912	1.76816	4.77237	10.1186	14.406
		ev-T	-10.5266	-10.3192	-10.7698	-11.4042	-11.4972	-11.6524	-9.50434	-9.02964	-8.44232	-5.12911	-5.12169	-3.3753	-0.474464	2.34564	5.18856	6.78218	9.79596	10.5346	11.8174	9.87481	9.40904	12.4241	14.8254	13.8308
			15.596	15.42	14.9421	14.4592	17.6077	18.7642	18.7823	19.0536	20.3493	23.4902	24.0331	27.363	28.4563	28.9239	30.4926	30.2286	30.2751	30.6242	31.4279	31.9441	31.5094	32.7656	32.6517	30.7059
			-3.40822	-3.53206	-3.73481	-5.02303	-5.07888	-5.16327	-5.56177	-6.24773	-6.82263	-7.25968	-7.56351	-7.64723	-7.93541	-8.38194	-9.60845	-9.96776	-10.0336	-10.3446	-11.0844	-12.3394	-12.0945	-12.5602	-13.273	-14.1689
			-15.8155	-17.069	-15.6839	-15.2306	-13.3616	-14.2695	-14.577	-14.335	-14.179	-13.8828	-11.1828	-11.1531	-9.13877	-12.3153	-13.7668	-11.6816	-12.564	-13.7105	-17.4959	-19.0314	-14.5151	-14.5269	-16.9356	-20.0597
			-13.4077	-14.3171	-14.5438	-15.4161	-15.3554	-16.3507	-18.1293	-19.381	-20.8467	-21.1872	-20.3134	-20.4968	-20.8649	-22.0089	-18.9722	-16.8499	-17.093	-18.2203	-18.6124	-17.9358	-18.4945	-15.068	-10.5316	-12.1972
			-5.31331	-4.37594	-6.54381	-9.35234	-10.5606	-10.3841	-11.1569	-12.0596	-12.6089	-13.6289	-13.5777	-14.4012	-15.0725	-15.404	-13.1447	-13.7686	-12.9917	-13.5055	-14.1816	-14.0361	-14.1787	-15.108	-16.1391	-16.7578
			-0.463892	-0.688835	-0.860381	-1.49634	-1.4258	-1.44867	-1.72407	-1.78172	-2.05451	-2.36108	-2.31377	-2.08039	-3.14981	-2.92651	-3.0383	-2.64339	-3.51082	-3.78661	-3.53738	-3.79803	-4.00911	-4.01049	-4.85007	-6.15499
			0.279573	0.135504	-0.207102	-1.23167	-1.50813	-1.87074	-2.68285	-3.87015	-4.82265	-6.09746	-6.61468	-6.99485	-8.03998	-8.50299	-8.88551	-10.3432	-11.006	-12.4903	-13.4752	-13.8301	-14.7945	-15.8337	-17.1277	-18.1494
			-3.73999	-3.24071	-3.88892	-5.23662	-5.93422	-7.19462	-7.96663	-8.06609	-9.8138	-10.363	-10.8176	-11.126	-11.7587	-12.6103	-13.5977	-14.9008	-15.663	-16.9064	-18.6362	-21.0608	-22.6808	-23.3863	-25.6376	-26.9541
			-11.245	-11.4997	-13.0624	-14.4919	-15.3069	-17.0839	-17.9301	-19.0997	-20.1935	-21.3169	-21.8083	-23.0045	-23.8285	-24.5324	-24.8976	-26.7727	-26.9666	-28.0343	-29.0321	-29.3895	-29.0469	-30.0459	-30.055	-30.211
			-8.4406	-8.92764	-9.59212	-10.6361	-11.2733	-10.8825	-11.4383	-12.6002	-13.9758	-14.8206	-14.1352	-15.2786	-16.3954	-16.5135	-16.2494	-18.7615	-19.9239	-20.5514	-21.895	-23.5538	-24.5373	-25.3262	-27.4941	-29.2156
			-13.1201	-13.7209	-14.1693	-12.502	-13.0285	-14.0081	-14.8067	-16.8927	-17.4565	-17.3639	-18.9871	-18.9197	-20.8724	-23.8036	-23.0555	-23.1305	-24.394	-25.3354	-26.4659	-25.9768	-27.253	-27.1266	-26.8583	-27.6717
			-15.8406	-16.8028	-16.756	-17.624	-17.8894	-17.4859	-17.7927	-19.6156	-18.7914	-18.6146	-22.2605	-22.4002	-23.4162	-25.7225	-24.7735	-26.8074	-28.4831	-28.578	-29.957	-31.4034	-32.0372	-32.2284	-34.6867	-36.3848
			-9.81476	-10.5415	-10.8904	-11.7093	-12.1682	-12.4873	-13.3457	-13.8433	-14.7018	-15.1696	-14.7709	-14.669	-15.5	-15.6579	-15.8896	-15.5707	-14.2991	-12.2452	-12.387	-10.9336	-11.9365	-12.0847	-13.5854	-14.034
			1.74761	0.700717	1.43044	1.55277	0.649128	-0.446525	0.625423	1.02077	0.609134	-2.03162	-2.26616	-1.98408	-2.2185	-4.6606	-4.99165	-6.36452	-6.88921	-7.76815	-8.10269	-8.78432	-7.46363	-8.37767	-9.71999	-11.6337
			-11.7371	-12.7866	-13.1204	-13.8667	-14.4239	-14.9769	-15.6835	-16.7557	-17.5388	-18.6291	-18.7353	-19.0351	-19.8118	-20.5439	-21.3478	-22.0024	-22.4845	-21.8538	-22.3814	-22.7795	-23.6625	-23.8343	-24.7241	-25.4661
			9.77882	10.3002	10.3849	9.8258	10.072	10.0873	9.33108	9.33072	7.38695	6.76864	7.28309	7.32752	5.52968	4.69816	4.32662	3.9504	1.10074	1.0283	0.128963	-0.173157	-0.379999	-1.71427	-2.27532	-3.23639
			-5.89384	-6.52796	-6.62193	-7.05206	-7.39396	-7.847	-8.09145	-9.91852	-10.6139	-11.4486	-12.0483	-12.577	-13.1645	-13.9831	-15.4036	-16.8468	-17.9943	-18.3528	-19.6828	-20.4064	-21.5537	-22.1272	-23.6395	-24.8789
			-14.0741	-13.5969	-14.3875	-15.4938	-16.1923	-16.4919	-17.3427	-19.3745	-20.1692	-21.0884	-20.9484	-19.5444	-20.6914	-21.3694	-22.302	-23.619	-24.1062	-25.6326	-26.8376	-27.6989	-28.674	-29.0905	-31.0082	-32.5539
			-7.10814	-6.34357	-6.52342	-7.58344	-9.0749	-9.06567	-9.90684	-10.8542	-14.9899	-15.5425	-15.7767	-16.5659	-17.1153	-17.4838	-17.871	-18.976	-20.0498	-20.4894	-25.5176	-25.0429	-26.0477	-26.1405	-26.9969	-26.1388
			-10.6067	-10.8249	-10.7718	-11.3837	-10.4172	-9.14529	-8.67095	-8.7865	-9.14772	-10.1968	-10.1993	-10.0996	-10.269	-11.7394	-10.7976	-11.6655	-12.4603	-12.5367	-12.7608	-13.5135	-14.0744	-13.4055	-13.4779	-14.4452
			-10.6014	-11.3807	-12.396	-13.131	-13.8365	-14.0394	-13.6173	-16.2029	-17.0386	-18.0469	-17.5939	-18.4434	-19.5797	-20.3904	-20.8609	-22.5091	-23.6445	-24.5169	-25.7487	-26.5844	-27.689	-28.5464	-30.1471	-31.5963
			3.81345	5.25044	7.84934	9.28818	11.6356	14.5805	17.23	20.1411	25.3905	28.689	33.8184	40.2562	45.0808	48.287	51.4337	54.6318	56.9965	60.2184	64.1495	66.1162	68.6446	69.7	69.9184	70.5476
			20.1973	24.9987	28.9362	33.7529	37.9554	42.6708	47.6277	50.6432	56.18	58.5531	60.4686	62.4642	65.3025	68.1618	70.1457	71.5134	71.9944	72.6488	73.714	74.6408	74.4996	75.6897	74.9521	74.2591
			11.2293	10.7321	11.2255	10.6177	6.36338	7.08424	6.74443	5.87584	5.41605	4.32663	4.40984	4.02086	3.17372	2.15775	2.08237	2.87793	1.98911	1.02187	0.263817	-0.790309	-1.89088	-2.72362	-3.84047	-3.44296
			-12.0985	-12.9573	-13.2762	-13.8789	-13.4865	-13.6169	-14.0653	-14.5543	-15.4603	-16.0268	-15.4398	-15.0562	-15.2038	-13.906	-13.3109	-14.0181	-14.1505	-14.1378	-11.2626	-11.2765	-11.7953	-11.6104	-12.7074	-14.1587
			-0.0070354	-0.0546801	-0.196736	0.00432871	0.971543	1.16798	0.829744	-1.41778	-0.453018	-1.51887	0.115919	-1.8044	-1.06668	-1.63744	1.77847	3.82393	5.01404	5.13303	4.75186	8.57983	10.6614	11.0808	10.1114	10.1084
			11.763	11.4319	11.604	10.9	11.555	10.3015	10.8935	10.2243	10.083	9.51464	9.60088	9.02941	9.79156	8.96761	9.13563	9.02661	9.21327	8.1634	9.15227	10.1563	10.8454	12.0656	13.3012	15.6858
			9.43879	9.6077	9.35275	8.89123	8.90616	8.61922	7.05266	6.37543	5.31156	4.11025	6.58573	6.45981	6.85382	7.53492	7.68131	8.0329	7.67234	7.82024	8.7861	9.33814	11.2211	13.6017	15.3046	16.7591
			8.44743	9.06426	9.47321	10.3517	9.96187	9.89111	9.92809	10.0824	10.3598	10.5999	11.524	12.0747	11.2832	12.2418	12.8351	13.5254	14.8802	16.4789	18.407	21.1292	24.0935	28.726	33.7436	39.6583
			-2.95777	-3.38366	-3.39025	-3.99106	-4.75239	-4.74216	-3.90739	-4.04375	-4.86308	-5.8695	-5.24559	-5.82393	-6.41822	-6.48779	-6.51691	-6.85877	-6.46722	-3.85541	-4.03692	-4.18091	-4.3344	-2.98864	-2.98759	-1.06792
			12.0324	12.0903	12.6743	14.6858	16.1535	16.0486	13.5729	13.4688	14.311	12.7269	13.1991	12.0268	11.4452	11.6083	11.2	10.615	6.99566	5.71785	5.50112	5.35479	5.86968	6.34853	5.62429	5.19454
			-6.81798	-8.21871	-7.70771	-9.38659	-9.57609	-9.16445	-9.44395	-9.26025	-10.8015	-10.2433	-10.458	-10.3199	-9.52836	-9.6421	-9.71067	-10.236	-11.0435	-11.0927	-11.1401	-10.3967	-10.195	-9.71543	-10.3683	-10.267
			-6.05027	-6.49271	-7.98821	-9.1693	-10.2193	-10.3816	-10.6472	-11.9904	-13.5892	-15.0027	-14.1533	-14.3413	-15.2097	-18.7614	-19.8924	-21.0479	-21.8198	-22.5318	-23.9185	-24.4951	-24.9202	-24.6951	-26.5381	-28.3671
			-7.06644	-8.24659	-8.50701	-7.42276	-7.31059	-6.65799	-5.71031	-3.95206	-0.635457	2.75443	8.32788	14.4975	18.5269	20.8218	23.9796	24.4028	27.3239	29.4276	31.0675	33.4928	34.1487	34.4161	37.845	38.0412
			-8.81439	-9.68522	-10.532	-10.9982	-11.209	-12.3055	-13.1	-13.9406	-14.5092	-15.5296	-15.4187	-15.822	-16.0984	-16.5202	-16.5584	-17.0578	-18.1198	-18.3601	-19.25	-19.0699	-19.8169	-21.2299	-22.169	-24.1639
			-7.87441	-8.24947	-8.87731	-10.124	-10.4662	-10.7887	-11.2995	-11.9471	-12.4106	-12.6057	-12.4332	-11.8185	-12.1906	-13.2367	-12.5827	-12.1747	-12.1335	-9.95469	-9.08617	-8.90833	-7.91068	-7.85542	-6.94518	-6.40896
			1.582	0.519977	-0.791935	0.611513	0.396539	3.20006	0.58857	0.123733	0.0624056	0.17905	2.41635	2.70102	1.36066	1.08898	-0.924524	-1.4616	-1.08587	-2.20505	-2.076	-1.44528	-1.54626	-1.96496	-3.4729	-3.04437
			-0.130474	-0.338117	1.4346	2.20949	3.79004	4.15643	4.38717	6.46278	7.24844	8.37525	8.21227	10.4844	9.58895	10.8967	12.1895	12.1157	12.8607	12.6	13.4439	13.3694	14.15	14.8614	12.8503	14.9071
			3.41897	4.41265	6.25441	6.3035	7.5664	10.1062	9.27358	10.9943	12.709	13.7544	14.7845	17.2986	15.8115	16.8586	17.5571	18.1476	19.9379	19.7975	21.5073	22.7438	28.8113	31.3021	34.4165	35.9572
			-15.0279	-16.0452	-17.1877	-18.5952	-19.2754	-19.6431	-20.8404	-21.9243	-23.0347	-24.1868	-25.0032	-25.9078	-26.926	-28.0781	-28.9999	-30.6458	-31.8509	-33.0719	-34.6093	-35.1748	-36.3083	-36.8419	-38.5474	-39.5318
			0.97135	1.2173	1.87365	0.21191	2.54775	3.63972	1.75235	1.53029	2.70197	0.824173	0.933625	0.445629	-0.293712	-1.29202	-2.06413	-2.24155	-2.30603	-6.80645	-5.49489	-7.30858	-6.25918	-8.44925	-8.37534	-9.5889
			-6.46951	-6.82599	-4.72278	-3.74824	-5.30264	-4.31513	-3.63821	-3.55039	-3.37187	-4.78694	-3.85301	-5.46437	-4.9464	-3.1257	-3.92757	-4.57038	-3.87722	-3.55352	-3.33233	-2.49145	-1.77021	1.24738	4.45575	6.09922
			-9.4276	-9.5259	-10.11	-10.0566	-9.61061	-9.65944	-10.0243	-10.3508	-10.2318	-10.7727	-10.5699	-10.9117	-12.1703	-12.5345	-12.7442	-13.0947	-13.492	-12.9281	-13.5005	-14.1199	-13.7366	-12.7935	-12.5334	-12.6626
			-2.08217	-3.12194	-4.3384	-5.25065	-5.46916	-6.43434	-5.69569	-5.96131	-6.66445	-8.01021	-7.26125	-8.8968	-9.4488	-9.80229	-10.3439	-12.3879	-12.5663	-13.3526	-13.5149	-14.3647	-15.1532	-15.9045	-16.4134	-18.0519
			-0.494821	-1.23003	-1.54381	-1.32294	-1.39204	-1.31649	-1.81893	-2.35829	-2.31817	-2.76174	-1.99985	-1.37583	-1.34949	-1.46885	-1.54011	-2.84213	-3.58371	-3.66487	-4.04611	-3.81949	-3.62593	-2.86187	-1.82075	-1.59579
	435.1A-Cx	CAR T	22.9854	24.4136	24.4345	25.7762	28.765	34.8463	36.3866	38.039	38.7907	41.0298	42.4481	43.8323	45.9806	48.0811	50.0295	51.7982	52.8944	53.9729	55.7848	55.05	55.3807	54.6177	55.2887	56.5335
			10.1972	11.0298	14.5858	14.1382	15.4574	16.6054	16.9544	17.9888	20.2028	23.8821	23.7084	22.4834	23.4716	24.7959	24.8668	25.8533	27.7414	27.5734	29.4129	26.9112	26.3005	27.6611	27.2593	28.4147
			-4.7084	-4.88775	-3.35795	10.6435	8.39792	6.26048	6.40958	5.48996	3.71763	5.59224	4.90325	7.64997	7.39011	5.01718	5.50319	4.01323	4.30439	2.89563	-5.3215	-5.64374	0.764843	27.1195	49.9588	52.9869
			17.3194	16.2457	17.482	16.0464	16.1858	15.6083	18.2654	18.4357	20.149	23.5037	24.6929	25.0319	25.7311	27.4184	27.7431	28.3753	28.7737	28.3076	29.8877	30.5916	32.7309	33.4677	37.1071	38.1161
			23.7282	25.7181	23.688	23.796	23.062	25.0767	24.0363	22.985	21.743	22.5197	23.9523	26.8209	25.2321	22.465	22.3384	22.5695	22.7618	23.7928	26.5353	28.7838	31.7946	33.8398	33.8338	40.974
			9.36016	10.7151	11.012	11.8638	14.3029	16.6459	17.305	18.1953	25.5502	28.2677	30.0258	29.2835	28.0073	26.01	25.6512	25.8162	26.0481	26.1043	26.6144	24.6686	24.9164	24.6727	23.2281	23.7123
			8.93764	12.3728	18.2928	20.8118	22.3367	23.5839	23.5846	24.4422	25.1126	24.8305	26.4854	27.8355	29.4918	32.8899	33.6285	35.1208	36.1979	36.7181	37.4789	36.9313	36.8325	36.3843	36.9434	37.4668
			-5.70589	-6.28833	1.78443	0.968539	-0.221342	-1.03697	-1.35686	-2.38836	-0.479791	1.23666	10.148	13.106	13.8139	14.279	16.0657	15.4808	15.9779	14.5979	15.7199	17.2663	16.7732	14.9434	15.1151	15.2772
			2.45408	2.91235	3.43914	3.81636	4.01549	4.6008	5.04561	5.19893	4.69708	3.4725	3.50182	3.48002	4.3876	4.3545	4.60806	4.14958	4.70219	5.88634	4.91969	7.19265	7.7625	8.14142	8.24537	10.8043
			4.4329	6.34163	5.98192	8.08959	10.3833	12.8176	14.4183	13.5896	14.7445	14.8007	16.0149	16.5941	17.4296	17.5366	23.1893	21.7009	19.9737	20.1897	18.3059	17.1549	23.1042	22.4035	20.8023	19.1551
			-4.34036	-4.62379	-4.481	-4.94696	-5.57745	-5.0147	-4.89971	-5.09413	-4.7183	-3.5229	-3.52263	-3.14581	-2.6634	-3.15447	-2.29558	-2.2369	-1.76922	-1.90147	0.998964	0.360924	0.511786	-1.26209	0.23437	0.59149
			9.53433	12.2605	12.0411	14.9853	16.079	17.2554	19.154	23.8335	25.5851	22.1136	24.6465	25.554	26.138	25.623	23.7346	23.5399	23.2024	22.3644	25.6844	24.9802	24.1682	22.9378	23.1031	24.3998
			40.1532	41.1205	42.1917	40.8832	40.8824	36.8901	35.2466	34.0785	36.1514	36.1284	37.5558	39.0456	42.5658	42.11	41.9509	40.5718	40.545	39.3101	38.7127	37.4291	36.8136	35.62	39.7177	39.0922
			7.90973	9.237	11.8256	13.892	16.7788	26.9176	28.8558	30.2048	32.2209	32.5947	36.4718	38.6833	39.2715	40.4777	40.1406	40.6528	39.7888	39.346	42.5652	47.1868	50.3374	51.4566	51.519	53.0902
			0.884913	3.96071	7.14257	10.1887	11.6512	10.6504	13.3126	3.59862	4.05317	5.48176	10.9812	9.86337	8.81814	7.59055	8.18777	7.38034	10.8577	7.26629	7.19672	6.9385	7.02336	5.75881	4.56083	4.35148
			-0.97266	0.250907	0.220329	-1.21404	-2.27638	-1.49385	-1.73655	-1.85518	-1.08023	0.241067	-1.41818	-1.85473	-1.70465	-2.67917	-0.373771	-0.277725	2.0219	3.02741	7.45635	8.30757	16.1172	12.0598	15.4857	11.701
			-4.08305	-3.81855	-4.66564	-4.25111	-4.53306	-4.06687	-3.21579	-3.39965	-1.54446	-1.84691	0.318794	3.0545	2.06733	1.02591	0.245886	1.97674	3.42402	3.38419	3.5847	5.83307	6.33458	7.91775	8.56108	11.1059
			1.52613	5.32786	2.98121	3.9692	8.26238	13.3293	17.0253	14.6004	18.3322	25.7265	30.2278	24.6404	25.3896	33.7624	29.342	34.8797	36.3072	37.4575	38.9032	37.9226	38.9904	42.3286	41.3226	45.6375
			7.42026	10.0902	12.9856	11.979	16.749	12.8413	13.7397	15.3119	15.6934	14.1099	14.6419	15.0787	14.8456	14.7731	14.4303	14.9424	16.8534	19.2119	19.3968	16.4539	15.3995	17.3437	17.8149	17.6367
			16.3883	17.8153	20.5079	22.222	31.0868	33.7964	34.2343	36.2161	36.984	38.1215	39.511	40.3841	43.4512	42.6966	47.0078	47.9493	50.425	50.1222	50.4807	50.0728	48.4727	45.9823	45.8763	46.1942
			13.4783	13.3757	13.8568	16.7247	18.0883	19.0322	19.4569	19.9345	20.5227	22.1177	22.006	22.148	22.513	22.4118	23.7027	24.754	26.3592	28.4005	28.6464	28.3999	27.8429	27.8443	27.8363	27.9222
			1.72167	3.31454	5.83297	4.58293	5.56022	6.52693	7.54193	7.40121	9.8995	10.391	10.578	12.3217	9.19066	7.98775	8.49468	6.77836	6.28464	9.72563	11.1879	13.6002	15.9983	12.2681	11.4905	10.4985
			-0.621851	0.447402	3.52846	3.90222	3.36563	5.49173	7.33214	6.93722	7.68177	8.92505	11.0835	9.49428	12.1791	11.0962	12.9532	12.7322	12.688	18.0118	19.4371	18.587	19.1087	19.0482	16.9305	16.161
			11.3796	11.5367	11.3371	12.9698	11.9992	13.8925	16.7064	17.356	18.5101	19.8108	20.1377	19.3516	19.3759	20.2144	18.7919	20.4763	22.5446	25.095	27.2246	28.8139	29.7935	28.3637	33.0056	33.5692
			12.5271	17.7568	19.2239	19.4462	22.029	24.2805	28.1683	28.8722	29.3639	28.9105	28.7923	29.8504	29.8858	28.624	29.5828	30.1341	30.8294	32.5158	34.419	32.7362	33.0002	32.5767	32.772	32.5148
			6.15135	7.7639	8.86652	10.0427	8.54406	8.97359	12.1523	12.3091	12.6218	15.6792	15.8482	15.6255	16.5466	16.2955	17.4521	16.8884	18.0687	18.8711	20.1566	19.4188	20.0037	20.3221	22.7946	23.0328
			-1.89274	0.268565	-0.486766	-0.61722	0.25841	-0.122843	-0.60768	-1.08318	-3.21938	-2.66404	-2.99917	-2.92279	-2.2167	-2.5478	-1.83728	4.98227	7.15191	5.72983	9.99218	10.1371	9.59691	10.4309	8.73312	9.13909
			8.08784	6.94327	8.38829	4.68843	3.25347	2.38904	2.7924	5.61075	6.48185	7.26432	11.6865	12.7087	9.11103	5.57746	3.92751	4.96894	12.1101	28.523	29.6844	30.9106	31.5638	17.1186	14.4939	12.3493
			9.73222	9.91298	11.6052	12.5215	13.5088	13.2697	15.161	16.4746	19.8951	20.1561	20.8511	22.9243	25.5551	24.2408	24.7089	27.4401	30.4619	36.6343	38.4367	40.5928	42.6458	44.0045	45.3731	50.284
			-2.66851	-3.95212	-2.85589	-5.58495	-5.64921	-5.93933	-5.79471	-5.09129	-4.69783	-5.11129	-5.92716	-6.83694	-6.86142	-6.47171	-5.505	-5.71484	-7.63084	-6.36768	-3.36227	3.65687	21.1813	25.7052	29.5398	31.2377
			11.8771	13.3456	15.5507	15.0418	16.0289	17.8859	18.176	17.3435	18.5088	21.2893	21.3871	21.9281	25.1498	31.866	34.1413	42.4484	50.8702	52.4766	56.1024	57.0101	58.96	61.0727	61.8674	62.4438
			22.1362	23.5171	25.6533	25.7576	28.3836	30.3465	30.5981	31.0789	33.4137	43.8486	47.2429	48.5546	54.4709	58.9372	63.8719	66.2026	68.3838	71.135	72.3174	72.9863	74.9576	77.2681	77.615	79.7893
			8.52929	6.85252	10.7063	18.8321	22.8768	21.3994	19.9926	19.1921	16.0502	15.8646	14.5733	12.9402	12.9514	10.822	11.6169	11.9519	11.6123	12.7432	15.1775	19.1832	19.8323	19.6884	19.7668	19.7689
			-0.665838	0.209909	4.99404	10.7167	12.1924	16.8574	17.3663	19.2535	27.6353	34.5555	34.2911	38.7075	46.0759	49.5054	50.9976	48.3721	45.0881	42.8472	44.525	43.2016	44.3897	45.4144	45.7493	45.4324
			3.18434	4.49472	7.11234	8.39474	7.17172	9.48709	12.9231	13.8604	16.4383	17.3826	18.9337	18.3745	20.553	20.1602	20.0177	21.5889	24.529	23.725	22.4935	22.9715	22.5986	21.9876	24.6011	25.114
			-0.679498	1.42877	2.01412	2.66411	0.733603	0.247663	0.254734	-0.0930848	-0.265385	0.150331	1.1537	1.75573	2.75928	1.09823	3.06472	1.85723	2.09903	1.91012	5.45503	7.61228	5.83853	7.98738	13.4815	19.4067
			4.25852	3.47898	4.95546	3.48508	4.13804	2.69754	2.98218	2.22786	1.46206	1.54291	1.54038	0.651893	0.486757	0.676673	1.19463	4.22454	13	15.0126	17.618	19.7185	18.6343	20.0962	18.5513	19.5351
			14.8959	16.7549	15.613	19.392	14.9749	18.7129	23.4768	24.9519	23.5201	22.1006	22.47	23.2002	22.7572	21.4776	21.8207	21.8332	24.0691	27.1963	26.771	26.4317	27.9805	27.1516	30.1865	30.1444
			27.3547	28.9225	29.8015	31.2062	33.7109	37.5793	40.1705	41.8666	41.2682	42.1467	42.7556	44.3564	44.4002	44.0977	45.0862	45.8242	46.0551	44.8268	46.9954	48.2494	49.5235	48.4994	49.1652	51.59
			13.5106	16.7772	17.3554	17.6167	19.2809	19.6486	18.7941	19.5807	19.8571	19.1637	20.5085	20.9463	19.9591	20.734	21.9559	22.4159	22.3714	22.5024	25.2162	24.8349	24.2459	22.9867	23.5797	23.638
			5.61302	3.51594	3.48311	3.67123	4.24735	6.37228	11.0924	10.9393	11.7847	12.4376	12.2684	14.233	15.4504	16.5208	18.1686	19.3853	20.6222	21.1783	27.1403	28.4536	28.4027	29.8541	27.0557	28.0404
			12.8632	15.2041	16.7184	17.2169	17.4899	19.1124	20.0705	23.0635	24.0457	26.1879	27.1496	29.0141	29.0027	29.9692	31.2692	31.2574	29.8769	30.0751	30.7533	33.1018	32.6913	31.4898	32.5048	35.9841
			8.52527	11.7227	10.1236	10.2046	9.66774	11.298	13.0885	13.3475	13.2789	14.1142	14.865	16.4968	16.5869	16.2998	16.5424	15.3727	17.0349	20.7692	21.496	21.5851	22.0288	21.4622	21.5192	21.5041
			-4.00956	-4.25429	-4.39728	-4.70206	-5.25161	-4.79663	-5.11826	-5.33366	-4.83571	-1.84341	1.36998	3.41382	6.09681	8.07241	13.0087	14.5513	15.0191	18.6776	16.6967	18.3093	26.5474	25.2043	23.6609	27.2007
			25.2868	26.5923	27.8659	28.8369	30.3475	31.5292	32.3548	34.0528	34.936	35.9022	36.9414	38.0044	39.0522	39.7395	40.5127	42.3301	43.9196	45.6612	49.5112	52.6899	55.9738	59.9815	62.3303	66.669
			0.209828	0.872788	-1.40727	-1.94161	-0.596712	8.3923	11.7399	9.15311	7.08236	2.20899	4.94038	7.53275	7.03724	4.09383	4.70474	5.47895	5.54736	3.97844	15.539	16.5364	16.5155	15.3338	17.7795	21.5243
			-4.79112	-5.56539	-5.70445	-6.80429	-7.69869	-7.85666	-7.87866	-8.37098	-8.36059	-8.29957	-8.49538	-9.2606	-9.88006	-10.6291	-10.2214	-6.51759	-3.50868	-0.27922	5.63387	29.0539	28.4336	26.7687	26.289	27.7384
			36.6921	40.5833	44.0223	47.3255	49.7672	51.083	51.9493	52.5943	53.2974	53.0507	55.2657	56.5496	57.1574	58.0348	57.7751	58.2041	61.6857	62.9774	63.5708	67.2716	74.6969	77.0122	78.5981	83.749
			-0.70847	-0.800466	-0.0093011	0.199366	-0.332186	1.93562	3.11636	1.4958	2.47905	4.02776	5.20957	5.16048	5.32528	5.09954	5.82984	5.2155	6.71835	8.20408	8.41773	11.4268	11.526	14.5885	19.6153	21.9451
			-1.82613	-0.660154	-1.97696	0.708091	0.678836	5.62051	6.13959	9.8872	8.54216	9.90252	9.88098	8.9309	10.3442	6.4346	7.34962	8.1763	11.8916	11.731	12.498	16.0944	18.1063	22.6915	27.978	30.0752
		ev-T	14.075	14.0429	13.8201	13.4801	16.8331	15.6875	18.0992	13.2487	14.4086	14.6309	15.5668	16.5042	15.1538	14.3766	16.6017	16.7673	15.3078	13.3949	15.9304	16.8518	17.2137	11.9857	10.59	12.211
			-3.16082	-2.49594	-2.48931	-0.990523	-1.58845	-0.0327367	-0.343732	-0.452334	0.374807	0.4283	1.01894	0.861786	1.17584	1.50272	1.08294	1.69206	1.36579	1.87016	3.43081	3.72678	4.54264	5.47318	6.41449	8.2276
			-1.18014	2.00833	5.29048	4.73076	-2.48746	-1.99728	0.0779291	5.94053	5.91736	7.79152	12.9136	13.1812	15.7852	16.3584	20.1143	21.0841	19.3005	20.7897	19.0828	19.0359	19.9406	16.7655	18.4134	18.776
			9.63974	7.50001	8.13348	7.38213	9.94476	6.45172	-0.736942	-1.59835	-4.8146	-7.03021	-5.13463	-5.66053	-7.69333	-1.47224	2.5723	0.924902	-1.83946	-1.45528	-1.12538	-3.25008	-2.98757	-1.81334	0.309512	4.60741
			11.6567	12.2338	13.0686	14.4774	13.4017	14.1009	13.3627	14.6188	14.937	14.7936	16.5934	16.737	17.044	20.9243	19.9871	19.8127	19.5351	18.6201	15.9361	18.4893	18.6893	17.8057	17.6023	16.7976
			-5.95839	-5.66455	-6.12627	-6.97339	-8.45799	-8.14822	-8.86128	-9.20816	-9.49043	-9.43014	-9.44231	-10.3845	-11.0107	-11.9188	-12.3161	-13.1096	-13.5206	-13.9492	-14.3374	-15.1566	-15.5288	-16.2867	-16.9241	-16.9378
			-6.05718	-6.79441	-7.20596	-8.2215	-10.0612	-10.2586	-10.8467	-11.0909	-11.6952	-11.8283	-12.1389	-13.2286	-14.1556	-15.2481	-15.6933	-16.4069	-17.0424	-17.9373	-17.4336	-19.7379	-20.0468	-21.8851	-14.4633	-14.9615
			-6.91702	-4.52078	-3.91461	-0.122092	1.47521	2.49965	1.5898	-3.18238	-3.0415	-1.63134	-0.969982	-2.25822	1.75268	3.80813	5.64092	2.45077	5.41987	9.41108	12.6476	8.82978	9.19299	8.49967	7.3791	6.50846
			-4.75126	-5.78075	-5.12968	-4.64151	-5.78332	-5.74009	-6.45349	-6.70318	-6.85411	-7.08205	-7.46692	-6.84673	-7.62965	-8.63482	-9.15479	-10.3798	-10.3834	-11.129	-10.9353	-11.575	-12.2349	-13.5484	-13.7178	-14.37
			-0.745119	-0.250471	-1.46475	-1.89244	-2.22945	-1.92509	-2.49727	-2.50978	-1.6282	-0.718561	-0.66252	0.54269	2.92766	2.14754	5.02752	6.00737	3.78964	4.54269	5.19978	6.24284	5.88179	4.1669	4.82631	4.94474
			-5.60964	-1.6398	-2.68809	-4.26792	-1.18019	1.02197	-6.29008	-5.91997	-6.5423	-6.01405	-7.5641	-7.22846	-5.11593	-5.07593	-7.4285	-7.82366	-7.57444	-10.5294	-11.4225	-13.2212	-11.8849	-10.7241	-18.2857	-18.5284
			18.2122	17.787	16.5937	17.2344	24.2476	22.6572	22.3485	21.5679	22.7998	23.9786	23.2435	27.6099	20.1289	19.4715	22.2469	23.5636	22.1568	23.3338	24.7512	22.3805	22.9072	23.616	24.3248	23.5996
			23.1618	22.5536	26.2686	26.9878	27.9637	27.9508	28.6399	29.8147	29.8428	32.174	32.8774	34.9161	35.3733	36.5283	36.9249	37.105	38.7641	40.6429	39.2762	40.7413	40.7787	41.2818	41.9903	43.0403
			-0.385748	0.0299168	0.92859	1.2736	2.51355	2.41851	2.08188	2.2734	2.00721	1.89509	1.43261	0.230338	-0.417573	-1.15111	-2.99094	-3.89366	-4.22344	-4.55116	-4.01046	-5.8493	-6.26343	-5.01067	-5.22067	-5.40237
			0.449422	0.587185	2.34688	0.91086	0.114961	0.496289	0.941605	5.39129	5.62601	10.6672	12.3748	11.3422	12.857	12.1196	11.8154	12.7051	9.61295	9.81946	8.80962	6.5079	5.20002	-2.29704	-3.10402	-1.60785
			-3.31152	-3.59962	-4.80541	-5.37623	-6.02857	-5.79281	-6.92923	-6.94439	-5.99529	-6.45743	-10.184	-10.4984	-11.5111	-11.5129	-9.67497	-10.4261	-11.1969	-10.3099	-9.74739	-10.8153	-10.3417	-10.5611	-10.166	-9.29786
			-3.8069	-3.32283	-3.72556	-3.95938	-5.56805	-5.52067	-5.86589	-5.93699	-5.33555	-3.57079	-2.98353	-0.796111	-0.63619	-2.1238	-2.84714	-1.52542	-0.652179	-0.282925	-0.353281	-0.353317	-1.53532	-0.615311	-1.16763	-0.914944
			21.0085	23.5919	24.4483	25.8629	24.1628	22.6489	23.712	24.5125	24.883	27.7627	27.8341	28.4391	30.3254	31.203	29.6085	28.6555	28.3737	28.7905	28.6372	30.6569	28.5698	27.4116	28.509	28.7503
			7.2794	7.82936	9.06148	9.8764	10.8944	15.2032	17.9818	17.7725	18.7151	20.3575	22.6878	22.9998	23.5529	23.3159	25.6505	24.6227	25.667	25.8441	26.8627	29.3759	31.2803	31.8791	33.5245	36.0243
			11.9764	12.9356	12.1881	13.8483	16.3132	16.5137	12.8963	11.8739	11.6237	11.7344	12.5987	12.5888	14.141	15.6452	18.9046	19.1176	20.8514	25.5517	26.7147	26.8204	27.4846	27.3216	27.2099	27.8761
			-5.06158	-6.11035	-6.30679	-7.12524	-8.00074	-8.06588	-8.46086	-8.54511	-8.09787	-7.86417	-8.22801	-9.17035	-9.09358	-9.71536	-9.68792	-10.162	-9.58897	-10.4242	-10.7461	-11.3219	-11.7411	-12.1784	-13.2649	-12.0948
			-5.62968	-6.03385	-6.52574	-6.84019	-7.67859	-7.78153	-7.16077	-7.5197	-7.60269	-7.33831	-7.71633	-8.25439	-8.30419	-8.44911	-8.34365	-9.97391	-10.1756	-10.7626	-11.2376	-10.5839	-10.634	-12.1729	-12.8009	-13.6531
			3.8172	5.78162	6.77092	6.00132	7.15716	3.80374	5.35723	6.02243	4.94528	7.91902	5.24227	6.31379	5.95044	5.57139	5.36373	7.44949	4.61431	3.38966	3.91463	3.39322	6.22498	4.33459	5.65862	3.30778
			-4.47166	-4.12001	-2.56443	-3.01527	-2.82981	-3.03803	-3.57984	-4.21681	-4.06295	-3.74564	-4.14752	-4.69131	-5.77708	-6.8513	-6.65257	-7.40266	-7.73754	-8.50362	-8.75089	-9.77145	-8.77485	-9.83084	-9.30389	-10.7389
			5.44267	3.75247	5.49749	4.21867	3.23305	6.8357	8.15206	10.8113	11.3831	17.2391	19.6778	18.2882	20.012	26.2135	27.8269	31.3333	20.5122	19.7705	15.8454	15.8509	14.481	12.9944	11.9263	11.9883
			5.69806	6.28201	6.06247	5.28878	3.47803	5.66502	6.73348	7.64448	5.36061	3.2923	6.0722	5.74877	7.0761	6.84923	8.01789	6.26944	7.1981	8.85015	8.92944	8.74584	7.80244	6.95176	5.26529	5.99323
			-5.95036	-6.86681	-7.17026	-7.6754	-8.73363	-8.72519	-9.32947	-9.9833	-10.1211	-10.129	-10.6296	-11.5004	-12.3016	-13.0723	-13.1169	-14.1106	-14.2914	-14.9478	-14.9315	-15.0107	-15.0318	-16.8174	-17.3196	-16.3515
			4.91159	7.06928	7.07769	1.34253	1.67578	3.05112	4.66728	5.87839	7.98692	6.0716	5.30973	3.8617	-3.20692	-4.03989	-6.15461	-1.89722	-1.37765	-1.88427	-0.994748	-2.17688	-3.07329	-5.24408	-7.13218	-6.71299
			10.6874	9.77725	10.1974	10.1381	12.6195	9.08343	9.62402	8.74568	9.66947	10.1315	9.66866	6.4855	6.59536	5.90902	4.39149	3.11184	3.47471	2.31267	3.32999	1.87933	0.714045	0.0124946	2.97654	2.35265
			-0.238091	2.92528	4.93475	5.77577	6.46423	6.89757	7.1175	6.68665	1.0384	2.2936	-0.323601	-0.238624	-0.0831399	-0.0719361	1.57263	0.701972	0.178229	-0.222352	2.08361	2.41921	2.66921	1.6524	0.0221319	0.132981
			-4.64778	-4.60436	-4.80261	-6.0451	-5.59248	-4.93874	-7.45349	-7.597	-7.4425	-6.23986	-8.32756	-6.60549	-6.87952	-10.0159	-9.6568	-10.3878	-9.42457	-10.5055	-14.4823	-15.413	-15.5235	-16.8302	-17.7993	-18.1365
			3.67385	2.53945	1.88495	1.28529	1.06748	4.7219	6.84892	-1.70046	-1.89251	-0.640545	4.83909	7.518	6.98139	7.88543	8.01775	7.65885	-0.410867	-2.69751	-2.76735	-2.66413	0.942614	2.22023	4.8202	4.8746
			9.47163	9.81875	10.5716	10.6471	10.61	11.7459	12.8035	12.0144	12.8509	13.5876	13.7299	14.5766	13.3764	12.6152	12.3693	12.9871	12.797	12.9435	12.9997	13.352	14.1668	14.0803	12.9648	12.8083
			29.0881	26.5705	30.0961	30.0658	32.7157	33.1926	32.3266	32.6482	33.8889	36.8227	33.7951	33.4547	31.8915	30.9087	30.6529	31.1417	30.7091	30.6042	30.0998	30.634	31.569	32.2958	30.7038	31.0974
			2.21788	8.11963	7.93132	7.90854	7.0015	5.90247	4.94757	4.80983	7.51138	7.45171	6.88805	6.62198	8.21457	7.49397	9.23589	10.3954	8.43613	8.90921	9.82911	9.63509	9.87643	9.73799	9.33519	9.46593
			-3.52587	-4.38001	-1.16615	-2.21738	-3.4055	-3.91813	-4.73671	-2.46338	-2.77252	-1.63868	-1.77934	-2.12646	-5.1625	-10.4906	-12.1138	-10.703	-10.2561	-11.689	-12.9641	-11.6943	-12.1108	-12.6256	-12.9294	-13.3195
			-0.265596	2.0872	3.70416	3.83481	4.50022	3.95889	3.76156	1.92386	2.5553	3.35247	0.87667	0.292361	-0.230322	-1.92854	1.52464	-0.1247	0.276975	0.302448	0.664123	-2.90536	-4.30021	-4.84164	-4.53603	-4.92143
			-5.12054	-3.13427	-3.54843	-3.83313	-1.74301	-4.27542	-5.18677	-3.60225	-4.60998	-3.8229	-3.961	-2.48979	-3.57181	-3.82304	-1.51056	5.73513	7.149	8.24311	7.92137	6.90145	6.81977	6.21829	6.19268	5.86372
			-6.24926	-6.96225	-7.12164	-7.80065	-8.56582	-8.4688	-8.89141	-9.32214	-9.37544	-9.17408	-9.53257	-10.3981	-10.9599	-11.8254	-12.3816	-12.8191	-13.1622	-13.732	-13.8692	-14.5554	-15.0081	-15.3828	-11.5249	-12.1225
			36.4251	36.4069	38.1663	36.305	36.2523	36.202	34.0922	34.4056	34.3314	34.963	36.6757	37.7307	38.3397	40.6873	41.5517	41.578	39.853	40.332	39.793	38.7074	41.2854	40.6668	40.9661	40.8596
			5.3035	4.40516	3.60183	2.06782	2.72196	4.72682	5.66441	4.9367	5.23309	5.32282	5.85647	5.92268	7.22398	4.27116	3.02734	1.62685	1.51347	0.609183	-0.0823619	-1.07517	-0.975432	-1.6551	-3.11004	-3.21767
			-5.80473	-6.11427	-6.04657	-6.86968	-7.51473	-7.84436	-8.20948	-7.09844	-3.4593	-3.04967	-2.40034	-3.52907	-8.66695	-8.69849	-8.35623	-8.62231	-8.35973	-9.14242	-8.60339	-9.58098	-8.82132	-10.3697	-11.152	-11.3221
			10.7133	10.7453	10.6744	9.29708	9.6269	10.936	10.5125	10.9784	11.019	7.97892	15.0249	15.1153	14.2832	12.9641	13.4439	12.4505	12.4841	11.2288	12.429	11.547	11.7505	10.3828	9.6459	9.94124
			18.9976	20.0385	18.3875	20.1625	18.3698	17.6962	18.3906	18.5601	19.1544	17.7786	18.7669	22.235	22.0644	21.5028	23.2832	22.1719	22.0227	20.4169	20.5888	21.8462	22.143	20.3587	20.7734	23.1386
			-5.45222	-5.9668	-5.92041	-6.96018	-7.94809	-7.88258	-8.65874	-9.07903	-9.21744	-9.41971	-9.67014	-10.4616	-11.3589	-12.2139	-12.9497	-14.2604	-14.6209	-15.4719	-15.5128	-16.6201	-17.1932	-18.8101	-19.7538	-20.1567
			24.5431	27.3763	25.4338	24.8361	25.6422	27.4842	27.0753	26.2036	27.998	28.003	28.5726	29.8261	30.9419	29.4936	28.7196	30.5678	30.3139	32.0202	33.4821	34.4553	33.9686	34.3416	35.1561	38.8534
			1.65685	2.11376	4.39141	5.37017	5.36802	4.3534	4.77752	5.61352	4.67324	7.72167	8.74356	8.05234	11.3713	12.6248	13.5069	12.0723	12.9647	14.8751	16.2476	16.7646	17.9199	18.6113	20.2186	20.3659
			28.3697	31.0292	33.6404	32.7964	32.44	34.6558	37.2874	37.5903	36.1507	37.722	38.7267	43.7317	42.0296	38.0487	37.2577	36.9637	38.904	41.4535	48.0352	44.9514	43.413	43.1884	42.3682	40.626
			4.50867	6.28691	6.97636	9.16606	9.77536	10.4372	10.7686	16.6854	18.2158	18.1901	17.9851	18.8538	18.819	18.3535	17.303	16.3167	16.8087	17.5614	17.3749	15.1661	13.9939	14.0041	15.6378	16.7788
			-5.68958	-5.46913	-5.11226	-3.28793	-3.93051	-2.37735	-0.685249	-0.197394	0.660094	-2.46474	-2.39738	-1.39682	-0.612058	-2.84597	-2.5852	-3.6422	-3.74583	-2.94302	-0.711131	-1.40011	-0.171048	-0.961998	-1.83524	-1.98991
	201.1A-Cx	CAR T	5.06027	3.88438	4.2073	4.88994	5.83814	6.63324	7.04956	8.02317	9.54693	11.3012	12.5126	13.3619	14.8823	16.3471	18.0673	19.2362	20.5157	21.079	22.497	23.8052	24.9251	26.1689	27.4196	29.2563
			5.49741	4.65701	4.24311	4.67236	5.30785	5.88501	6.44875	6.99767	7.48481	8.14756	9.08289	9.93403	11.0597	12.1149	12.8043	13.4634	13.9607	14.6657	15.8709	16.2999	16.6356	17.4512	18.0547	18.8618
			4.60937	3.07218	2.89366	3.10816	3.29726	3.26532	3.40519	3.84905	4.12798	4.47769	5.29685	5.92312	6.64053	7.64814	8.78586	10.0018	10.8976	11.5963	12.2604	12.8656	13.2256	13.7827	14.0595	14.9017
			18.5015	17.1394	17.7461	18.1631	18.4747	18.8613	19.2112	16.778	16.6617	17.461	17.9407	18.2976	18.7475	19.3047	20.0049	20.6176	21.1127	21.6533	21.9554	22.5762	20.449	20.9636	21.2974	21.7989
			4.12429	2.40014	2.55984	2.15183	2.20842	2.48724	2.10499	2.49381	2.43892	2.81342	2.57624	3.34426	3.8959	4.95892	6.16821	6.98154	8.48558	8.83253	8.83636	9.16851	10.8882	11.9695	12.4808	14.1242
			3.63392	2.50165	2.33958	2.54921	2.81973	3.07172	3.58292	4.24679	4.98285	5.68625	7.4498	9.54551	11.3041	13.3995	15.1216	17.2173	18.2881	18.8256	21.6524	22.6046	24.8569	26.476	26.9072	27.258
			7.57295	6.84224	7.13186	7.53992	7.97574	8.26181	8.82884	9.55272	10.6463	11.8138	13.1319	14.2508	15.2931	16.2524	17.1836	17.9225	18.5849	19.328	20.5662	22.0928	23.4381	24.1428	25.1696	25.7243
			10.2357	10.3233	10.6935	10.6324	9.87644	9.24195	7.51937	7.32672	7.35537	7.15429	7.40902	7.27425	7.14777	7.85426	8.04968	9.0065	8.87212	9.16054	10.1196	10.1215	10.2307	10.598	10.9532	11.9552
			5.13731	3.66087	3.65261	3.40893	3.96432	3.43107	3.77958	3.86499	3.42839	3.86286	4.32592	7.40064	8.86845	10.2363	13.8346	15.4513	16.9601	17.8101	18.3866	19.0296	18.6076	19.8438	20.8231	21.4829
			3.19204	3.57357	2.85893	3.15161	4.52999	3.65477	3.7235	4.01239	3.80097	3.75212	3.93898	4.42258	4.74147	3.87417	3.68638	4.23675	4.566	3.53929	3.14409	4.22517	3.50917	4.76955	4.55459	6.62954
			7.49239	6.04041	6.39631	6.82009	7.43217	9.24045	9.4489	9.5666	9.81714	9.9586	11.0676	11.1678	11.5565	12.2533	12.4599	12.5307	12.517	13.0998	13.5288	13.2456	15.3667	15.8039	16.5587	16.5479
			7.56582	6.44117	6.30673	6.95116	8.02085	7.25016	7.69541	7.49373	7.82173	8.73038	9.56736	9.83544	9.80976	10.0335	10.3181	9.77345	10.2795	10.8973	12.0487	12.9679	12.8262	12.989	12.2642	12.289
			4.4458	0.0682269	-0.458408	-0.776264	-0.0798879	-0.645918	-1.48071	-0.457794	-0.941332	-0.982078	0.0011544	0.87701	0.648025	1.75598	2.47361	2.21379	4.08256	2.90829	3.29723	3.09869	4.51528	3.94884	3.6588	4.82
			2.40983	0.556329	0.121078	0.347614	0.66263	1.05978	1.50177	1.43667	2.08309	2.09478	1.8959	2.60711	2.44552	2.68218	2.92459	4.42116	4.68108	4.57979	5.2942	4.5955	4.4269	4.42388	4.55022	4.467
			18.3443	18.5903	19.7199	20.4324	20.9231	21.1959	21.2071	21.5193	21.9744	22.1693	22.5281	23.5099	23.9903	25.0853	25.7504	26.5148	27.2466	28.1188	28.3221	29.1237	30.1609	31.0631	32.1167	32.8223
			3.38702	2.28997	2.01417	1.89116	1.83381	1.8808	1.84906	1.90592	1.98478	2.19381	2.32037	2.20296	2.70221	3.13938	3.44414	4.09563	4.62193	5.3511	5.83184	6.30875	6.49598	7.15316	7.93964	8.51842
			17.3168	17.0797	17.7739	18.4465	18.8463	19.3766	20.5169	21.0289	21.3792	22.3169	23.1684	23.2187	23.8703	24.6388	24.981	27.1236	28.2405	28.6811	30.8094	30.7714	31.6829	31.1143	30.996	31.3304
			6.20349	5.42298	5.64651	5.89694	6.0456	6.02809	5.85141	6.13553	6.19476	6.79206	7.64405	8.79796	10.602	11.1426	11.8592	12.7336	13.9265	15.0614	16.4213	17.0901	17.556	18.0391	18.0132	19.0693
			7.68269	5.84917	5.71985	5.46584	5.58851	5.6971	5.87381	6.39366	6.44594	6.58439	7.02695	7.61964	8.9568	9.47515	12.4865	13.335	13.9031	14.4484	15.274	17.1744	17.6283	18.4597	19.1132	19.6802
			26.4281	27.1628	28.5258	29.1753	29.4555	29.6226	29.1968	28.9004	27.6928	27.0672	26.3951	25.7514	25.2649	21.5663	21.1284	21.6371	22.1169	22.5043	22.8006	20.9177	22.0123	22.4102	21.6731	21.2155
			8.46307	6.6998	6.62025	6.3827	6.57143	6.68017	6.8903	7.42367	7.45833	7.66735	8.13436	8.77574	10.1776	10.7832	11.4096	12.2526	12.8346	14.5545	15.3222	16.9701	17.4637	18.2911	18.9881	19.6354
			4.51861	3.27457	3.21046	3.11412	3.19383	3.24844	3.23657	3.35546	3.16471	2.90993	2.84606	2.94592	3.12449	3.24302	3.47442	3.87934	4.36955	4.58605	4.75338	6.17135	6.63414	7.36733	7.62284	8.01957
			9.47641	9.94256	9.25807	9.12956	9.13523	9.18278	10.2707	11.5591	12.8454	16.7961	19.7225	22.0622	26.1937	29.7589	29.257	31.3089	34.1001	34.3121	35.8606	36.8217	38.9788	40.2927	39.7323	39.0699
			1.02142	0.385641	0.0428027	0.251492	0.762497	1.02097	1.40577	1.40965	2.16642	2.68744	3.38202	3.77235	3.41934	3.66451	3.71398	2.60984	2.45907	2.81166	2.8393	3.03831	3.30053	3.49826	3.43373	3.6754
			6.86005	4.5745	5.89798	5.47642	6.29815	5.76476	5.73775	7.09299	8.33521	10.9734	11.247	11.1658	9.9287	9.12114	8.34584	8.44206	7.48298	6.85838	6.82478	7.65629	7.69598	8.25654	8.01715	8.8121
			1.47076	0.66649	0.0450499	0.0963007	0.251159	0.59077	0.709781	1.05913	1.39083	1.94451	1.92416	2.28164	3.50056	4.34143	4.99756	6.07357	7.07165	8.00872	8.18749	8.99776	9.24539	10.2281	9.47479	9.80002
			1.56155	-0.0498221	0.86644	2.20367	5.53556	7.20563	6.32477	4.75588	3.39779	2.82402	4.03156	2.4225	1.67022	2.68607	2.65017	2.97137	2.61362	1.67958	1.82965	0.759707	-0.0671163	0.305494	0.249752	-0.0868482
			5.02996	3.22194	3.13713	3.67567	3.69326	2.85786	2.83314	3.78397	4.76633	4.91685	6.9841	9.43742	11.3315	13.4471	13.6942	14.8667	16.2506	15.7747	16.5871	16.2068	15.396	15.5116	15.5747	15.4835
			5.46309	3.92724	3.76626	3.49711	3.64691	3.79434	4.34919	3.91138	4.72811	5.59712	6.35942	6.74515	7.23742	7.70119	8.46551	9.75816	9.97716	10.0558	10.8248	11.6069	11.047	11.348	12.0526	13.0885
			3.42026	1.43433	1.18409	1.15916	1.28801	1.26456	1.69196	2.24423	2.48932	2.66215	2.96484	2.86492	3.6362	4.8712	5.86294	6.63519	7.49764	8.0882	9.90931	10.6904	11.2931	12.5046	13.2682	13.5343
			3.31398	1.62202	1.33878	1.33905	1.40647	1.45907	1.76103	1.81085	2.0706	2.66579	3.8303	5.76749	7.66991	8.82423	10.9865	12.366	13.744	14.8754	15.1687	16.3155	16.8561	17.0986	17.0445	17.8888
			4.20518	2.27016	2.09534	2.15176	1.74516	1.86504	1.67944	2.18127	2.30656	2.3787	2.02432	1.96244	1.69046	1.82341	2.20459	2.28697	2.36706	1.93254	2.20112	1.93501	2.01714	1.79422	1.61444	1.69513
			2.63159	0.723685	0.528623	0.345424	0.305288	0.419085	0.98973	2.72182	4.36585	6.27229	7.83011	8.94304	10.2272	11.5217	12.6107	14.7679	15.2623	15.7055	16.6814	17.1063	17.4816	18.6398	19.5679	21.4913
		ev-T	3.34063	3.0785	3.26043	3.97197	4.70793	5.60034	5.81441	6.04924	6.34244	5.36796	4.59318	4.12008	4.11353	3.98884	3.73171	3.88434	3.86396	3.99166	3.98625	4.31389	4.55843	7.05306	7.32216	6.80712
			2.18892	0.893659	0.131669	-0.136272	-0.668129	-0.823286	-0.937493	-0.216866	-0.344728	-0.559944	-0.40732	-0.682901	-0.448944	-0.990074	-0.853646	-0.633577	-0.484645	-0.387462	-0.145443	-0.207635	-0.20478	-0.102066	-0.17759	-0.161155
			2.94768	1.34254	0.84795	0.680554	0.825574	0.218112	0.00189206	-0.207437	-1.77851	-2.02635	-2.33067	-2.23029	-1.94362	-1.92511	-1.92756	-1.72675	-1.68972	-1.54756	-1.33508	-1.0621	-0.715881	-1.16114	-1.32409	-1.3494
			5.8576	4.36066	4.00992	3.78867	3.68833	3.48938	4.34544	4.40595	4.15126	3.69659	3.33666	2.40481	1.91699	2.11313	1.82681	1.59825	1.43677	1.17241	1.13816	1.09316	1.14612	1.67274	2.5248	2.76957
			1.66478	-0.352915	-1.27861	-1.15596	-1.32466	-1.55081	-1.46895	-1.65755	-2.34138	-3.18615	-3.55897	-4.09678	-4.35214	-4.47917	-4.71361	-3.85189	-4.06899	-4.38334	-4.79987	-5.12772	-5.39266	-5.57826	-5.91658	-6.04663
			9.63577	8.39136	8.24703	8.0282	8.11236	8.10189	8.09298	7.45528	6.79708	6.16719	5.30812	4.91801	4.44973	4.656	5.20673	5.18442	6.60447	7.43345	6.91375	7.49582	7.18572	6.62467	6.63874	6.82272
			3.08709	1.52612	0.974246	0.246355	0.521775	-0.177695	-0.617965	-0.89513	-0.889946	-1.29795	-2.1879	-2.39716	-2.76946	-3.08107	-3.21006	-3.73842	-3.69011	-3.10897	-1.38451	-1.33676	-1.78232	-1.02668	-1.30024	-1.08226
			4.49387	2.82166	2.6269	2.40743	2.04154	1.57123	1.42085	1.59346	2.02551	2.19642	2.6628	5.00065	4.61132	4.08393	2.75891	2.86685	2.99108	4.22215	4.81055	6.28599	6.78292	6.69873	7.25202	7.78517
			0.877309	-0.329739	-0.705277	-0.608256	-0.532953	-0.355248	-0.0960914	0.0175923	-0.199791	-0.321604	-0.187013	0.500235	1.20137	2.71652	2.88385	3.27684	2.79621	3.06944	3.07585	3.04223	3.22327	3.31702	3.78668	3.94352
			1.05896	-0.0569401	-0.19624	-0.229276	0.0848054	0.12198	0.135064	0.118212	0.820154	0.671328	0.514455	0.79172	1.13112	1.25023	1.51397	2.5425	2.64825	3.25521	3.09825	3.5198	4.23832	5.11588	5.65893	5.3934
			6.30976	4.78463	4.61226	4.14469	4.06003	3.87693	3.92452	3.73559	3.63228	2.82759	3.0626	3.27731	3.52054	4.3292	4.29642	4.97513	5.54878	6.64883	7.54592	8.9976	10.8827	11.3824	12.9864	12.9804
			-0.48032	-2.4106	-2.70083	-3.17456	-3.33774	-3.42155	-3.51567	-3.62033	-3.8764	-3.92455	-4.06735	-3.95823	-3.63122	-3.72104	-3.71537	-3.77151	-3.8912	-3.57218	-3.30167	-2.79042	-2.72675	-2.35363	-2.01044	0.0976278
			2.56359	1.47536	1.28432	1.70558	2.39152	2.45573	2.79187	3.09907	4.33327	5.32751	6.26015	7.14181	8.53964	10.0216	9.60286	11.1636	13.5584	14.839	16.0473	16.8747	17.6836	18.1848	18.7566	20.4678
			-0.403252	-2.37577	-2.81628	-3.21386	-3.24394	-3.52152	-3.73263	-3.7346	-4.10704	-4.495	-5.02009	-5.49857	-5.78097	-6.05167	-6.3741	-6.50524	-6.88928	-7.32854	-7.54587	-7.86141	-7.99031	-8.02486	-8.25278	-8.34265
			1.44146	0.0139788	-0.45416	-0.592384	-0.55659	-0.631325	-0.503224	-0.0812583	0.248115	0.937923	1.80499	2.84218	4.11056	4.50757	5.23129	7.2307	7.90662	9.94074	11.6245	11.6862	13.5511	15.14	17.2236	18.4768
			2.52387	1.07851	1.81247	2.0639	2.7027	2.62918	2.72659	3.01849	3.43069	4.45054	6.15198	6.82934	7.69986	8.87295	9.74718	10.4463	11.6479	11.892	12.3036	12.6233	13.0982	12.824	12.8023	13.1343
			0.415465	-1.42359	-1.87357	-2.01534	-1.85745	-1.6867	-2.10875	-1.96239	-1.82231	-1.23728	-1.0762	-0.657456	0.101715	0.334915	0.744846	0.700618	0.999863	1.21161	1.55547	1.72001	1.9488	2.5493	2.71215	2.57856
			-1.18292	-2.95204	-3.70441	-4.01376	-4.06687	-4.26627	-4.46735	-4.77768	-5.11614	-5.46325	-4.96438	-5.09026	-5.34785	-4.9209	-3.40383	-2.90205	-2.94714	-3.60072	-4.37609	-4.6923	-3.929	-3.79186	-4.15817	-4.03427
			3.27356	-0.0658909	-0.57552	-0.782752	0.357401	-0.230896	0.213516	-0.397445	-2.27786	-2.54947	1.18233	0.370306	-0.311607	0.4768	0.551522	-0.379155	1.47587	0.587823	-0.0752584	0.559198	1.91733	2.2145	2.24891	1.83311
			2.03975	1.17769	0.638755	0.495808	0.803967	1.12315	1.38379	1.69077	1.8108	2.29388	2.56132	2.82668	3.58679	4.06749	4.58648	5.22815	5.17379	5.36895	5.54458	6.00575	5.73101	6.54376	6.65742	6.72323
			2.43913	1.55703	1.46532	1.64832	2.21564	2.85756	3.0421	3.44364	3.66392	4.40644	5.91511	6.35742	7.44275	8.75104	10.2019	12.0208	14.357	15.5729	16.859	17.6977	18.101	19.2279	20.3494	21.4801
			-0.11924	-1.07977	-1.10609	-0.36385	-0.974357	-0.501246	-0.549274	0.325561	1.06687	1.43303	1.31438	2.93607	5.03896	6.38796	6.98295	7.78141	8.39243	8.4858	9.4257	10.2495	10.481	9.84401	9.42614	10.1612
			1.76444	0.0463374	-0.190483	0.0937041	0.157389	0.346852	0.906338	2.0327	3.95491	6.35169	9.06623	12.3739	15.5423	19.2489	23.5347	26.7418	29.9133	33.2344	36.298	37.9254	39.1597	42.2058	43.9929	46.7652
			3.4202	2.16638	2.43474	2.85998	3.2932	3.90921	4.85715	6.21078	8.33381	10.2369	13.1753	15.0834	17.2792	19.3105	19.8265	21.2236	23.2849	26.4489	27.4254	27.8183	28.9942	30.6139	31.7901	32.6937
			2.15172	0.591517	0.142123	0.330712	0.884707	1.31069	2.22626	3.80293	5.69741	8.22257	10.823	14.0704	17.7499	21.3327	25.1807	30.1054	33.3741	36.4548	38.5245	40.6298	42.6805	42.3705	43.4221	44.6645
			2.87013	1.26395	1.3161	1.15901	1.25569	1.15804	1.43784	2.13941	2.70054	3.53705	3.95106	5.63356	5.78928	6.72659	7.42207	7.22913	7.69068	8.20972	8.08879	8.03929	8.64352	9.34088	11.1771	12.4285
			-0.247373	-1.8175	-2.27558	-2.51244	-2.3687	-2.50086	-2.59568	-2.10019	-1.90812	-1.53482	-0.744968	0.368668	1.06114	2.53716	4.50393	6.33011	8.93049	12.7416	19.6858	22.7116	25.9467	29.5013	33.7602	36.8821
			2.54111	1.15436	1.33254	1.76059	2.1382	2.7891	3.43042	4.93245	7.23679	9.95278	13.3672	17.4078	21.3451	24.9426	29.4856	32.9376	36.9859	40.7091	44.5407	47.4226	50.7534	52.6745	55.6157	56.9864
			0.226309	-1.15168	-1.28553	-1.00147	-0.961034	-0.81939	-0.83472	-0.714198	-0.257541	0.46321	1.39649	2.7154	4.38727	7.18343	9.25261	11.5451	14.4937	16.5659	18.507	20.9803	22.8065	24.4858	25.7972	28.5882
			4.21993	2.2679	1.12932	1.04166	0.3616	-0.1228	-0.191291	-1.82391	-2.7748	-3.00388	-3.69853	-3.71471	-4.56095	-5.03514	-2.2763	-1.29899	-1.62018	-2.96637	-5.92799	-0.688474	-0.0882889	1.12424	1.65987	0.665296
			-0.0334642	-1.62705	-2.48255	-2.02115	-1.71139	-0.684359	-0.402178	-0.179396	-0.508723	-0.821311	-1.03105	-0.954497	-1.44219	-1.29528	-1.88144	-1.8167	-1.70558	-1.63822	-0.982621	-0.233197	2.15572	1.55509	1.03818	0.645322

## Sheet: Fig.2e
	Fig. 2	On target killing of prostate cancer organoids by LeY CAR T cells
	Fig. 2e	Normalized percentage lysis (%)
	PDX	Treatment Time (hours)	2	4	6	8	10	12	14	16	18	20	22	24	26	28	30	32	34	36	38	40	42	44	46	48
	287R	DMSO	0.598486	0.412037	0.405129	2.07069	2.8939	5.7876	9.48067	16.8759	20.4619	26.6847	29.3795	31.6925	33.9971	35.4616	36.8362	36.517	36.3339	34.3625	34.6271	35.197	33.6606	31.2383	31.0965	31.0004
			8.47401	8.89701	8.58906	7.99504	8.35275	8.46805	6.11278	7.28325	8.10152	9.79327	12.5253	18.6693	24.0776	30.6902	43.0525	50.2719	55.5049	59.4295	65.684	68.448	70.3131	68.7688	68.7042	67.1371
			4.31169	5.19002	5.49211	5.26334	5.61699	7.14043	16.746	22.1956	26.6109	31.4709	36.8685	40.0178	43.3907	47.0415	51.8583	51.1976	51.9587	52.6688	51.8326	50.592	49.2535	47.2685	45.0682	43.6384
			1.08386	0.951035	1.75615	2.86714	2.99762	4.31217	2.81569	3.169	3.71984	4.31009	5.5395	9.60716	11.8437	13.6537	26.475	30.4847	33.528	35.7791	42.7055	46.1677	47.2386	46.515	46.361	44.9294
			2.17857	2.6908	2.73273	2.11323	2.07834	4.14044	5.72519	6.36742	6.83984	7.82435	6.95175	6.98578	8.95228	10.2363	12.4433	18.048	23.3542	30.3534	33.157	38.3861	42.9511	44.4622	47.6897	49.3357
			-1.44148	-0.967044	0.63799	3.45926	2.92479	4.40419	6.98908	10.8511	14.653	20.2737	22.1605	25.8143	27.8734	28.6462	31.4501	35.3273	38.6513	40.1013	48.7443	51.4769	50.9171	49.765	49.6193	48.054
			11.6095	11.3154	11.0677	11.3127	11.484	11.3364	10.6369	11.2079	11.3775	12.1984	13.0118	13.7902	14.7874	17.2806	17.9181	17.9375	18.4606	18.8198	22.4916	26.69	29.7524	32.7834	35.5608	43.6014
			6.94005	8.41463	9.70192	8.97914	10.3007	17.713	23.5348	29.6268	32.9079	30.9023	31.5151	31.5871	33.2284	33.6318	34.7043	34.3689	33.0926	32.3085	31.4226	31.2264	30.7949	30.4029	29.8951	27.9498
			6.06858	6.98565	6.3355	10.3002	18.0543	29.2671	41.2192	53.2086	60.3291	62.0754	64.3459	60.1601	58.8654	53.1259	51.1761	48.6277	46.6493	44.9026	41.4985	39.5996	37.0307	41.0782	34.7815	33.4886
			4.20611	2.47469	3.87051	3.01879	4.5421	14.6033	25.7394	33.2169	47.641	58.7115	67.767	73.5277	77.0076	73.5568	73.37	76.0972	73.7315	75.0823	74.6981	73.2356	70.1378	67.9303	66.8412	64.0994
			2.05993	3.80222	4.24564	4.56885	4.54458	5.49026	6.55997	9.83766	18.1682	27.3205	34.8417	41.8222	43.8238	45.8366	46.1093	46.4588	45.1067	43.4448	42.5623	41.3979	39.7544	38.1464	37.0113	35.3903
			4.59084	4.78046	3.76246	3.60215	3.92381	4.60148	4.78095	10.0613	16.2233	18.6583	24.0511	29.6408	30.3722	30.7406	33.4505	36.2663	35.3383	33.7735	34.2282	35.1299	35.0698	35.7084	35.2697	35.7686
			-2.1078	-2.77898	-2.83326	-2.98796	-2.54699	-0.951843	1.32813	5.44598	9.64021	13.2201	16.245	18.3259	23.1993	26.3679	33.3922	35.2324	35.7353	38.1453	41.5026	41.0231	48.7062	50.2986	50.4152	50.1253
			1.2492	0.912498	0.986322	0.511663	0.449246	0.292887	0.817156	1.53917	4.19601	5.15251	5.24137	6.36449	7.2281	8.25043	8.45683	8.90476	9.77449	13.4878	22.7259	36.4481	48.6899	52.3402	59.2134	63.1163
			2.37988	2.41391	1.92416	0.622196	1.96572	4.43291	11.8966	17.3341	24.4545	30.1635	32.8775	34.8019	40.3186	44.4373	47.0635	47.9671	48.4805	47.537	47.4964	47.0448	47.2282	44.7856	43.3773	42.7964
			-0.961539	-0.274922	-0.523794	3.78737	4.61852	6.09114	8.0179	14.6754	21.3349	27.9541	36.4076	39.6935	44.3851	43.7929	43.5783	45.9039	46.6476	48.2791	43.8447	41.0196	39.523	38.1092	36.3343	34.19
			9.53872	12.4109	15.6418	19.1767	17.6475	23.1452	23.7425	23.4847	28.9212	31.0693	31.5289	29.5077	31.3392	33.1848	36.6412	38.0724	40.4787	40.6654	40.8467	38.4505	40.1771	37.2906	35.1636	34.9132
			7.93781	6.48613	5.88306	6.75021	7.17807	6.71	7.03618	9.69861	13.7248	20.0228	21.6439	28.0742	31.1554	35.676	38.5169	43.7192	46.3623	47.3308	48.6382	50.4192	49.239	51.722	51.6112	50.9076
			2.688	2.47876	2.54571	2.46455	3.28657	5.40434	8.95863	11.3098	16.0641	21.3993	24.0799	24.1807	23.6577	26.9629	28.4107	27.6906	29.6203	33.3944	31.9763	31.1617	31.272	30.9034	30.9815	29.9772
			-2.04573	-2.46645	-2.07317	-2.43416	-2.80434	-3.49717	-3.75323	-3.74762	-3.55788	-3.53675	0.19078	3.41845	6.80045	16.4813	16.725	19.0414	21.0112	22.7177	22.1736	23.8364	22.1297	29.0947	33.1603	33.8208
			2.78429	2.06859	1.50995	2.49288	1.14591	2.37014	1.71233	2.44515	3.42011	3.42219	7.049	10.8979	16.9911	24.0619	29.4936	32.262	34.124	33.388	32.0467	37.6527	41.6916	42.8823	40.8887	39.9202
			4.94628	5.01226	4.22403	4.05854	3.84809	3.82132	4.84035	5.36586	5.58305	5.40658	5.30113	7.42578	8.99082	14.462	22.1385	28.2599	35.5609	40.2572	45.7893	51.7761	57.8068	61.9465	66.6361	67.8821
			8.16301	8.48085	8.60361	8.35607	8.77018	9.18804	9.90913	13.953	17.5381	22.4986	28.0094	34.3821	41.0232	44.6281	54.6076	59.2297	60.0886	63.8658	65.5236	66.8028	65.8123	65.0458	65.0722	63.8162
			12.6224	11.8473	11.1721	11.1022	10.7641	11.6841	12.0521	13.7673	17.84	26.8123	38.1806	50.077	57.6559	64.3222	70.0081	72.9724	71.8226	74.9394	74.4313	73.4661	71.8865	71.2925	69.6708	67.0369
			5.26526	6.46499	6.59564	5.92602	4.99265	4.57342	4.89155	6.6408	7.64606	9.69997	9.98187	9.05978	9.47336	8.59512	10.4543	11.5082	14.9941	19.7433	25.2558	35.0647	41.4316	46.1785	50.9918	53.9656
			19.1157	20.3417	21.8971	22.2269	23.2018	23.6684	23.1683	23.7186	24.162	24.0181	25.7997	27.358	27.6016	29.9381	30.5479	30.6319	31.8988	32.1511	34.2679	36.5447	38.9064	40.65	41.337	44.012
			-4.97672	-3.58795	-5.07312	-5.24122	-4.23363	-5.44008	-1.17161	0.803536	7.36642	14.6689	21.2059	30.0218	33.5785	36.1028	40.5431	37.352	36.8875	39.0076	39.4392	34.061	35.4588	35.4171	35.6144	32.7185
			10.3546	9.54643	10.4906	15.9997	24.2495	23.8839	29.0914	28.4819	31.7683	33.487	36.8972	40.5085	41.9726	42.6226	41.0849	41.6317	40.3085	40.7956	39.8735	37.8408	38.0509	35.559	36.7157	37.0413
			-2.00191	-1.62449	-1.74755	-1.42385	-1.70023	-0.353772	4.29514	7.76985	13.5	15.6344	22.8701	27.0994	28.3967	30.8941	33.4292	35.3458	34.1854	31.9933	32.3227	31.351	31.0252	30.5165	29.9515	29.6706
			-1.45828	-1.69397	-1.66396	-1.86752	-1.47603	-1.43807	-0.66204	1.98066	3.45193	4.78978	5.55897	7.41238	11.4657	19.6073	29.4812	34.1049	37.7612	43.9672	45.0146	52.3638	59.6179	59.0748	56.1888	54.9552
			1.13536	1.38398	0.606376	0.629459	0.32589	0.259066	0.427514	0.743516	1.76164	1.96231	2.95481	3.85779	6.76031	12.4732	19.0146	24.6654	30.4029	39.0231	43.1792	44.5697	47.2193	46.2693	45.6755	44.5097
			2.00864	1.99393	1.95494	1.73151	2.75251	4.82566	5.45959	5.44313	8.86602	15.954	19.3807	29.0877	37.2511	42.9411	47.1713	49.2131	48.4108	47.0111	46.049	48.1734	48.194	50.2568	50.3395	51.5733
			12.0462	11.9669	12.4882	14.087	15.9831	17.0749	18.0139	18.4651	18.9935	19.4088	20.1158	21.3779	22.3769	25.325	26.6393	28.0261	30.0443	32.1979	34.8873	37.5007	41.7652	44.2831	46.3174	50.2524
			0.207067	-0.583905	-0.657414	-0.57711	0.0329606	0.048968	0.72988	0.572502	0.579344	0.689571	0.685925	1.19345	1.11066	2.24802	4.04533	7.65712	5.57103	8.26229	11.8812	15.3928	19.522	20.3404	24.0869	29.7701
			1.34051	1.57234	1.36907	1.17957	1.07844	2.07508	3.19659	5.1512	6.86429	13.1997	25.7592	31.9393	33.2782	39.3601	39.9511	42.7368	46.6185	48.2449	47.7102	47.2958	46.7823	44.1129	45.7648	45.6739
			0.377397	0.761285	1.02188	0.839888	1.05884	3.05848	9.28641	17.3675	23.2988	32.1835	36.6468	43.7504	46.9327	54.5685	58.0946	61.2337	63.2285	64.0245	63.0797	62.4353	62.4254	61.5588	60.5519	59.0608
			-3.30412	-3.94707	-4.09832	-4.87861	-5.21087	-5.02057	-4.82011	-4.73251	-1.36179	2.08254	10.2634	14.6802	20.4917	30.7833	37.634	38.0918	38.0043	38.0101	38.3565	37.2632	35.7296	34.6323	33.598	32.6703
			12.8799	13.427	13.0789	14.2697	16.3108	17.8202	18.5736	24.066	25.491	30.4839	37.3285	40.4188	44.9015	45.4297	46.474	45.3839	43.6425	45.6085	43.7025	42.9418	40.5313	41.4024	40.1028	37.9152
			10.863	11.0026	11.3343	12.1247	12.3222	13.977	16.1132	17.6019	18.5199	18.4526	21.3464	21.5296	28.9116	33.8538	35.1534	34.221	35.3647	36.9641	37.9653	41.0322	43.9294	41.7391	42.5902	40.9777
			4.66444	4.65448	4.14898	4.62512	5.76365	6.05083	6.5616	7.3518	9.43596	11.0026	15.4691	22.5963	28.489	34.2061	39.0871	44.5035	49.156	51.9766	55.6403	57.1766	58.6492	59.9834	61.0649	62.5398
			0.347831	0.257309	-0.0941243	-0.0569244	-0.0569696	-0.537459	-0.2923	-0.0351869	0.828355	3.08804	6.448	6.46594	6.05834	7.0952	10.2302	17.5345	23.672	27.09	30.1743	36.1491	40.5673	45.9106	50.0233	47.8557
			25.0733	24.4683	25.0376	24.8313	24.2247	24.0345	24.638	23.1294	22.1932	23.1553	27.0941	28.0163	34.2438	38.0079	38.9326	42.9729	44.0988	47.5193	50.2963	49.0309	50.3177	49.7552	48.3552	46.9551
			-0.543538	-0.358385	-0.362186	-0.403433	0.320828	1.60406	5.54982	7.91773	13.924	19.9415	24.986	28.8215	34.3152	43.1206	47.0933	52.6518	56.6626	57.0985	58.6978	58.1926	56.4868	53.41	52.1899	50.0902
			11.5934	10.5189	10.3794	11.0679	11.6704	14.8812	22.7224	33.9691	39.3517	43.4645	46.116	46.5217	49.2723	47.6665	43.9232	40.7503	39.7249	36.3232	34.9567	32.5372	33.0755	32.4418	29.5247	29.1195
			-2.30508	-2.18336	1.09719	7.83121	22.1451	29.4732	38.6234	41.1104	43.2127	45.3212	52.8476	52.2248	49.6598	49.9387	49.6107	47.832	49.2001	46.2508	47.4006	44.8231	49.5639	56.2405	47.9922	44.4173
			19.7828	18.3077	17.5379	16.9168	18.3625	19.5474	24.2243	25.5137	28.3443	33.5866	39.3657	42.0559	43.9697	45.7187	48.1844	49.2362	48.4675	47.5576	47.1079	44.9908	43.0162	42.1586	40.5877	39.4751
			6.40913	6.00492	6.17429	6.02376	7.49899	9.43128	8.84337	9.24899	11.1965	11.1326	11.5523	12.6004	16.2348	21.0019	23.7015	27.0452	32.6957	34.9546	36.7572	39.0654	41.1165	45.7289	47.8094	51.6181
			2.72203	2.79667	3.66352	1.75246	1.92875	2.41179	5.181	7.5151	15.368	19.7594	25.4567	33.3744	39.5548	42.5856	44.8434	46.4016	46.5192	46.3398	45.6459	45.2809	44.9066	45.1018	45.8089	44.9471
			0.61368	0.434876	0.41223	0.00304477	-0.562821	-0.649886	-0.324868	0.467543	1.64354	1.81833	1.47467	2.1222	3.00766	3.88547	6.08797	6.7722	6.26576	6.5956	8.59258	10.8378	14.4768	17.4372	21.0166	25.3141
			2.08126	1.27285	1.5081	2.39776	2.77599	3.70251	6.06075	8.64556	11.8341	14.5379	20.9946	22.1209	26.8305	31.0887	39.1184	47.505	52.7423	59.1495	59.0952	58.9402	56.6881	58.7786	58.7553	57.9532
			3.85462	4.54048	2.82897	1.00576	2.26439	10.412	20.6425	34.7385	45.2807	49.0488	53.1326	54.5228	55.8167	54.0895	52.7938	51.9245	50.8465	49.1305	46.1323	45.5671	44.2631	44.5004	41.1225	41.328
			31.3709	30.7385	30.8582	32.1492	34.46	34.6546	38.3037	44.4795	50.9263	57.4617	59.3607	65.9136	70.8924	76.186	77.956	81.0009	83.7502	83.9683	87.0043	85.6288	82.5422	82.6319	82.3491	82.0156
			8.12936	8.47795	10.498	14.2525	19.4182	25.6785	34.3157	39.2451	39.0161	42.6154	45.1532	43.2483	44.6053	43.5969	42.0182	42.106	41.2791	40.4556	38.434	39.0762	43.5434	43.2001	42.9761	43.8863
			4.41245	4.91369	4.47238	4.64871	4.01043	3.79934	4.06484	4.84874	6.96748	12.6866	18.4002	24.8634	30.0306	34.8177	39.2816	38.9152	41.6127	43.9207	47.5487	51.2526	52.5714	54.5564	57.0523	58.0052
			0.125783	-0.774222	1.36197	1.22402	2.53534	8.06977	13.8292	16.2622	21.1496	24.2782	26.2639	26.3561	25.2341	25.0358	24.3982	27.9472	25.2516	25.9366	27.8975	28.5975	29.674	29.1745	28.8972	28.5432
			-0.532043	-0.882587	-0.886193	-1.46677	-1.86502	-0.0975156	0.325611	1.38389	2.49977	4.23824	5.73605	10.8696	11.648	12.4842	15.643	15.6972	16.0887	23.3844	28.0433	29.5617	32.2716	33.6437	33.5512	37.3671
			0.00129084	0.111191	-0.636797	-1.94323	-2.57077	-2.36249	-1.25003	-0.306433	0.95386	4.05751	6.4217	13.1496	17.9003	23.6218	22.184	24.5283	24.1478	24.2724	23.4481	22.8953	25.4914	24.7271	24.5456	24.9481
			2.49561	2.54795	2.19991	2.14161	2.66268	3.7124	4.42985	4.92848	6.32721	8.55696	11.9057	14.5323	16.0242	17.1949	18.2348	19.1817	21.3934	25.0026	27.9544	32.7954	34.5162	35.8506	39.9695	39.046
			-2.47441	-2.5308	-2.4542	-2.36945	-2.39649	-1.55763	0.399273	1.47725	2.65476	4.18475	4.8979	5.9079	6.86875	8.34796	12.7014	15.8599	21.0387	27.0225	32.3536	34.4101	34.7018	39.8519	40.247	41.5849
			-2.1962	-3.48902	-3.92646	-2.58844	-3.68577	-0.879747	3.51689	10.1697	16.3447	23.4837	33.2773	39.0254	40.007	43.5142	45.4229	46.5289	46.4996	43.1073	41.9095	41.6922	41.4704	39.1669	39.8283	39.3522
			-2.66776	-3.11784	-3.86329	-3.61545	-3.2643	-2.70321	-2.31735	1.18187	5.48435	12.0735	17.2014	23.4626	26.5478	29.8995	29.6144	28.8453	29.3114	31.1121	30.7737	30.0303	30.4035	32.3265	32.0455	31.6865
			-1.20058	-1.5151	-1.5369	-2.60632	-2.569	-1.32218	1.20787	5.44301	13.295	20.0323	30.5785	38.2526	53.6536	59.7311	66.3189	70.6139	74.8086	76.3743	76.4338	79.6533	79.5622	80.2315	80.0278	79.0044
			-0.980332	-0.811878	-0.803016	-1.31058	-1.41795	-0.739672	0.113044	1.16113	2.5563	3.31242	4.42523	6.84449	8.45276	9.54739	10.5597	11.5082	11.671	12.6882	16.9531	19.7291	20.7235	27.0433	31.9675	36.063
			-2.59968	-3.45287	-0.721937	-2.06184	0.687068	5.3032	11.2454	16.6607	19.2312	22.6471	21.0109	20.4699	22.0388	24.4304	26.8355	26.5103	27.3019	27.895	24.5118	21.7062	20.1616	17.2638	14.6138	12.2579
			3.68205	6.06502	4.65711	8.52872	14.0437	20.0844	28.0426	34.4043	37.9299	43.339	51.3219	53.7818	53.235	53.577	54.7143	55.4992	53.8425	51.4712	50.6381	48.4925	45.6589	42.9811	39.5964	37.4631
			1.73897	1.32604	-0.330984	-0.538668	-0.407183	0.436903	1.1868	2.13402	3.68733	5.27639	10.3081	13.4212	19.4665	21.2199	28.6893	29.9082	32.3741	34.1626	35.5092	35.3107	38.0014	39.235	38.994	38.9737
			1.70134	1.51562	1.85501	2.00218	1.92082	2.28132	2.6257	3.6817	4.41487	5.12282	5.28147	5.71848	7.13177	8.7041	11.3067	12.8964	16.3559	19.5079	24.3303	27.5389	33.2775	39.1673	43.1837	45.4656
			1.37053	1.73464	2.65301	2.22282	2.71632	4.01422	5.7216	7.23423	8.8236	15.7733	19.6009	23.9865	25.0919	31.842	34.8633	37.5251	37.4374	36.6421	36.2626	35.9252	36.229	35.1856	33.4471	35.1907
			-2.00586	-2.41852	-1.24005	8.27853	13.2783	20.1876	29.1843	37.5575	43.3462	46.0548	52.5264	52.1063	49.1178	48.0592	48.8584	45.2573	42.1379	38.5453	39.5494	37.4861	37.6277	34.4578	32.8354	33.0522
			12.953	12.2431	11.4872	12.0217	14.6906	21.249	26.6763	24.5146	25.3248	25.097	25.6781	28.252	29.7047	34.573	33.2631	32.8578	32.3623	31.7942	30.8428	30.4768	30.1278	29.544	29.7228	29.6629
			-0.92072	-1.21738	-0.548496	-0.0313999	0.595986	1.5115	2.48735	4.79584	5.81391	7.42917	9.55204	12.6358	14.593	13.9468	14.0306	15.972	18.2008	22.3559	26.8363	32.408	41.1269	44.2353	50.1756	59.0073
			5.25164	5.69284	5.83999	7.58274	8.03058	8.48417	8.89268	9.82009	10.0684	10.2174	12.1561	13.7538	15.9162	18.817	21.4691	25.9087	29.153	31.856	34.6305	37.4912	40.9669	46.8354	53.6383	57.5258
			3.39195	3.23861	3.64846	2.60623	2.63194	4.59034	12.6857	22.6385	29.7329	35.7809	41.8486	44.7508	50.3297	51.7415	57.3809	60.0343	59.4058	59.2392	57.8652	57.4582	56.6588	55.886	53.688	52.5463
			2.66009	2.69226	3.22446	3.3868	3.58018	4.62551	4.97627	5.11606	5.14044	5.91462	7.2399	10.277	11.4986	13.3375	17.6903	23.2404	28.515	36.4396	46.2223	51.12	55.2927	60.8918	65.6222	70.4403
			1.75689	1.7292	1.7872	1.89086	1.90525	2.4214	2.81125	3.24995	10.0468	13.7431	15.2417	18.0616	21.3158	25.8177	27.6586	29.7599	32.4201	35.0158	39.1395	41.6262	46.8856	48.0967	51.3011	55.1291
			1.04521	1.33061	1.71318	3.31307	3.94689	3.94356	5.7063	10.6666	11.5372	12.0354	12.4869	13.91	19.9322	21.2202	26.1498	29.8925	34.528	39.2142	45.7625	48.9037	52.941	54.5035	57.5502	60.0921
			4.29978	4.74513	5.68379	6.42816	6.16035	6.23022	6.93926	8.2483	10.71	10.9419	10.7727	10.8959	12.6587	14.3755	16.2909	18.5363	22.508	27.9421	32.1748	40.5012	48.665	55.5334	61.64	66.2626
			-0.429702	-0.69111	-0.778149	-1.07805	-0.768983	-0.203577	0.851134	1.48537	5.79089	8.78581	11.0959	15.0073	19.235	23.3128	30.627	33.3285	34.7728	38.5849	39.447	41.5859	42.6266	42.9182	41.6016	41.4569
			-1.25123	-1.44968	-1.31922	-1.87385	-1.58636	2.66565	11.7866	14.9234	19.0556	19.2855	20.2743	24.2041	30.4935	29.3083	30.9594	28.8893	28.9719	29.2683	27.6955	27.6762	27.4305	26.6327	26.3066	25.6448
			-2.73564	-0.943423	-0.448263	-1.41881	0.284621	0.400462	1.28464	0.752397	3.99031	7.89186	9.01838	10.8236	12.5175	16.3238	17.3112	23.0003	29.3512	28.5885	30.8059	33.0718	33.826	32.2996	32.0075	33.7212
			8.27314	10.1027	9.29325	9.36597	10.8194	12.3228	13.8603	16.1812	24.6921	29.3312	35.6586	44.2693	53.8292	56.6167	59.4843	60.6862	59.4844	61.4682	63.1914	63.4145	61.8815	60.731	60.654	58.1729
			12.4692	12.3186	12.1468	12.5406	9.90267	9.60045	12.5626	19.7791	25.3953	29.2883	35.0216	33.584	30.7109	32.4821	32.7713	31.7818	32.8154	30.1821	30.9736	29.4203	29.6665	28.7205	28.8574	29.3154
			-0.62284	-0.906192	-0.654498	-0.939665	-1.12807	-0.73171	-0.472828	-0.432354	1.63377	8.56811	9.97182	15.1936	24.6924	27.4522	34.5708	36.749	43.6661	46.1279	52.3365	53.3041	56.2249	56.1313	57.6096	56.2152
			4.37269	4.50244	6.76017	8.66907	13.5552	23.4877	31.8937	42.5941	43.4293	44.7644	48.4203	47.6952	47.1736	48.0601	50.6621	50.085	48.108	48.2575	49.9484	50.88	53.1821	55.8687	54.5071	52.7699
			5.23992	5.65899	6.53306	6.68887	6.86009	9.70147	13.1112	17.4729	21.8125	26.4164	35.0729	38.9641	42.4615	46.6599	50.2753	56.6644	59.7348	62.2597	62.9849	64.2357	63.2319	63.0682	63.4761	62.6217
			12.392	11.4269	10.648	10.0096	9.92816	10.6504	11.1518	13.8016	13.0506	13.6086	15.3141	15.4721	16.8786	18.4652	20.4078	26.05	28.4755	32.2358	34.0249	37.6496	38.8018	41.0785	43.1587	48.1381
			3.7504	3.87497	3.38813	3.55593	3.47204	4.0434	4.31665	4.78388	5.6381	7.49639	8.8863	11.297	15.1532	17.9727	19.3512	23.7904	27.2968	32.6857	38.2898	42.4909	49.6271	53.3981	62.4978	69.9781
			3.57634	3.52262	3.01434	3.22768	8.08446	8.82451	12.1215	13.2733	17.2889	26.8941	34.6792	41.7734	45.2104	50.8038	53.9269	58.345	58.2142	59.9202	61.4254	63.8289	63.8368	64.5155	65.0065	64.9741
			11.2495	10.4498	9.79363	9.61507	10.6292	13.0208	13.3521	14.8674	15.0631	17.3569	22.065	28.0532	31.2436	36.7884	43.8721	50.8303	51.968	55.3061	58.2964	62.1693	65.3826	68.8423	72.4429	72.0903
			8.83606	10.0847	10.4783	10.6877	12.4577	14.6353	22.4769	27.792	33.6863	35.5335	42.1207	50.4143	56.3993	63.2236	67.3674	68.7392	73.0796	73.1047	74.8336	74.8183	75.2453	75.5445	74.844	73.7953
			7.92048	7.87089	8.26205	8.70868	8.7102	9.78507	13.2696	14.2146	15.6326	16.6689	20.7676	23.5696	27.6544	31.1247	34.048	39.4857	42.3844	49.4728	51.878	57.4083	60.8919	59.4585	60.8164	64.8285
			8.79487	8.88647	9.12503	9.07204	9.76719	10.9939	12.2317	13.5216	14.3856	15.9477	16.1895	20.2837	24.0939	27.6943	32.463	36.224	37.6369	40.0661	43.7645	46.3546	47.5927	48.1271	49.9941	51.7694
			15.3117	15.6346	16.6382	19.488	21.0146	21.9478	22.7123	22.1718	22.8009	22.682	23.4032	26.5866	28.3261	29.8127	28.2571	28.2197	27.2531	27.8562	28.5205	30.8113	31.9709	32.3942	32.9242	35.5064
			1.2915	2.01484	3.61524	4.1261	14.0146	31.0341	45.5855	55.1369	69.9778	75.0973	81.3849	84.443	84.4339	87.0875	83.3324	81.5875	82.255	85.8454	85.1746	80.5015	78.5871	78.2039	74.9268	74.2166
			17.8314	19.8118	19.0024	19.47	18.7883	19.5663	24.846	36.9986	38.0626	39.024	38.6542	42.4089	44.7458	49.602	48.0325	47.962	46.9912	45.6361	46.9375	43.8759	43.073	42.8107	44.9422	43.6816
			-0.97698	-0.864766	-1.00572	-1.2169	-0.195984	-0.137324	-0.394136	0.268164	0.22983	1.2858	0.668895	4.20592	14.1193	28.7716	37.2339	42.3612	44.1506	50.1359	49.7497	51.4092	53.5038	53.5166	52.9602	51.3202
			-1.00025	-2.06236	-1.81584	0.44726	2.2176	4.37588	4.47441	7.85398	14.5489	21.7521	30.5562	36.8848	42.0053	50.6408	52.3928	53.0815	54.7182	57.4146	58.034	56.9495	57.6572	55.9967	57.4895	56.4211
			-1.97712	-1.23532	-1.38516	-0.789277	0.360663	2.78133	6.93001	14.9728	24.8852	30.6071	40.8865	52.5953	56.9073	60.6582	64.4411	70.5828	72.4442	74.4935	76.5251	78.0011	77.8176	76.3155	74.3346	72.6703
			-1.70348	-2.38974	-1.79523	-1.72047	-1.82461	-2.08611	-0.541027	0.304265	1.055	4.87196	10.6813	13.2408	16.391	23.8099	28.6818	30.8286	34.9618	39.2627	39.6537	40.4009	40.986	40.2119	38.6785	37.7027
			23.8587	20.8617	20.0164	18.8121	18.5663	18.2302	21.7834	19.7799	19.8098	19.6458	20.8425	20.9557	21.4577	24.0273	25.9941	28.2061	27.928	27.9888	28.7923	31.2662	33.8627	40.1864	46.1402	46.2758
		SN34960	-4.33436	-4.61976	-6.30943	-6.28444	-5.21071	-4.49715	-3.76335	3.35006	7.36808	8.71523	10.7642	11.7442	12.8814	14.6198	16.2958	14.6669	14.1429	13.2174	12.1021	11.3618	10.2741	10.201	9.3227	8.14981
			-3.53746	-4.23122	-3.65704	-2.22629	2.71464	5.14999	6.32523	9.52415	18.1783	30.4877	33.4745	36.4549	33.3895	31.4605	31.3162	29.7704	28.982	27.9558	25.5734	24.1092	23.4998	22.2353	21.9319	21.3376
			-2.76582	-2.96977	-3.23522	-3.28991	-3.63612	-2.82148	-2.18134	-0.880764	0.913151	4.6804	8.55125	13.7719	16.6103	17.8428	20.6759	21.4852	29.6603	37.0528	39.0359	39.0845	38.8309	36.0413	34.1096	32.9619
			0.66787	0.223156	-0.455239	-0.483623	-0.698772	-0.904844	-1.52713	-1.41208	-1.36834	-0.917666	-0.0639817	0.939309	3.2204	6.27664	8.97654	10.8915	14.507	17.6937	18.6455	24.7343	26.1857	27.5303	26.6198	26.3476
			1.42708	1.49426	0.357461	0.265414	0.272784	0.0776184	-1.08991	-1.25655	-1.14429	1.96708	2.3904	3.01325	3.12664	3.54656	3.6301	5.6513	8.0359	8.79997	12.8092	13.618	14.4468	16.3439	16.1247	15.7836
			2.22857	2.17708	2.51074	2.07931	2.62013	2.8389	3.89517	3.61671	3.90571	4.04211	4.46091	6.25993	8.27255	10.9396	13.0324	14.7853	15.4183	17.2744	22.7171	27.4066	30.8175	31.6954	30.7129	30.4312
			14.7181	14.5298	14.1173	14.1182	14.0355	13.9948	14.3488	14.5733	14.6711	14.9764	16.1939	17.0366	17.9107	18.9925	20.2276	20.5937	21.3566	21.9279	22.7563	23.6159	24.4883	24.9472	25.3019	26.6271
			9.12119	9.29139	9.38547	9.56888	9.43399	10.132	10.876	11.2122	11.9887	12.5959	13.6938	14.5742	15.6578	16.3339	16.7358	18.376	20.3758	21.3496	23.0498	24.5851	27.212	28.6126	28.8428	31.5923
			0.139669	-1.92366	-2.28857	-0.532584	5.16274	8.76499	13.4871	11.8837	10.585	18.9748	21.5323	25.0841	27.1004	27.4584	28.8332	29.1184	24.9164	25.5126	23.5366	26.5066	23.075	21.994	19.9306	17.9446
			-5.25606	-5.55057	-5.68278	-5.82132	-5.62319	-4.12924	-0.411105	4.41899	9.21431	10.7006	13.628	17.5328	22.7457	25.6305	25.2981	27.4571	26.9031	29.2014	26.783	24.9722	25.7243	25.1473	23.2096	21.2906
			7.07717	6.16608	5.90259	5.28281	4.78856	4.58637	4.66669	5.26943	6.03002	7.43807	8.76598	13.7203	17.013	22.6498	25.6031	27.0869	29.0273	31.6914	31.7566	32.0582	33.1232	32.4647	32.3454	31.6603
			3.76622	3.85465	3.64142	2.95851	2.25073	3.28648	3.87675	2.44413	2.28486	2.4641	6.02999	3.6478	3.48224	3.01387	2.59746	2.49323	2.15636	2.05044	1.83596	1.74155	3.8848	4.07823	3.30167	2.76575
			-4.6794	-4.11596	-4.48689	-5.94878	-5.77378	-4.58003	-1.54454	1.51808	6.7116	13.343	16.7518	24.5567	27.8158	29.0477	32.4514	35.6793	40.1471	37.8243	37.368	36.1859	35.5526	34.4377	31.2439	30.3913
			10.0497	10.2831	10.5528	10.1478	8.33132	7.46376	5.45387	4.80436	3.21831	6.95309	8.56078	12.509	20.3265	21.0753	17.281	15.612	12.7217	13.7193	14.5212	12.8797	13.82	14.616	14.004	13.9061
			5.03898	4.7577	3.74613	2.91456	2.40793	2.26284	2.56993	2.56437	1.31321	2.90336	2.16406	2.11408	5.68856	6.48578	5.78303	4.9853	5.13135	4.65788	4.48094	3.65931	3.01804	2.88177	3.75461	3.60864
			6.70907	6.66545	6.53498	6.75776	6.15364	6.03261	6.76678	6.24512	6.29357	5.743	6.02131	5.06236	2.7923	8.83958	10.7452	12.2321	13.2288	16.6421	17.9867	17.2107	15.6923	22.8544	24.1995	24.6115
			-1.84164	-2.28018	-2.75134	-3.14475	-3.65301	-3.7126	-3.62345	-3.5346	-1.37359	3.2025	4.18044	4.6514	8.34192	10.4349	10.5966	11.4604	12.4877	13.9172	15.9465	16.8006	19.1396	21.0334	20.6462	21.2863
			-0.360548	-0.865961	-0.969067	-1.09562	-1.23825	-0.529518	-0.0510361	0.687632	1.24614	2.27714	3.54109	3.90327	4.42724	6.0704	6.67098	8.07339	11.8978	12.4759	13.0869	14.2697	16.9665	18.5838	24.515	26.8052
			-4.42129	-4.96359	-5.50614	-5.85167	-4.05041	-2.85978	-1.79932	0.0521224	4.44402	12.9565	13.0657	14.3376	15.8352	15.3758	17.9274	20.114	18.0867	16.4994	15.3189	14.8953	14.0035	16.8525	16.9179	15.7402
			24.2142	27.0269	29.6048	27.6872	24.8171	22.1632	21.5158	20.9596	22.4445	21.7862	21.6594	20.1451	23.4354	24.6561	25.9423	25.6353	26.895	27.6281	28.575	29.4819	30.9535	35.3086	36.2951	36.0369
			-2.15684	-2.38937	-2.60432	-3.07174	-3.23213	-3.21005	-3.40952	-3.40718	-3.33884	-3.53745	-3.56413	-3.28096	-1.73679	4.74523	6.16639	5.61088	4.79123	5.03014	4.71866	4.52282	7.47471	8.40579	7.23396	7.14674
			4.62814	5.14656	5.51153	9.52974	9.43045	12.6949	16.4331	24.6804	32.5102	37.3057	38.2118	42.4367	43.3245	42.5722	42.2831	39.2617	35.4076	33.6212	32.1836	32.2061	30.4235	30.4349	28.4573	25.8967
			27.2576	23.6196	25.8932	24.7852	25.1245	22.0216	19.7725	30.68	30.7865	35.0561	37.6726	36.0057	34.2932	31.576	30.6996	33.2888	31.526	29.1417	27.7027	28.1661	27.4186	27.352	27.674	27.3094
			-3.19848	-3.36899	-3.6206	-3.76832	-4.13421	-3.61985	-2.74511	-1.4222	-0.448373	1.10186	3.07563	5.98369	8.87178	13.3499	16.3185	19.6084	25.3562	26.0228	28.9799	31.8554	36.0548	40.3843	44.5769	45.4154
			16.7921	16.5656	16.4007	15.5385	13.3889	15.6033	16.8932	18.6047	25.4931	28.3586	32.1531	33.2408	31.8133	30.8278	30.404	31.2867	31.6493	33.5925	31.3172	30.0854	27.8219	26.0578	25.9483	24.7881
			3.99831	3.93067	3.78542	3.94436	3.98485	3.97421	3.78925	3.67156	3.74282	4.12834	4.06026	4.43166	5.99102	7.27889	9.86238	9.93774	12.5465	12.6391	14.17	14.2552	17.928	20.5432	19.58	19.5371
			17.284	17.6812	17.0457	16.4005	15.4468	15.5427	19.0047	19.2763	19.2001	20.6462	19.4226	20.5222	21.3776	21.0427	22.0003	22.8998	26.8599	30.4929	34.1949	36.6135	37.004	40.2766	41.3499	40.9105
			2.38032	2.58913	1.18336	-0.540822	-0.0848738	2.4822	3.85219	3.82281	2.95602	2.92102	3.03145	3.44442	3.80938	4.69647	4.62228	4.17022	4.01644	4.4451	5.11315	4.60964	3.8954	7.36973	8.28492	8.25228
			4.00593	3.56543	2.43453	1.83469	2.07906	1.40305	1.18952	1.10809	0.800188	0.849726	0.544801	0.524153	0.814011	0.944237	0.905871	1.01822	1.05426	1.0979	1.21924	1.01562	2.65411	5.08782	4.65735	11.075
			7.51627	7.66971	8.4435	7.61556	7.44171	6.74813	6.55049	6.54622	5.93693	5.9333	5.7783	5.99565	6.25939	6.96466	7.38311	8.12295	11.0841	11.1422	12.6642	14.7233	17.3872	19.0012	18.9537	19.3083
			5.44441	5.89345	2.85863	1.19454	4.68081	3.44357	3.32412	3.88405	3.15492	4.54347	4.02026	4.30043	4.34906	3.65405	3.51171	4.15337	4.51805	7.05498	10.5162	11.1817	10.794	10.9669	10.7118	12.2233
			-1.03114	-1.41414	-1.61991	-2.30987	-2.64405	-2.80203	-2.8284	-2.54081	-2.32744	-2.07458	-1.69806	-1.5426	-1.10266	-0.613597	-0.239073	0.004613	0.00990223	0.53418	0.828424	1.26679	2.96168	5.82347	7.31176	5.98243
			2.76894	3.6445	4.92162	2.906	3.56317	7.10161	14.7431	19.5529	8.53084	12.6721	10.5225	9.8117	8.45874	8.16707	7.10421	6.57445	5.71387	4.98991	5.47052	5.49037	5.8429	6.0045	5.0227	6.11388
			13.2727	12.8197	12.0133	11.0478	11.2594	10.7549	10.9196	11.028	10.2213	11.1788	9.42988	10.6564	14.6363	14.4431	16.3752	14.8837	14.6386	14.5919	14.2116	13.4328	14.1025	15.1282	14.1872	14.1824
			1.16386	0.768822	0.771886	0.394123	0.708992	0.498935	0.908567	1.34565	1.12863	2.5068	3.04925	4.13227	5.0286	5.70283	5.84358	6.69601	8.0213	8.40167	8.69787	10.608	13.2278	14.5407	15.8353	19.4365
			-3.76724	0.539143	-2.31177	2.05698	4.97349	3.92468	5.60234	9.49054	6.77905	12.1624	10.8896	23.5153	24.2565	21.7614	20.7987	26.3686	27.7197	27.8933	31.513	25.5454	25.7708	22.8127	24.325	22.3646
			-1.28563	-1.11446	-1.60621	-2.6085	-2.12123	-1.37777	-0.302725	0.775026	1.95534	2.85647	6.03078	7.55165	13.6434	12.2746	10.0399	8.96757	10.2537	9.13687	8.20813	7.62934	7.54014	6.49181	5.78731	5.41363
			-0.896843	-1.17367	-0.902951	-1.90916	-2.1185	-1.73048	-1.53837	0.608866	6.60879	10.2497	16.8887	23.404	27.1691	28.6854	30.8644	31.8132	34.8411	36.6649	42.942	42.8464	43.8201	44.1712	43.5912	42.5285
			-3.06666	-3.33572	-3.21335	-3.73849	-3.65644	-3.64297	-3.48051	-3.24541	-2.99562	-2.41801	0.504913	4.11837	8.19467	9.25657	12.1246	17.3116	24.791	27.2944	26.9371	27.6574	27.8673	26.456	28.6765	28.0865
			13.7724	14.2287	16.2006	16.7501	17.5318	18.0198	16.4122	16.0601	16.7254	19.7011	20.2938	23.6925	22.7306	28.2133	30.0403	31.2597	30.0161	31.6439	35.2456	36.4888	37.8371	38.5528	39.6469	43.1536
			9.94031	10.0182	10.2898	10.2371	9.21018	10.2326	9.78843	12.3655	11.9721	12.0882	13.2885	15.9036	16.6699	16.4878	17.5101	17.0502	16.5683	18.8773	23.6684	22.9864	29.0501	28.0216	28.7641	32.6905
			7.21268	6.43122	6.16079	5.96232	6.01882	6.51717	6.59672	6.54604	6.71312	7.33062	7.42497	7.31419	8.04282	8.95802	9.32421	9.00024	8.44101	8.43065	9.43774	9.49909	10.3447	11.8199	11.0387	10.731
			2.81704	2.71873	2.78706	2.70171	2.46023	2.53455	2.23937	1.35171	1.22181	1.35537	1.48503	1.62374	1.78114	2.139	2.43922	3.3022	3.81948	4.43919	4.60246	4.39412	5.56078	6.43378	6.20533	6.7107
			2.27315	1.95269	0.233103	-0.061187	-0.664646	-1.04914	-0.130072	1.63741	3.61245	5.60743	5.35706	5.67391	7.79834	12.7632	16.9022	19.9392	19.4684	17.4184	17.2711	16.3855	16.7836	15.9724	15.0053	14.496
			1.43863	2.06503	2.04738	1.62691	1.2694	1.32519	1.58724	1.82547	2.66329	3.07846	3.07435	3.47173	5.44919	6.74052	7.61966	8.07723	8.38078	8.67723	9.57637	11.1223	11.735	12.226	13.6897	14.697
			9.97379	10.229	11.0112	10.4102	10.4547	10.2938	9.7532	9.45822	9.35605	9.80758	9.41335	9.33918	9.27311	9.69673	10.1224	9.78976	9.5781	9.81252	9.79423	9.32834	8.94158	8.97918	8.77649	9.43344
			7.32711	7.65762	7.80138	7.92751	7.51849	7.30472	7.29185	7.20647	7.61967	7.55816	7.50418	7.11745	7.36066	7.50308	7.45162	7.8138	8.4095	8.49597	10.5086	9.94724	9.80015	9.61892	9.31639	9.35205
			9.86022	9.10789	9.07748	8.76526	7.12089	6.98645	7.69507	8.26673	8.54826	9.13003	8.68073	9.36752	9.52707	9.25393	9.73775	9.8436	9.29678	10.4362	10.6122	10.8339	10.9077	13.1556	14.3712	14.9107
			-0.246724	-0.52192	-0.689012	-0.79521	-1.04484	-1.10831	-1.35788	-1.28758	-1.07591	-0.998477	-0.720732	-0.379198	1.07079	1.43126	1.92504	2.50154	3.73856	5.54932	6.22554	7.37187	8.61768	8.24637	7.77425	7.74216
			-1.61346	-1.68913	-1.98238	-1.95092	-2.09795	-1.52615	-1.20485	-1.39096	-1.38057	-1.30077	-1.36331	-1.23417	-1.21498	-1.08952	-1.00094	-0.634695	-0.558167	-0.227238	0.18092	0.70782	0.997467	1.36641	1.58884	1.62531
			-2.40995	-3.33483	-3.15512	-3.65948	-4.02756	-3.92497	3.29699	5.98004	4.58616	4.44447	2.46042	1.42509	1.7082	3.0822	2.62133	1.87957	1.64984	1.59752	1.56303	-0.790921	-0.489543	10.8411	9.49618	10.3359
			-1.54402	-1.54862	-1.03995	-1.50889	-1.36255	-1.70889	-1.47451	-1.40044	-1.34758	-0.726641	0.245403	1.16182	2.07541	4.62218	5.08143	6.67533	9.22379	11.9339	13.817	15.5289	17.5688	19.9514	21.2511	23.5865
			4.59306	3.29061	3.37189	3.33321	3.64387	1.05701	1.76103	3.49028	4.81517	5.4865	6.47668	7.75416	6.29857	9.4902	10.0826	8.04552	8.83595	9.4383	8.1488	6.46488	8.96981	7.02647	6.09258	5.69181
			-5.85353	-6.36169	-6.4268	-6.71837	-7.05805	-6.6862	-7.02147	-7.15425	-6.63912	-6.47174	-7.09233	-5.92631	-6.39105	-3.94542	-3.34544	-4.04865	-2.44632	-5.90443	-3.84082	-4.34284	-3.89313	-3.62042	-2.04473	-1.39606
			-6.37091	-5.98273	-4.84095	-0.520675	1.32183	-0.695066	1.11374	3.78118	3.32994	3.93579	4.18602	2.9649	0.67836	0.647808	0.270413	-0.575804	-1.16958	-2.0139	2.39517	-3.11594	-3.77349	-4.47675	-5.48207	-5.68015
			-4.25233	-4.73686	-4.76896	-4.80078	-5.10787	-5.04627	-5.17633	-5.27149	-5.31433	-5.33318	-5.54869	-5.59153	-5.62483	-5.47891	-5.70322	-5.78766	-5.9791	-6.1044	-6.16627	-6.4413	-6.44229	-6.62143	-6.79096	-6.9204
			-3.54152	-4.13574	-4.26261	-4.55442	-4.41571	-4.36087	-4.40859	-0.221354	4.52338	4.87178	3.89784	4.95003	4.77632	9.26324	10.82	10.9542	11.8975	10.8388	12.7054	12.3354	11.4393	11.3403	11.9877	11.8383
			4.10722	6.43956	6.04034	6.47334	4.81008	7.20813	8.10365	11.7546	13.9417	19.9441	22.5892	21.6613	20.7809	19.5172	18.6371	19.1915	21.2765	20.6962	19.1036	17.5108	17.4377	16.4586	15.4301	13.7039
			3.19993	3.30206	5.89213	5.16527	4.35398	4.01709	3.84492	3.56301	4.14156	4.36986	4.08754	4.19041	3.48208	3.69978	4.04704	4.12617	4.17928	4.79828	4.88438	5.0035	5.45365	5.33682	5.08262	5.27558
			-4.28569	-4.28951	-4.37158	-4.32889	-4.51034	-4.25679	-4.45623	-4.49491	-4.13879	-4.17506	-4.539	-4.31027	-4.40908	-3.33756	-4.16192	-2.56936	-0.070913	0.225565	2.2252	6.99818	10.1425	9.84987	8.83173	7.81377
			12.9867	11.9544	11.5056	10.8337	10.5599	10.359	10.0768	9.85518	9.4811	9.39198	9.38327	9.5108	9.33728	9.12981	8.7377	8.80426	9.00642	12.0446	12.8195	12.0426	11.9163	11.2588	10.9021	11.6569
			0.214787	0.291805	0.759767	0.791742	1.27009	1.16671	1.8282	2.201	3.79643	4.50604	5.52498	6.58255	7.7807	10.6547	12.0537	13.5875	14.8635	14.9177	17.1333	16.8549	18.8509	19.2736	19.1572	18.94
			7.91976	7.88079	8.32681	8.13303	8.64551	8.77259	8.03651	8.46147	7.90994	8.25317	9.16121	8.16998	7.09548	8.11241	9.94272	9.46506	8.62815	8.48543	7.7019	7.52846	7.88596	8.2026	8.18645	8.58731
			4.51325	4.54491	4.7114	5.07805	5.68439	7.13814	7.4675	8.02299	7.06723	6.99824	6.82965	6.96604	7.07137	7.25784	6.87112	6.95678	7.14147	7.08287	7.47769	7.42572	7.87223	8.12867	8.0245	8.03839
			5.72869	6.06616	5.92594	5.57147	5.37968	5.9185	5.41727	5.40166	5.09475	5.48167	6.34958	8.24086	9.12931	10.797	11.1736	13.2669	14.9789	14.8734	15.4456	14.1677	16.4246	16.4813	17.5259	17.6472
			7.27067	7.2626	7.66686	7.17037	8.23756	9.19263	8.42873	9.0074	8.19799	7.71591	7.98364	6.96841	7.19586	7.25895	7.06364	6.68956	6.03308	7.40017	7.36934	7.32774	7.90016	8.07923	9.03016	10.2357
			12.8797	12.2265	14.6259	13.9624	13.5573	13.197	14.0408	13.6209	14.736	14.7908	14.8629	15.0038	13.7672	14.6966	19.414	17.4681	16.2313	14.6492	17.8441	16.0787	16.7482	16.0407	15.6661	18.4087
			2.02573	7.19818	8.11973	8.33229	8.26298	8.14751	7.33844	6.844	6.3688	6.64027	6.42503	5.71926	5.12607	5.33064	5.82679	6.15556	6.49107	7.32189	7.24096	7.62659	9.0632	8.74993	8.25464	8.69686
			5.30058	5.18761	5.21778	4.53443	3.89885	4.83961	4.59523	4.6681	5.15909	4.6161	3.3335	2.97788	1.87519	3.06532	5.1592	4.07232	7.18901	8.95947	10.4933	9.57011	11.2208	11.8393	11.9223	12.2535
			6.99024	5.25858	4.5032	3.71738	3.13669	3.90241	3.85795	3.7959	4.02332	4.11415	4.23703	4.36629	4.18785	4.31096	4.28015	3.87733	4.32549	4.60413	4.76872	4.0814	4.30378	4.17513	4.86828	5.91949
			1.63765	1.30855	1.98613	1.43968	0.673747	-0.531548	4.42484	4.37905	3.66477	3.59821	2.79331	2.06851	3.69989	6.80118	7.93643	8.2011	8.13227	8.10144	8.59111	8.74321	9.15634	10.2735	10.7995	10.1833
			-1.11387	-1.34477	-1.39733	-1.38765	-1.63251	-1.6475	-1.25021	-0.937968	0.0541832	0.291801	1.60396	1.93279	2.30846	2.27875	3.65131	7.8449	11.305	10.9979	9.58167	16.538	15.1934	14.0836	13.2132	13.0571
			-3.38907	-3.75812	-3.99288	-3.98631	-3.98956	-4.14508	-3.48886	-3.56684	-3.65525	-3.60567	-3.69065	-3.4914	-3.51758	-3.52727	-3.49514	-3.2868	-3.26577	-3.33258	-1.80133	-1.88732	-0.472226	-0.0257385	-0.131125	-0.0309702
			-3.32267	-3.74389	-3.76992	-3.9663	-4.05856	-3.75896	-3.84446	-3.89389	-3.90199	-4.07894	-4.13924	-3.9868	-3.80707	-3.85593	-3.93823	-3.87084	-3.92638	-3.83228	-3.91449	-3.79878	-3.78243	-3.73119	-3.79887	-3.41496
			-3.7895	-4.07281	-4.69235	-4.97625	-5.20521	-5.1799	-4.66751	-4.88047	-4.8239	-3.22613	-0.609879	1.46975	5.7326	4.45969	6.75913	5.03149	4.25822	4.99401	4.45595	5.63876	6.4256	8.16216	8.19868	7.50428
			-1.0951	-1.47082	-1.52465	-1.56382	-1.79516	-2.24037	-3.12766	-0.966344	-1.4193	-1.34605	-1.65269	0.101669	2.12223	2.14708	4.23006	4.51286	4.27533	5.07886	4.2681	4.68062	4.16044	6.2099	5.49865	7.04006
			6.46641	5.35819	5.6166	5.27029	6.29164	5.01314	6.63704	7.53171	8.08489	8.29887	8.81034	9.44313	10.3112	11.184	12.0217	12.4668	13.0318	13.3537	13.3711	14.3313	15.7953	16.0239	20.3192	19.8375
			3.7164	3.81381	3.80139	3.93521	4.09345	4.01607	4.86576	5.33478	5.62158	5.8556	6.23072	6.88649	7.29776	7.76765	8.15285	8.59789	9.32379	9.63956	10.2895	11.2778	12.0903	14.5643	16.032	18.3761
			-2.91809	-4.78943	-5.1293	-5.43734	-2.84599	-5.56351	-1.97971	-0.196787	-0.0987355	-0.37812	0.954405	2.66816	5.18037	6.89307	6.30317	6.90087	6.13885	5.02245	5.28841	6.31354	5.78432	5.04173	4.32441	3.89901
			4.92788	3.3499	3.62089	3.84934	1.074	-0.0895445	1.5022	1.91666	1.2527	2.29739	3.26695	4.04369	6.53827	7.60864	8.74967	11.0126	12.0099	9.71678	11.2487	11.0878	12.4537	12.0453	12.8422	13.6739
			-4.50831	-4.66139	-4.75282	-4.64349	-5.15138	-4.94453	-5.26879	-5.30386	-5.27777	-5.38427	-5.33488	-5.33723	-5.26553	-5.32373	-5.49235	-5.54764	-5.60983	-5.80784	-5.50657	-5.48442	-5.73662	-5.54774	-5.09426	-4.46632
			7.98934	5.70518	6.76489	7.0638	7.36752	7.54261	6.43152	5.56321	5.56115	5.54075	5.70945	5.87819	6.57162	7.10351	7.3841	8.09214	10.7499	10.6373	10.8142	11.7481	11.0392	10.0592	10.0048	12.0426
			-2.25096	-1.94977	-1.64039	-1.56642	-1.86819	-1.77327	-1.42833	-0.902909	-1.11762	0.670675	0.0897378	1.91015	1.57608	1.43321	1.14357	0.689454	0.559364	0.606678	0.830925	1.57961	2.56616	4.32982	4.37572	4.46426
			-1.07628	-1.93526	-1.69302	-1.89479	-2.31162	-1.7247	-2.16339	-2.40537	-2.91321	-2.65252	-2.47045	-1.0646	7.37726	8.1102	9.0548	12.8486	19.495	20.6906	23.6806	26.5246	33.8911	33.5426	30.6473	28.6527
			-4.38923	-4.92008	-5.07071	-5.12163	-5.1751	-4.98004	-5.21926	-5.20806	-5.18071	-5.23586	-4.45294	-4.03716	-3.83716	-1.57568	-2.70349	-2.62454	-2.22597	-2.14786	-1.91908	0.976018	0.821065	0.651796	0.379302	2.9242
			13.7101	13.2964	13.1294	15.7402	14.667	15.1169	14.725	14.8619	15.1383	15.6263	15.6445	15.7021	16.03	16.2894	17.4177	17.738	17.031	17.0383	17.4938	17.8159	18.8518	18.8698	20.7344	20.8123
			9.37864	9.14464	9.6581	9.66276	9.50999	9.48527	9.62054	9.45237	9.42683	9.34818	9.29064	9.3112	9.30844	9.73145	9.63534	10.1332	11.4076	12.56	12.4494	11.6244	11.4963	11.7698	11.9407	11.6481
			0.96023	0.740928	0.570537	0.76952	0.856737	3.48657	4.89719	4.84236	4.57121	4.32395	3.94283	4.32247	3.97217	4.31698	4.69144	4.65531	4.54766	4.63456	6.30272	6.575	7.0784	6.86119	6.15995	6.42846
			4.04476	3.81466	4.58247	4.84371	4.77112	3.98233	7.09394	7.6086	7.88108	8.14523	9.30498	10.5375	11.035	11.8844	13.4458	14.3853	14.8363	16.8668	18.6122	19.216	20.0257	21.2306	21.4124	22.9346
			-1.75807	-1.69377	-2.08245	-2.83302	-2.10689	-3.17135	-1.725	-1.97738	-1.08567	0.126325	0.784365	2.38644	2.36053	3.10291	2.79487	1.95793	2.32081	3.24598	5.74305	7.43306	8.81658	10.9304	10.885	11.144
			0.162112	0.470183	0.528739	1.2504	1.84623	1.43367	2.85571	2.16948	1.60005	1.07168	0.609344	0.224587	0.0580397	0.0136495	0.0358676	0.924562	0.673471	1.97456	3.90475	5.38746	8.24229	13.465	13.9082	13.1844
			-4.05247	-4.66424	-5.11787	-5.1433	-4.86818	-4.73365	-4.72215	-3.67075	-2.3684	-2.09804	-2.4585	-1.97419	-0.269592	-0.752816	-0.624607	-0.167473	1.45687	8.31544	12.7928	19.8549	21.17	22.4705	27.1079	26.4506
			6.41692	6.57458	7.73388	6.75267	10.3682	10.9273	11.2811	11.9666	13.4809	13.1724	12.6	13.4541	12.6751	14.1267	13.2127	16.0574	17.2443	15.8519	15.9493	15.6828	16.8324	20.4397	20.1582	18.5569
			0.834454	3.01055	3.34009	5.26149	4.2071	13.6139	14.3418	17.4421	18.7814	19.4579	24.3194	25.4979	26.08	24.6209	23.983	24.449	22.1483	21.0751	20.5362	20.3442	18.529	18.4306	19.3282	19.7317
			9.02793	10.1717	9.34629	9.56632	12.0342	8.87038	10.2742	11.1232	11.2368	12.2567	12.7054	12.0931	11.7653	15.5522	15.4969	16.8634	19.8199	23.3008	25.1252	24.6523	23.2055	22.9072	21.2564	19.8556
			8.39282	7.70142	7.82195	7.60114	9.49248	10.4175	16.5002	15.2697	14.6946	17.0865	18.5227	20.1967	22.4696	26.5056	26.2357	31.5572	30.3212	36.2213	34.6844	35.305	33.9788	31.9165	30.3038	29.2385
			7.58509	8.03137	8.59879	8.77647	9.14767	9.53956	9.44086	9.02903	9.16869	9.3776	8.92278	9.09164	8.91021	9.55823	10.284	9.90544	9.64937	9.39365	9.26279	8.94529	8.8709	8.45864	8.26668	8.16773
			-2.99184	-3.43974	-3.42757	-3.73729	-3.61559	-3.32646	-3.39118	-1.5019	-1.31178	-0.738323	-1.1713	-1.14439	-1.01983	-0.649999	-0.862798	-0.0524981	1.954	4.36805	3.83219	3.62634	3.22678	3.45876	3.50322	4.64052
			9.55794	9.25003	9.41321	9.35937	9.35756	9.28542	9.27975	9.18594	9.11868	9.0437	8.94792	8.65172	8.62703	8.41751	8.60928	8.81321	8.78494	9.27178	9.53108	9.77441	10.0475	10.8198	10.5962	10.6465
			11.4564	11.9798	12.4986	12.6735	12.8995	12.9023	12.6556	12.6648	12.6454	13.0688	14.0148	14.8865	15.6216	16.3052	16.8446	17.5859	18.5645	19.4037	20.936	21.5261	21.8016	22.3786	23.2573	23.3496
		C20	-0.976452	-1.47707	-2.00137	-2.2131	-2.80328	-2.45167	-1.80095	6.45999	20.0286	28.5136	31.9054	37.994	40.1922	34.3867	38.4264	38.7254	36.8534	35.5355	33.9025	34.2597	31.4918	29.6247	27.3728	25.9979
			-3.91289	-2.94685	-2.96855	-3.03577	-2.69363	-2.11318	-0.254624	6.77172	11.3803	13.5988	16.4773	20.8684	26.6833	32.04	33.9505	34.3078	31.8321	35.9186	42.4021	41.6816	43.4134	43.0565	43.9611	42.7702
			-0.307356	-0.0170728	-0.722205	0.776911	1.76637	2.79223	4.32959	8.3999	12.358	19.1683	21.0351	23.5433	23.9838	30.6316	32.2035	33.3583	34.9275	36.8959	39.1467	39.4929	40.6238	42.2108	43.0321	44.828
			-1.37692	-0.0056207	-0.113324	1.99783	3.72204	5.38791	9.62189	15.3884	23.6619	25.9571	30.4134	32.8564	34.7089	41.2346	39.3206	43.0389	41.4137	42.3606	42.9672	41.3495	39.1227	38.434	40.688	41.2687
			2.30548	2.21053	2.36032	4.59545	9.55317	12.1043	16.8	24.9516	30.5067	33.765	39.7082	40.648	48.2291	48.7405	51.8681	51.0156	53.3205	53.5075	52.3205	49.2585	47.855	46.4412	45.0897	43.8136
			1.64383	2.60742	2.39784	1.04882	2.17879	7.34493	10.5814	7.42338	8.28108	8.64155	10.8388	12.1184	13.0471	13.8625	15.7412	13.3997	17.1614	18.7192	18.2297	18.4358	19.1294	17.3294	15.8869	14.9783
			3.63597	3.7245	3.51742	3.85298	2.68783	3.48806	2.79232	7.13153	6.25405	7.67505	4.74686	2.74911	5.74679	5.12239	5.102	6.42766	12.0573	10.5008	9.57771	8.96401	8.00133	7.86468	5.76022	5.07271
			15.8514	15.6887	15.538	15.822	16.0505	17.2476	17.7032	21.0661	21.3466	21.1219	21.8689	22.0024	23.4551	24.0528	23.9178	25.305	26.0551	28.1322	30.4012	33.6607	37.1389	37.691	38.6752	41.3943
			0.965046	0.547107	0.128761	0.290441	0.0715157	-0.210488	-0.135196	0.110281	1.85399	1.71446	3.62217	2.98077	3.37109	4.60627	4.2488	3.84537	5.89379	8.8577	10.4515	9.59656	11.7182	9.55789	8.14643	9.55954
			-2.42107	-2.61408	-2.5534	-2.69422	-2.45592	-2.14563	-1.51922	-0.743803	-0.718522	-0.674429	-0.573654	0.130858	2.59794	3.56174	3.18772	3.75776	4.83609	5.36468	6.26662	7.47434	12.2974	12.1837	12.3129	15.1161
			13.3412	12.5987	13.1437	13.7949	13.7185	16.6724	17.1185	17.2624	18.7572	22.0023	22.3734	22.9397	23.1265	23.2927	22.8687	22.2551	22.1249	23.7631	23.9859	25.3881	25.8594	25.7889	25.472	26.3528
			-0.471548	-1.24996	-1.504	-1.49215	-1.66081	-1.64481	-1.76274	-1.8688	-1.84115	-1.69834	-1.88316	-1.86502	-1.834	-1.24648	-1.1616	-0.901945	-0.693518	-0.506816	-0.717968	-0.511022	-0.538514	-0.111587	3.52128	4.79229
			0.254684	-0.645783	-0.779007	-0.592189	6.19773	8.87688	6.33621	10.9746	8.68594	8.53449	6.43106	4.84675	4.95857	4.49743	3.43712	2.54844	2.89819	2.69564	2.4272	1.57681	2.19259	0.775869	0.158564	0.0876364
			13.5697	12.7447	11.313	11.1699	11.953	13.8019	15.1136	14.7051	13.9289	13.7461	13.6904	12.8006	14.1219	18.3977	20.4246	22.1331	23.9525	24.3808	24.5444	23.9421	22.513	21.8611	22.6581	25.8873
			9.67313	9.8603	10.868	14.813	16.5649	23.0882	23.4317	24.8319	26.5738	35.0745	35.348	34.7194	33.6046	36.2495	30.847	33.347	33.3905	29.6699	28.2354	31.0524	30.4365	25.3083	24.3306	22.7331
			0.893011	1.418	2.83013	6.57183	5.0009	4.91295	3.54992	3.83344	8.02498	8.65222	7.84824	6.81338	5.16986	4.77209	3.76159	4.39512	3.38277	3.31077	4.03133	5.44856	8.4415	9.59595	12.329	14.7955
			7.72147	8.89554	8.8184	10.7272	10.5512	10.2979	10.2334	10.0422	9.29821	8.51453	9.85361	10.8764	12.3903	13.4245	15.8853	19.8174	24.5791	29.4901	34.2207	34.7243	35.612	37.2843	40.811	41.0779
			-1.80335	-2.22442	-2.12213	-1.96646	-2.48774	-2.69782	-2.83638	-2.85984	-2.8126	-3.01765	-3.27038	-3.52849	-1.35795	0.0332497	0.468185	2.49179	3.33754	6.50207	9.34758	12.1397	11.3688	10.979	11.6548	12.8659
			2.71404	2.17267	2.00117	1.83469	1.86993	2.31373	2.76051	4.82396	5.83602	6.57836	9.23212	9.07339	9.79262	11.413	12.2709	14.0667	14.1037	13.9309	16.5313	17.7096	19.3885	21.6904	22.2721	22.7474
			13.9427	14.2012	15.27	14.6908	13.9445	16.5806	15.3569	15.4457	16.5648	16.7456	16.7877	19.1159	18.0671	20.7948	18.9408	18.3753	17.6991	16.7537	15.6436	17.3107	17.4212	20.3564	35.4857	39.342
			-1.90127	-2.17397	1.46131	6.41047	11.9243	16.2019	15.4447	22.2262	24.789	26.4971	29.7313	29.859	30.6497	32.9955	35.8794	40.1343	44.4617	46.4629	40.9364	43.5522	37.0708	37.2004	40.451	31.4656
			-2.12314	-2.90332	-2.88028	-3.52028	-3.63713	-2.08348	-1.67752	-1.28708	0.56962	0.893429	2.54128	2.5678	8.42346	11.3415	13.4487	14.2424	12.6652	12.6398	12.0105	16.9565	11.1941	12.8184	12.1503	13.3077
			-3.83608	-3.9529	-4.16989	-4.40655	-4.74095	-4.61063	-4.69271	-4.76757	-4.70498	-4.76627	-4.51238	-3.8356	-2.57489	0.780544	5.35942	11.134	19.2225	27.2797	36.589	38.332	42.9406	42.6158	48.192	51.503
			19.9296	21.2175	24.4949	24.5815	24.7577	24.307	23.9346	23.559	22.9588	23.1088	23.5316	23.1307	23.5724	23.7962	23.927	23.6125	24.3418	25.3093	26.0863	28.5473	30.6743	34.9235	34.9652	35.145
			-0.609722	-0.796679	-0.861819	-1.01127	-1.39519	-0.896978	-0.611085	-0.635558	0.00420077	0.630051	1.22143	0.849597	1.16871	2.40406	2.54896	3.05258	3.64746	3.90412	4.52356	6.23846	7.68226	8.26143	9.53072	11.1751
			3.36403	3.05764	2.78091	2.66144	2.37766	2.4872	2.54568	3.14832	3.62642	3.97693	5.10489	6.47515	6.9654	11.6644	14.9155	13.4723	13.4795	15.3758	15.7526	18.118	18.8142	20.2377	21.4579	24.1603
			-4.3426	-4.15014	-4.87214	-4.6851	-5.31792	-5.00306	-4.25106	-3.87163	-5.6531	-5.77296	-5.16925	-4.84176	-5.18537	-5.50687	-5.20753	-0.52773	1.18287	1.39197	3.06941	0.72387	-1.83123	0.597766	2.19061	0.534078
			-4.69789	-5.23473	-6.4892	-6.48198	-6.57107	-7.04459	-5.21906	5.62339	6.54954	7.47476	9.35043	9.86013	10.8771	9.22383	9.28898	8.74124	8.2081	7.43632	6.57509	5.35083	3.78228	3.47271	3.81971	3.07557
			2.30904	2.59339	2.60208	2.29159	3.15891	5.77899	10.9186	14.6028	16.9975	19.6933	18.6082	17.7579	19.6323	19.5489	21.9659	20.5525	20.7484	19.7976	18.1202	17.1156	15.3188	14.2511	13.7095	13.1229
			-1.96291	-1.88988	0.119009	1.25468	2.34959	1.50413	3.25582	7.02264	5.54105	8.28161	10.2071	10.3524	11.3923	11.8572	13.0512	11.4991	12.5125	16.1925	17.4373	17.4114	16.9501	20.5925	20.2004	21.2325
			10.4087	11.3784	11.0138	10.4637	10.9952	12.5235	18.9793	25.4924	29.3627	31.612	37.2949	41.4004	40.0911	40.6849	45.0513	49.0742	48.8818	50.3862	55.2595	50.1999	48.1865	47.9497	47.9295	47.2708
			-1.01811	-1.3166	-1.22258	-1.34629	-1.58222	-1.60507	0.790854	2.74055	2.69366	4.28501	6.5729	9.6928	10.2196	14.1924	15.8518	16.6537	16.3091	17.3015	17.2657	18.7808	19.0047	21.9201	21.3223	25.3966
			13.1905	13.2541	14.8907	15.1743	15.6805	15.4427	16.3148	16.9092	18.6406	18.32	19.2115	20.9254	22.9993	24.7872	26.4742	28.6129	30.6798	33.2253	35.0315	35.2661	39.8806	38.31	38.3268	38.6671
			-0.628991	0.118907	0.518993	2.49472	4.12905	5.26794	6.80703	8.2537	8.54255	10.7122	12.3138	16.929	19.083	23.1532	25.6613	27.3126	29.1034	32.5106	34.5011	36.1019	37.3126	38.1251	42.2306	42.8774
			-0.0690628	-0.0750766	0.431271	0.521909	0.774617	1.15787	1.20993	1.84016	4.23319	5.71847	7.51906	8.54051	9.97549	11.4585	12.5419	14.1791	14.7401	16.0795	18.6361	20.3821	21.0534	22.1247	22.5274	24.7601
			1.1352	0.574809	0.300332	-0.261578	-0.435585	-0.282456	-0.0142235	-0.114219	2.46309	3.19779	2.93471	2.72194	3.02702	3.99056	5.32157	8.47782	9.56963	9.72865	8.99793	9.05263	9.51159	10.2185	9.87596	9.40494
			2.28778	2.45204	2.10325	1.42638	2.14324	3.12773	3.27656	3.84065	5.16684	5.34035	6.7493	8.55925	10.5423	12.0211	15.2827	18.3151	19.3791	21.6345	23.1709	25.84	27.7434	30.8896	35.0247	34.1419
			-2.26684	-2.73475	-2.56603	-3.70179	-3.82386	-2.69939	-1.49819	0.0729289	0.354801	0.175365	1.49339	2.56757	1.36046	5.5611	6.33305	8.86815	8.1786	12.483	14.188	14.8151	14.5757	18.7894	18.4665	20.3744
			6.39893	6.5188	6.69471	6.49276	6.62287	6.62893	6.60026	8.16356	8.77911	10.6642	11.3728	11.5416	13.1138	13.6918	12.6864	12.2857	12.299	14.7731	17.5368	16.5344	18.9642	22.5193	25.4845	29.1147
			-3.54382	-3.95507	-4.09408	-3.80248	-2.92281	-0.467277	-0.883055	-1.19797	-0.792462	-1.46125	-2.14762	-1.86619	-1.80598	-1.58639	-1.52678	-2.53469	-2.43088	-2.3655	-2.1955	-1.99208	-0.216853	2.22136	2.03388	6.41367
			-2.09804	-0.819915	-0.855533	-0.687982	0.565213	3.15004	6.61981	4.21503	8.27949	4.84332	4.10458	4.27013	3.58894	11.7677	12.5632	25.9493	34.3796	31.3399	23.8705	21.4323	19.1703	23.3165	27.7958	21.64
			-2.39723	-2.40418	-2.68123	-3.19981	-3.11448	-2.90374	-2.934	-3.12175	-3.30705	-3.34998	-3.50117	-3.61013	-3.11929	-2.33172	-0.737429	0.154277	1.13769	2.49836	2.20087	3.08805	2.83535	4.42579	4.08227	4.36946
			-1.47903	-1.25305	-1.36297	-1.8534	-1.85662	-1.67472	-1.67714	-0.60176	2.09682	3.34497	4.43167	5.46766	9.27268	8.47089	9.74938	11.9333	10.2255	14.0666	11.2643	11.719	11.6578	15.1869	13.3406	14.9618
			-3.51797	-3.50187	-3.7746	-4.19961	-4.3036	-4.24287	-4.18825	-4.03791	-3.65319	-3.32426	-3.01135	-1.4295	2.6281	2.80189	3.39465	3.8016	3.62748	5.0509	3.72463	5.80089	5.46947	5.42346	6.77303	7.55895
			1.84789	3.14098	3.54072	4.14679	4.19442	8.61138	9.80983	12.3931	14.1511	13.4159	14.1303	15.5518	17.0677	23.0537	20.4364	19.1592	20.3763	20.1098	19.4982	17.6299	17.8876	19.7577	17.7796	14.4283
			2.1366	2.44349	2.28355	2.16081	2.50016	2.93523	3.64654	3.9113	3.99073	6.46804	7.24036	7.48741	8.72458	9.92656	10.6585	10.5785	11.1334	11.0874	11.3663	11.384	12.7812	14.4268	16.0911	18.3982
			1.34131	0.496673	-0.768964	0.643356	0.532985	0.805104	1.51705	2.09692	1.80402	0.475691	0.989659	3.73838	6.02433	7.60099	8.52996	9.09783	10.1163	12.3736	16.0967	17.968	19.002	21.8426	21.6007	21.9827
			0.304118	-0.294843	-1.19418	2.8642	8.21804	10.0601	11.2692	11.5029	14.1779	13.7775	12.5185	12.0627	11.6452	10.7938	9.89534	9.41661	9.20085	8.91977	9.26041	9.59667	10.0314	10.2128	9.63242	9.18742
			-0.455752	-0.486832	0.516391	-0.0250112	1.29006	2.89442	5.10082	4.55852	6.97777	8.67308	14.4506	19.6824	23.0194	25.8909	25.1745	24.6362	23.4068	23.3605	23.6625	26.176	27.7954	29.3699	35.6367	35.8644
			-1.27083	-0.300731	-1.56991	-2.0167	-2.08525	-1.72931	-1.21667	-1.33058	-1.10029	-1.12011	0.542349	3.85547	6.16403	7.02708	10.7419	13.6669	15.5095	15.9059	20.3857	23.4566	24.2379	26.7796	27.7693	31.9459
			-0.392563	-0.0926376	-0.131307	3.01119	2.63912	3.10162	2.65751	2.46277	7.30123	7.65023	6.89499	11.0806	11.6664	13.2859	14.6805	15.1207	13.649	12.9571	13.5642	16.0781	15.5877	14.0507	17.5578	16.8034
			10.7009	11.0815	12.348	12.6912	13.1712	13.8902	15.4182	13.1972	12.5982	13.7012	13.245	12.8337	12.6838	12.2712	12.678	13.3111	13.9495	18.6905	18.8238	17.499	18.7698	22.9409	24.1106	24.3664
			4.229	4.08541	3.95841	3.91194	3.26745	3.02966	2.92508	2.91723	3.25012	3.45576	3.65724	3.64129	3.84254	4.57299	4.78158	7.11349	8.81294	10.2643	13.1651	15.3492	15.5948	15.2843	16.4753	16.1553
			7.02028	6.80508	6.98552	7.11202	8.15314	7.68629	7.48231	7.78618	11.9805	13.6073	16.1848	16.7041	22.3697	25.1673	24.4598	23.9111	29.6939	28.3833	28.2419	27.4514	28.009	30.2978	29.7473	30.0228
			17.8411	17.8757	18.8834	18.8173	23.5343	22.5088	24.4778	23.5504	22.2216	22.4744	23.9119	23.3997	22.773	20.5481	19.4789	18.6358	18.7683	19.2212	19.8375	19.4795	19.8638	19.9622	21.751	21.4122
			14.6047	13.2327	10.6226	12.1423	13.8353	13.6501	15.9411	16.9665	17.3061	20.7261	19.8742	20.2605	20.537	19.4264	20.3456	20.7464	21.5681	22.7813	22.5775	23.1306	24.7641	26.6488	26.4718	29.1771
			6.47266	7.62785	7.73301	7.74194	8.40472	8.30318	9.20725	11.9346	12.921	11.7117	10.1143	9.90717	10.2001	14.0187	13.8108	14.2838	14.6247	13.8558	12.1293	13.8916	16.232	15.3869	18.3095	18.2669
			7.66683	7.37115	7.79567	9.22358	10.7417	10.183	11.0531	11.761	12.3821	14.5305	17.0127	14.8452	14.8152	14.0558	14.5596	14.5371	15.7204	17.1208	19.1715	21.1549	26.1787	29.5514	31.7608	32.3028
			0.506009	0.263489	0.176331	-0.0126899	-0.523682	-0.222544	-0.236763	-0.758151	-0.523539	0.201677	-0.278391	0.0646069	0.144172	1.08347	0.957297	1.12926	2.54579	2.87085	3.36839	3.46702	3.70392	4.02693	4.09317	3.89986
			-2.69901	-3.10088	-3.40384	-3.61717	-3.83549	-4.02718	-4.19861	-4.30791	-4.38159	-4.30075	-4.40187	-4.53919	-4.6016	-4.58644	-0.731033	-0.813465	-1.3205	-2.18204	-2.05265	-1.68537	-1.30708	-1.3121	-1.34819	-1.44269
			-3.34478	-3.05127	-3.63705	-4.17512	-3.35825	0.0233326	6.55975	10.7491	19.1552	20.8901	25.2791	22.5457	25.4129	26.9832	26.9824	27.1252	27.8036	29.4548	28.7742	28.9752	30.5323	28.7244	27.7085	25.2846
			15.393	14.3238	13.7825	13.4701	15.4192	15.8857	17.8495	35.2845	40.6526	40.8302	39.1954	39.909	38.5551	39.5316	37.2185	38.1562	33.9612	31.5682	31.3841	29.8893	28.4191	27.8913	26.6198	25.3106
			2.40089	1.39359	1.38139	0.821667	0.119448	0.13359	0.830443	1.66694	2.25096	6.07951	13.6749	18.1612	21.5632	17.2151	19.1331	21.6285	24.867	25.0699	26.2574	30.1044	29.2592	27.4361	27.6125	27.8297
			0.10912	0.00040498	-0.0979308	-0.560946	-0.971726	-1.15126	-1.50609	-2.06727	-2.32921	-2.67154	-2.78796	1.17044	3.39574	2.32157	1.1129	0.294305	0.452597	0.614638	1.96038	6.59578	6.21527	5.17758	8.86372	9.28824
			6.70775	6.2134	6.63113	6.67625	7.30433	8.19682	9.18425	14.0793	15.8105	18.7672	19.3052	18.7777	19.6998	19.1392	18.7682	21.1588	20.5437	21.4117	20.2551	19.9953	19.6845	21.3705	22.7301	21.2842
			-1.53798	-2.33371	-2.22268	-2.82258	-2.98953	-3.71616	-3.49108	-3.44744	-3.28778	-2.7661	-2.18922	-1.78015	-1.74417	-1.18608	-0.850124	-0.939365	-0.98491	1.87509	3.68403	4.21518	12.6597	12.3245	11.3114	10.8428
			2.57139	1.851	1.85452	1.80377	2.84093	4.23286	5.10309	6.67651	8.75875	13.4975	19.1329	19.4913	25.6221	26.0631	29.4128	30.9049	32.282	33.3262	35.6807	35.4689	36.4478	35.624	37.3699	38.0389
			-1.72823	-2.23129	-2.09178	-2.24319	-2.38393	-2.61944	-2.52951	-2.64683	-2.38867	-2.42365	-2.24167	-2.29434	-2.17967	-2.05575	-1.35409	-0.444926	3.67046	4.0321	4.30265	4.47398	4.08842	4.88486	5.88709	5.52518
			2.32756	0.961833	0.365541	0.22794	0.0577376	-0.477104	0.865703	1.0969	0.854262	0.948159	1.07052	1.37139	0.927428	0.843746	0.776	0.709711	0.366824	0.821337	1.74482	2.26883	3.6971	5.49099	9.6502	9.80376
			-1.68894	-1.57269	1.197	0.91501	0.667697	0.491308	0.311983	0.0598766	1.67122	1.53833	1.40888	2.20519	4.29347	4.69025	4.86736	7.36626	8.29386	9.49109	12.9785	12.3276	18.9846	22.3311	25.0547	26.0899
			2.31798	2.09999	2.95142	2.75301	3.55873	6.58685	14.5947	19.396	21.9662	23.8423	24.9976	20.3632	20.5694	21.4392	24.6134	29.4339	36.6089	42.6142	43.2266	42.9756	41.2902	43.1695	42.9338	39.7536
			6.1873	8.81167	7.8946	8.76089	9.49723	11.4657	12.5623	13.0181	13.6173	12.2459	11.7728	11.6292	12.5314	19.8537	27.7776	27.194	25.093	23.6616	23.6356	27.3276	26.9045	25.8531	23.4977	23.3296
			3.01083	3.88066	0.977345	2.92441	2.93392	6.51277	13.7801	19.6584	21.3489	23.9097	29.2727	26.7077	25.0141	23.6056	22.8885	20.9733	22.9389	22.0624	22.7499	20.4463	22.1181	20.6057	20.088	19.0284
			-2.40269	-3.68005	-3.40571	-2.6833	-3.25667	-2.26701	-0.564623	9.4802	13.9692	17.7375	17.3498	19.5557	20.7576	19.4165	22.0798	19.9533	17.5972	17.1679	19.0153	18.3672	15.8013	13.8885	16.9738	14.7817
			8.04187	8.36111	8.25461	8.57667	10.148	9.35452	7.75399	10.7379	14.6435	21.597	22.9678	22.7402	21.0282	23.5953	24.5803	23.0951	23.4254	23.6305	21.5639	21.2672	21.1579	20.0881	20.3134	19.1419
			-1.3871	-1.63077	-0.110276	0.054051	-0.507361	-0.46251	-0.493704	-0.176655	0.342196	1.50996	2.30446	3.9217	4.37894	4.65192	5.53157	5.28721	5.76099	8.22978	9.74881	13.2086	15.9756	18.3354	19.3696	21.7966
			-0.693631	-0.850827	-1.13511	-1.26935	-1.46192	-1.53612	-1.56802	-1.64883	-1.94574	3.38228	0.202079	-0.31654	-0.567857	-0.686782	-0.855786	-0.977498	-1.376	-1.35976	-1.28941	-1.81133	-1.77666	-1.64576	-1.73062	-1.78231
			2.69105	2.24979	2.29885	2.64669	3.50779	5.37781	4.5334	5.50538	5.32058	6.42581	6.39584	6.58357	6.52279	6.16629	4.71531	4.23965	4.47504	4.5775	4.59454	4.13592	3.98484	4.34253	5.0988	4.84379
			15.1177	15.9354	16.52	16.3105	16.92	17.6249	17.4519	17.6241	19.3288	20.2315	20.2405	21.06	23.1222	22.7923	22.8983	23.0981	25.3856	25.4238	28.1922	29.0759	30.9508	30.945	31.2337	31.4575
			1.33299	4.93235	4.39249	4.72841	7.28867	9.46465	10.0625	7.22386	6.49868	7.29797	9.38172	7.54834	6.79824	5.72082	6.05341	7.38731	8.51486	6.29691	7.07109	9.23135	9.62869	11.3524	14.588	13.6157
			2.10954	1.67207	1.72172	1.03525	0.789049	1.17394	1.41556	5.33339	8.90398	13.2701	15.5213	16.7714	17.3338	18.4093	17.4142	18.8981	19.1644	17.6048	16.0686	20.1127	24.184	28.2623	31.4682	29.9281
			-1.18834	-1.70877	-1.79119	-2.07926	-2.5422	-2.64931	-2.90033	-2.51075	-2.2416	-2.47422	-2.55959	-2.60892	-2.5481	-2.47066	-2.29801	-2.14201	-1.94491	-1.42848	-0.833007	-0.72134	-0.873097	-0.935655	-0.0200645	-0.0583023
			-1.98854	-1.87494	-2.12881	-2.47322	-2.03778	0.645051	5.95688	10.0271	10.4565	16.2947	19.7897	22.1629	25.4023	27.4219	30.5625	36.9888	39.7097	43.0524	42.531	41.9447	41.8992	45.9214	46.5547	49.2324
			4.2277	6.08467	9.92188	7.88183	15.1464	24.7521	37.9631	49.6018	60.1627	57.1576	56.4828	57.7947	56.966	57.2043	54.9278	52.1558	51.6862	54.1309	55.5403	54.3036	57.0153	52.8393	54.2033	51.7287
			-5.17586	-5.24143	-5.54386	-5.82136	-5.98445	-5.48285	-4.02071	-3.0168	5.06123	6.83881	11.4477	14.8752	15.0302	14.5478	15.8913	15.9306	16.6606	21.4898	23.1381	24.1121	21.7604	21.8488	21.9992	19.391
			19.0772	18.1038	18.0609	19.177	20.4742	21.1201	23.5525	26.9134	32.4824	36.0939	39.6643	44.4753	51.6381	54.0708	55.4809	59.8295	63.9025	65.7892	71.3676	71.6078	73.2376	72.4018	72.7382	70.7559
			1.85953	1.73149	1.66507	1.97828	1.77048	1.68838	1.504	1.7626	2.99719	3.92247	4.48672	4.87716	5.08812	5.47947	5.76685	7.53445	7.80081	7.60077	8.80421	9.7576	11.3523	18.5616	22.2202	25.3788
			1.68774	2.053	2.17806	1.90105	3.30173	4.64307	4.39378	4.35217	6.16584	6.12145	5.89188	6.23956	7.06431	9.74613	10.292	10.5014	10.3295	11.5735	12.595	14.2758	14.8479	17.1018	14.5712	18.1142
			-1.86953	-1.78617	-1.42425	-1.21042	-1.00417	-0.828833	-0.631133	0.533356	1.25033	2.28308	2.48218	2.38225	2.23699	3.70337	5.95502	6.08089	6.91654	6.97387	7.55518	7.61312	7.60551	7.32609	7.63684	7.42303
			18.2252	19.551	20.1346	21.5085	23.7521	23.2715	24.4187	25.2475	26.579	27.8676	28.2922	29.6497	28.9057	29.9069	30.5856	30.4218	32.8969	38.1889	39.0916	38.9675	40.5912	41.167	42.8502	44.2537
			-2.22494	-3.33447	-3.25872	-3.43131	-3.46358	-3.57017	-2.26302	-1.77709	1.96789	8.23691	12.3748	21.9461	26.0025	33.2429	38.6096	41.8656	42.0895	42.1845	43.5788	41.5851	41.1745	39.774	38.0649	36.3728
			8.11417	8.56838	10.0744	10.1894	10.9043	12.6081	15.2706	17.9299	21.3126	24.0879	25.4926	28.7002	28.9794	30.7098	31.5495	32.0546	35.1096	37.2419	38.7762	39.8148	41.2699	44.443	46.8254	49.5824
			0.115948	0.364878	2.03212	1.85242	1.34868	1.62143	1.57081	1.70785	2.70323	6.5493	8.02004	7.91527	8.0777	8.59407	10.308	18.2937	22.1486	24.238	31.7087	41.0404	43.5629	46.3821	49.8972	54.5608
			1.31005	1.4371	1.62628	0.503975	1.67713	2.19601	3.27546	8.9403	10.4406	18.3833	23.7951	25.5419	25.02	23.7959	23.7226	25.009	28.12	26.7233	28.7044	27.9827	29.7302	32.1873	31.1669	30.9563
			7.98764	7.72016	4.42584	4.09793	2.17445	1.0881	1.33441	6.33702	10.3921	15.3793	20.5407	24.5827	27.3905	29.1893	32.8243	33.0292	35.2342	33.3048	35.096	36.7026	37.1378	35.1402	34.2748	34.4522
			5.16441	5.37008	6.2796	5.94045	6.07887	6.81369	10.9358	10.733	11.1604	13.1519	15.8967	16.838	20.5759	21.8489	23.3618	29.5478	30.8053	32.3482	34.2482	32.9154	31.6963	31.8916	31.4174	34.6283
			-0.473687	-0.0748043	0.0693385	-0.226916	0.249354	2.87257	7.84671	7.0373	6.85431	9.24963	13.9822	16.165	18.6308	21.009	21.8167	21.3387	23.4122	24.1505	23.885	24.5721	26.1879	26.7046	28.4595	32.9196
			9.1478	9.4079	9.9288	9.69379	10.3108	11.4966	12.0803	13.9115	14.9525	16.8046	17.4608	19.4126	25.2851	27.1809	27.6454	27.019	29.9452	30.0454	30.1633	30.343	31.8246	33.1826	36.7509	40.6989
			1.4913	1.4297	1.81258	1.17185	0.667566	1.37904	1.26471	1.59631	1.69261	2.44444	6.50173	6.2794	5.4764	5.36077	5.77262	6.29123	8.15734	9.52937	10.8478	14.553	19.3904	19.9185	21.4581	23.5469
			15.0017	13.2377	13.5924	15.8045	24.81	37.0562	40.845	43.8506	51.2939	50.3225	49.6046	48.9532	47.9798	49.2365	47.91	48.7118	49.2147	48.7398	50.7475	47.728	49.3869	49.0636	44.9231	41.4172
		SB34960+C20	0.884146	0.998519	0.798405	0.633404	-0.0712706	0.222102	-0.734547	-1.24015	-1.3407	-0.686823	-0.235641	0.989678	8.81424	5.24387	1.81213	0.442352	2.54987	2.34935	2.67805	2.08364	2.85997	5.10009	5.39492	5.93557
			-0.456654	-0.370024	-0.615819	-0.618304	-0.636898	-0.485922	-0.70468	-0.541041	-0.363031	0.4901	2.04001	5.72482	7.51984	7.28529	11.8331	13.3455	12.8867	13.8627	14.3853	17.2804	19.8824	18.7635	20.3397	20.9269
			0.044558	0.444296	0.624668	1.26981	1.24987	1.84184	1.56081	3.10902	4.93097	6.46296	7.576	9.22933	9.96353	9.87287	9.96361	9.61045	10.6122	11.5909	11.5581	11.2182	11.4536	11.8561	12.3657	12.5484
			20.6273	20.0665	19.9603	20.2956	20.6788	21.8355	23.0376	26.4616	30.5291	31.0882	29.7836	30.7802	33.9742	35.6154	36.5179	33.2894	34.0698	33.5433	32.754	30.9102	33.7394	36.4656	34.6055	32.1165
			3.50997	3.53075	3.92807	3.66279	3.55042	4.72653	5.39862	5.87079	5.88547	6.09618	6.89422	7.01273	7.08792	7.37101	9.04333	9.17827	12.1588	12.2158	13.7863	13.8003	13.3074	14.5004	14.4839	15.773
			5.70183	7.79393	7.22863	7.92119	14.3701	10.8499	8.9905	8.73471	9.90757	14.6658	14.6994	13.3815	12.2264	11.391	10.6837	11.3604	10.1971	10.3163	10.3646	10.1513	9.64934	9.2848	9.43928	9.04446
			0.615366	0.539502	0.33956	2.1058	4.56369	4.64483	4.27799	3.79146	4.46422	4.3348	3.33132	3.38733	3.50238	3.19106	2.73029	3.273	3.68462	4.05674	5.65574	5.38378	5.34198	5.23368	4.93138	5.04934
			2.59742	2.68543	2.84697	2.99902	3.05965	3.28678	3.76092	3.89925	3.91359	4.25284	4.79757	5.58446	6.18164	5.91818	5.94754	7.26116	8.92607	10.3879	10.9621	11.1547	11.4479	11.4964	11.9136	12.1086
			-3.05774	-2.88814	-2.62989	-3.44795	-3.60124	-3.85159	-3.87649	-4.24558	-4.2243	-1.3935	2.21173	6.92852	4.16187	7.71419	7.33096	5.50245	9.01684	7.11422	6.98062	8.22629	6.56851	7.76012	3.71268	5.7361
			4.68691	4.05431	3.88039	11.921	10.9207	10.3066	9.37049	10.0927	9.05684	8.53399	7.51786	6.71305	5.80902	6.76117	7.2792	7.22005	7.3299	6.63385	6.35	14.1199	12.8009	11.5334	9.9369	10.3706
			7.47691	7.79833	8.21631	8.65689	9.1974	9.09658	10.2237	10.7113	10.5804	10.7944	11.1128	11.862	12.9919	17.3322	17.3625	18.2308	19.6199	19.1261	20.1249	21.174	22.3419	22.3433	22.5716	25.1965
			1.19257	0.668927	0.737711	0.911511	0.928454	1.17842	1.75828	2.10943	2.18763	2.57329	2.87809	3.34057	3.67294	4.24758	5.10837	5.33025	6.50369	7.40798	7.66423	7.67294	8.31846	9.32342	9.40537	11.7127
			1.92975	1.8381	2.62153	2.7682	2.9883	3.02365	3.37773	4.84766	4.96402	4.99598	5.07271	5.35131	5.66678	8.41019	8.78005	12.2719	13.5272	14.1463	14.44	14.2168	14.3671	13.9343	13.3136	13.0959
			-1.57474	-1.60413	-2.90414	-3.72522	-1.16016	-1.84554	-0.275418	2.10822	2.42813	3.41937	3.71745	7.86123	12.757	13.3059	11.5144	10.8376	9.10903	10.5506	12.6392	16.7855	19.1411	22.4685	23.1423	22.3328
			1.25162	1.01712	0.655204	0.080608	0.578426	1.21127	2.30262	3.72391	4.00488	4.02295	3.70487	5.00893	8.14183	8.81732	8.82947	10.3197	10.5798	10.35	11.8339	13.9206	16.711	18.0577	18.3018	17.9828
			-0.757085	-0.657756	-0.879008	-1.54319	-1.01705	-0.752091	0.138796	1.83656	2.04944	2.7202	3.36078	3.99122	5.36944	7.35045	9.21841	9.83046	9.82289	10.96	13.6212	15.2654	18.4965	20.9881	21.8135	27.1155
			-2.24823	-2.30437	-2.29456	-2.57575	-2.57179	-2.66659	-2.6581	-2.69536	-2.81589	-2.86162	-2.83621	-2.97952	-2.83093	-2.74836	-2.68672	-1.55053	-1.55732	-0.771081	-0.629008	0.116024	2.67412	6.15943	6.05507	7.53396
			9.95322	11.3876	11.6848	11.6275	12.8508	12.8624	12.4342	13.0635	13.5076	13.8967	14.2598	14.348	15.2916	16.4515	17.5145	19.6698	22.4166	25.1991	25.895	28.7874	30.4224	32.7697	35.0606	38.5882
			4.49584	4.25127	4.0882	4.52151	5.09284	4.76162	4.63702	6.41067	8.3584	10.362	9.48307	9.71846	10.7621	11.3858	11.4002	11.5701	12.4571	13.9863	14.2473	16.4922	17.85	18.1891	18.1848	19.4057
			4.89976	4.66001	4.77506	5.03959	5.13817	6.43261	7.30431	7.63936	8.02118	10.1034	11.1825	12.6025	13.007	13.2764	13.2405	13.3677	13.5149	14.2445	14.2095	14.2368	14.6394	15.0741	15.2809	17.4957
			0.671687	0.937191	0.463271	-0.0764715	0.303878	0.426849	0.465877	0.526102	0.852109	-0.0673632	-0.613131	-1.07397	-0.976615	-0.925907	-0.198907	1.25986	4.64241	5.85212	6.06611	5.73209	5.45617	6.42176	7.32837	7.73481
			3.43027	3.12837	3.19314	4.19092	7.19094	8.30188	9.96866	9.19327	17.126	15.3712	15.3124	15.7474	15.6235	12.6787	14.7063	15.2632	15.3026	16.313	14.5258	15.0497	14.4511	12.1453	11.8386	10.7259
			2.53211	2.30121	2.39232	2.29359	2.40468	3.22106	3.68584	4.30316	4.98491	6.02501	7.34265	8.80639	11.3022	15.3262	16.672	18.0999	19.9604	20.5374	22.7951	24.6162	27.4518	27.55	27.7717	28.7705
			-0.937409	-1.1015	-0.717405	-1.62	-1.99971	-2.53319	-2.71983	-2.16888	-1.67423	-1.59632	0.0614928	1.75112	8.16313	11.6383	17.8912	20.8756	24.6764	24.7552	33.7114	37.5812	36.3617	35.8111	35.4969	35.2244
			1.14997	0.576004	0.810924	0.176044	0.268475	0.829907	1.91708	3.17368	4.44619	3.4644	8.32127	12.5623	16.5091	24.0928	24.2978	28.2982	27.1743	26.7442	25.43	24.9916	25.2279	27.1273	27.9905	30.6306
			-2.10322	-1.85822	-1.82754	-2.2416	-2.32669	-2.08785	-0.630405	-0.53301	0.604493	1.82718	2.0467	2.68524	3.24363	3.60152	4.82737	6.74335	7.00468	7.31649	8.2486	9.18269	11.2506	11.0975	14.6267	16.5561
			-2.22805	-2.15908	-2.00864	-2.08177	-2.01828	-2.26292	-2.2089	-2.06397	-2.3169	-2.19101	-2.30554	-1.7407	-1.46195	-1.33293	-1.13926	0.441147	0.524257	0.807782	3.65457	9.07143	9.83825	11.6844	16.0927	14.5907
			-2.01287	-1.81313	-1.79723	-0.775239	-0.643275	0.060493	-0.0646725	0.19136	0.483926	0.756451	1.33042	0.865898	3.93568	5.08764	5.95921	10.2201	10.4785	12.3622	17.5573	15.1649	15.6357	17.6364	28.5534	29.2822
			7.44535	7.53228	7.60624	7.45809	7.3102	6.92158	6.59506	6.59343	6.90446	7.9134	6.64266	8.0061	7.15657	6.81777	8.87857	9.02553	8.78404	9.09168	9.09794	9.32681	9.49347	9.42906	10.19	11.0122
			5.67689	7.06755	6.99443	7.46123	7.12369	7.34543	7.29392	6.83785	6.66954	7.90158	9.09009	10.5312	10.6745	11.1457	11.7211	13.3234	12.9766	14.0058	13.5419	15.2944	15.494	15.5356	15.9354	16.1661
			-0.439152	-0.495121	-0.707841	-0.164676	-0.198578	-0.259447	-0.231508	-0.129944	-0.0324173	0.738426	1.73985	1.72151	2.78461	3.56158	3.76301	7.77715	7.96193	8.37903	8.04564	7.98347	7.61518	9.98676	11.2995	13.5364
			-1.15731	-1.22578	-1.58775	1.35788	1.32863	0.538389	0.399665	0.047888	0.240354	-0.513879	0.256304	0.650123	0.521573	0.312385	1.68052	1.88941	1.24757	1.12494	1.28866	1.01498	1.22598	1.08746	1.07532	1.27759
			2.27228	2.39569	2.16371	2.9072	3.05645	3.74995	4.26821	4.87171	5.29461	5.38311	6.05707	6.52417	6.78948	8.68815	9.93683	9.94998	10.5682	11.8083	13.8035	14.8074	15.8622	16.8113	18.9842	19.7701
			3.77044	3.64566	3.66448	4.7731	5.79679	5.708	6.09139	6.28092	6.28246	6.32173	7.44956	8.07074	8.84243	9.22753	9.97397	11.4736	15.7884	17.7206	17.6424	19.6241	19.2043	19.2696	22.4195	22.5574
			12.3859	12.2829	12.3741	12.201	12.0428	13.4013	14.015	14.4562	14.1182	15.179	17.4968	17.8241	18.7647	19.8522	21.5493	22.5487	22.8846	24.0513	24.1027	24.7743	25.0642	25.1694	25.7971	27.5072
			18.6446	17.2204	20.9641	20.9227	21.9703	21.8261	21.9223	20.9348	20.0135	19.6216	18.6626	17.9702	17.4887	17.952	16.7119	17.0279	15.6873	15.9103	16.1909	15.8772	15.0198	14.3321	13.9512	13.7365
			-0.138002	0.768633	1.53399	4.13046	7.53002	15.3416	20.4538	20.9853	25.2712	26.5789	27.053	25.9379	26.5297	27.2107	29.3593	28.2862	27.559	27.3183	27.0925	25.2289	24.7237	24.6244	22.7047	21.3833
			-3.76335	-3.79645	-2.80204	-3.15915	-3.69773	-2.0281	-1.67548	-2.02954	0.713654	3.67091	3.44909	6.93343	11.1372	14.3805	14.8917	15.143	20.3262	21.3099	26.8822	23.6246	25.3753	21.5857	19.7284	20.453
			-0.740349	-0.904079	-0.969099	-1.41147	-1.58613	-1.67987	-2.14612	-2.33364	-2.32084	-2.58255	-2.73678	-2.43956	-1.74876	0.813829	1.57983	2.0903	4.1602	4.27366	4.62287	4.11116	5.105	5.59395	6.69699	6.08565
			-0.598012	-1.2314	-1.63688	-1.74472	-2.16191	-1.28446	-1.27953	-2.52524	-1.84936	0.234632	3.60142	4.26794	4.49993	5.85921	5.84126	5.82683	5.22864	5.37314	5.60299	7.60541	7.95019	8.34267	10.0224	10.1436
			-0.574115	-0.937609	-0.640614	-1.10827	-0.880986	-0.861124	-0.340781	-0.556844	-0.453167	-0.584428	-0.754066	-0.97301	-1.02518	-1.09896	-1.07185	-0.833689	-0.773603	-0.526136	2.38524	2.37761	3.1229	3.03113	3.34249	4.94323
			1.7788	2.15034	2.32008	1.8335	4.34299	4.41147	7.30202	6.34041	6.8691	8.25728	7.20512	11.1763	12.2458	19.5593	22.2739	23.3054	20.265	19.6116	18.3041	18.6241	17.0821	16.247	15.8652	14.2762
			15.3791	17.1248	18.2434	18.1694	17.6705	17.5446	17.1329	16.8381	15.6435	15.7449	16.5012	16.1585	17.0625	16.0716	14.772	14.245	14.9207	31.2909	25.4162	24.3832	22.4726	20.2296	17.8405	16.7404
			3.80324	4.00609	4.05385	4.01323	3.66736	3.87899	3.74013	4.21341	5.17529	5.10552	5.06223	5.0197	5.06516	6.14838	7.40285	8.33833	10.1076	10.9359	11.717	11.2045	11.1175	11.4289	11.4914	11.6758
			2.74821	2.58154	2.51404	2.33467	2.15279	2.00102	4.29845	4.80218	5.22021	5.69679	6.67769	7.46979	9.82684	11.8883	12.8484	13.4754	14.6104	19.266	18.0671	20.9957	19.7571	20.8332	19.7569	21.1525
			1.30138	0.766101	0.841767	0.561064	0.265091	-0.0152542	-0.259729	-0.347197	-0.179552	0.0548751	1.51324	1.77674	1.68878	2.00957	1.57114	1.63744	1.84317	2.22744	2.2842	2.11214	2.40675	2.65912	2.84127	3.98577
			12.3849	12.5614	12.9583	13.7191	13.9099	11.2003	14.4528	15.0195	15.1889	15.9686	15.2222	14.998	15.5053	15.1454	15.715	15.7294	15.974	15.7448	15.6853	15.5876	16.9801	19.1163	22.3567	23.9546
			5.07751	4.88025	5.21114	4.67011	5.94552	6.1056	6.14486	7.68667	8.4002	8.77153	9.61549	9.25448	8.65374	8.73662	10.0889	12.0123	11.9705	12.0886	11.257	11.548	13.2154	13.0694	13.119	15.0108
			12.8957	12.1673	12.4668	12.2598	11.5117	11.9735	12.6367	12.9027	12.7857	12.6481	12.4124	12.5357	14.0925	14.4131	14.6931	14.8934	15.6329	16.3647	16.6047	16.8171	17.7814	19.521	19.6417	20.1502
			-2.83389	-2.8435	-3.13779	-3.34141	-3.52501	-3.28121	-2.26147	-1.23235	6.05601	8.10224	6.44126	5.00643	4.6568	15.2767	17.1613	17.1495	17.6834	12.897	12.7927	11.898	11.2665	11.2677	11.3033	10.6981
			-0.734542	-1.0821	-1.26124	-1.68108	-1.87621	-1.96939	-2.05726	-2.26428	-2.46017	-2.20452	-2.31266	-0.921039	3.80455	5.56505	6.69525	6.48593	6.11575	9.31867	12.9239	15.9111	16.7074	17.5585	18.3462	19.0271
			5.11829	5.38581	4.4223	5.70806	4.62734	4.97862	7.0961	7.18046	7.76076	7.67224	8.04621	7.62014	9.15497	9.33067	9.08985	9.99994	9.56882	9.87138	10.5215	10.5959	10.5525	11.2641	13.1846	12.6439
			-3.75868	-3.70096	-4.13288	-3.8019	-4.21295	-2.47513	-3.22659	-3.07286	-2.52732	-2.27736	-2.2923	-1.94107	-1.77645	-1.45178	-0.530982	1.46977	1.15548	1.60057	1.32043	2.68208	4.41646	7.05557	9.77697	9.43491
			-2.29524	-1.89702	-1.55638	-2.06288	-2.44583	-2.86688	-2.63592	-2.802	-2.96269	-1.89358	-0.51074	0.829244	2.04012	3.00486	4.13808	4.818	7.38156	11.0599	10.5591	9.45548	10.4385	14.571	13.2685	12.3602
			-1.77363	-2.00337	-2.28564	-2.34083	-2.51539	-2.4881	-2.17241	-2.52572	-2.32189	-2.06668	-2.21088	-2.33405	-2.3371	-2.32183	-2.39699	-2.49603	-2.57256	-2.39586	-2.22832	-2.09714	-1.91422	-1.88157	0.309045	0.0873894
			0.660948	-0.0994881	-0.423566	-0.243084	1.84094	3.47429	3.29017	3.2738	3.66255	3.00337	2.57785	2.54699	2.42891	2.59336	6.66182	8.90747	9.53199	9.54126	9.3802	8.44932	8.34779	8.13194	7.73078	9.0945
			2.62632	3.48631	3.40973	4.08969	5.83483	13.5962	15.6149	19.873	18.9264	20.6233	18.5596	19.5387	21.5815	28.6051	34.7734	36.4381	33.2656	30.448	35.8929	31.677	30.3148	38.1718	36.6219	35.0827
			-3.41962	-3.2582	-3.4857	-3.48672	-3.8763	-3.56361	-3.26898	-2.69852	-2.53335	-2.12433	-1.43712	-1.00741	-0.522967	-0.232977	0.179661	0.200162	0.323796	0.218912	0.303223	0.298152	0.254449	0.879428	1.12032	1.42826
			-0.0404009	-0.123806	-0.131085	0.0850274	0.0683153	-0.109946	0.0786735	0.0602642	0.396834	0.933784	1.63521	2.55475	4.09483	6.47587	6.81469	7.68747	9.72317	12.7857	13.9787	17.0384	19.0369	22.6893	23.0149	23.6912
			-1.25961	-1.60909	-1.57408	-1.73354	-2.07281	-2.01545	-2.00811	-2.01566	-2.01507	-1.92419	-1.67773	-1.04963	-0.688534	0.424869	1.16347	1.45297	2.57591	5.47904	8.73951	10.1042	11.0747	13.0925	12.3047	11.5959
			21.3827	20.664	21.8826	22.4213	22.1365	21.4761	23.0103	22.7485	23.2828	26.5507	24.0456	23.5544	23.2066	22.7757	21.8718	20.5958	20.8021	20.8316	21.4533	21.3017	21.8216	21.9891	22.0344	21.4269
			6.64367	6.26244	5.79825	5.23916	5.21043	5.03669	5.52543	5.61473	5.54742	5.40422	5.36515	5.76653	5.41858	5.54098	5.68947	6.0935	5.99013	6.00724	6.25657	6.28035	6.26207	6.39082	6.51877	6.6738
			-3.24807	-3.34291	-3.55563	-3.70316	-3.94954	-3.83878	-2.07019	-0.164452	-0.214959	-1.32792	-0.304926	0.446955	0.0866359	0.0965669	0.0855745	-0.212646	-0.26448	0.141187	-0.0916077	0.326382	0.664864	0.841092	0.866518	1.73975
			-4.57564	-3.44359	-1.68586	3.1374	4.87062	5.23196	9.72619	11.3779	16.0629	17.225	13.6154	10.4929	13.6415	11.4879	10.0474	10.2185	8.90736	9.05433	9.51406	7.21744	7.73691	9.20439	8.29073	7.85028
			-1.74495	-1.32924	1.89315	1.47612	0.888486	1.29002	1.19807	0.626035	0.212696	0.471844	0.231031	-0.220538	-0.329203	-0.451437	6.46805	7.51333	8.04833	7.60368	7.48556	7.25477	9.58528	13.689	15.5553	18.1721
			3.179	2.93335	2.35176	2.37234	3.79994	3.4007	3.1233	3.1702	3.86142	4.76426	8.54293	8.72577	9.36061	11.7705	13.4641	15.9489	17.0501	17.1775	18.8869	20.865	23.6303	26.5525	25.5454	27.0861
			2.55385	1.49136	1.20834	0.621528	0.158457	0.834845	4.98459	6.05611	7.42333	8.76596	9.39941	11.1712	13.9474	17.1892	20.2566	22.2253	23.1033	23.1901	23.0989	25.515	27.0153	29.1227	32.4968	38.9308
			-0.735625	-1.01607	-0.795862	-1.19373	-0.647842	-0.897857	-1.25232	-1.52421	-1.98917	2.07616	5.51089	7.23652	5.03089	4.36865	3.86201	4.55225	6.02062	6.8854	6.60751	6.63338	8.44281	7.38538	11.4209	13.1498
			-0.127364	-0.219075	-0.319562	-0.0716	-0.920937	-0.913583	0.340248	0.737413	2.35755	3.69604	3.9661	3.37651	7.64207	8.55452	9.07825	10.709	9.89187	10.8347	13.1799	13.8779	13.1816	12.4433	12.1751	11.9984
			5.16576	5.59317	5.9112	5.83656	5.33008	5.72485	5.9989	5.73742	5.77708	6.49458	6.94389	7.49635	6.91936	7.2701	6.92382	6.69011	6.64334	6.45817	6.42652	8.56129	8.33212	8.22703	8.25079	9.46153
			8.45213	8.93103	8.85414	7.81417	7.95793	7.79409	7.4757	7.41149	7.20544	8.20633	7.88403	6.25544	6.11609	6.51443	7.35617	7.98731	8.22527	7.54487	7.44084	7.13076	7.59045	7.76609	7.66955	7.50457
			17.4456	16.7244	16.1086	14.9718	14.2859	13.883	14.1694	20.1463	17.5689	18.9294	17.6317	18.6505	17.9888	18.068	18.1611	14.5143	14.7236	16.1354	16.4847	17.1702	18.4819	15.8229	15.9187	15.8552
			6.75024	6.80223	6.84213	6.59164	6.55208	6.40856	6.20917	6.23796	6.54318	6.4534	6.44088	7.52478	8.92309	9.36252	9.9333	10.6136	9.71622	10.0564	10.3005	10.5869	12.0062	13.4735	14.7202	15.4417
			-0.334067	0.0463005	-0.0741782	0.155526	0.390209	0.711644	1.09611	1.15858	3.42958	3.28106	2.34624	1.22874	1.42972	1.67911	2.0575	2.17733	1.95222	3.98691	4.39811	5.6615	5.82417	5.6244	5.57456	6.58443
			-1.47935	-1.36066	-1.46612	-1.57843	-1.64685	-1.88273	-1.92588	-2.1356	-2.01672	-1.74351	-1.59162	-1.56744	-1.26286	-1.09629	0.662751	1.0549	1.70249	2.00838	2.55822	2.79972	4.09258	5.57609	5.23897	5.90058
			8.02101	7.88787	7.55658	6.4721	5.76349	6.12691	6.93741	6.58295	6.36668	5.99886	7.6983	9.05264	11.6523	16.0904	17.606	21.1838	21.0918	20.4215	19.5387	20.074	19.9275	19.8573	19.9077	19.0161
			1.66836	2.65378	2.59229	2.74637	3.20596	5.42821	6.26289	7.9722	10.6891	15.8375	15.9132	20.0797	23.9653	23.8747	20.8366	21.0269	21.0947	19.47	19.273	19.2008	20.0214	21.9987	19.7978	21.8769
			0.930894	0.907595	0.214959	0.258823	0.558243	0.804578	1.39022	7.77414	9.12707	11.3032	11.5188	12.4687	13.6347	16.6158	16.9006	17.7887	19.1677	19.4066	21.3398	24.0413	28.822	30.1855	30.7555	31.8298
			-2.50819	-1.56814	-2.02946	-2.0673	-2.89657	-5.97744	-6.04892	-5.90981	-6.19937	-6.24305	-4.84597	-5.14572	-4.8686	-3.51848	5.32724	5.53416	6.20492	6.8622	7.28619	7.74848	8.14673	7.92315	7.60212	8.31966
			4.96858	5.13434	5.36226	5.2788	4.78227	5.68291	6.27866	7.95341	7.55814	8.94672	9.13218	9.07757	9.86326	11.2854	11.2365	11.0706	11.6045	11.7344	12.6411	13.6659	15.1694	14.6789	14.742	14.9681
			2.10419	1.74796	1.85459	2.18213	2.66231	3.60474	4.10765	6.75696	7.32628	7.52009	10.3001	11.3554	13.0437	12.5904	12.686	12.8191	13.4603	13.8765	15.4249	14.6524	15.0751	16.4905	17.082	17.3949
			1.79431	1.55927	1.01242	0.698739	0.797734	1.99308	4.38441	6.00971	9.76697	9.81907	9.87974	10.5808	12.5654	13.6732	12.8978	12.6183	13.208	15.8437	16.8971	21.3252	22.3133	24.1853	24.6189	24.8103
			4.88614	4.59124	4.49188	4.24952	4.20132	4.85186	5.41237	5.59533	6.37195	6.97596	7.47649	7.75468	7.91128	8.34175	8.41494	8.39479	10.9918	13.2739	24.9481	27.4245	25.3597	24.3321	24.584	24.5976
			1.62963	1.41374	3.25322	4.20227	4.11813	4.48427	5.12655	5.60086	6.15976	7.12363	7.75155	9.55143	9.54917	10.1711	10.1986	11.3148	11.7328	12.6458	13.2236	15.3386	17.0826	19.0026	19.5867	20.8393
			14.2255	13.9168	14.1984	14.7784	14.1457	14.1318	14.4965	19.8851	19.6085	21.2141	21.3996	23.1173	25.5266	28.6291	28.9724	28.5675	28.9272	30.6391	30.6461	32.5149	33.1021	33.1693	34.5445	37.0117
			-1.98488	-2.03251	-2.2037	-1.58847	-1.572	-1.26663	-1.24357	-1.10186	-0.583505	3.0018	3.98421	4.25905	3.94462	3.71945	3.98985	3.86156	3.90632	4.28185	4.18389	4.17522	4.43344	4.40023	4.24036	4.23489
			12.2592	14.6368	15.7737	16.3168	16.4266	13.6819	13.0679	12.8574	13.9562	13.0845	10.6694	9.08006	10.1078	11.3748	10.8558	10.4272	9.64298	13.1468	12.6324	10.4732	12.8581	12.6568	10.6279	10.7546
			-4.05628	-2.70092	-4.24548	-5.49036	-0.293102	1.2013	8.8928	20.3876	24.8023	34.9197	32.1765	28.3133	26.2677	26.0977	25.8141	24.5887	24.287	24.0432	25.0244	22.3391	23.2788	23.3239	20.8699	21.0041
			1.57935	1.78159	2.49073	2.25518	1.23893	1.11841	1.5075	1.47783	1.45898	3.88833	5.26968	8.12364	9.90439	12.7668	18.0742	17.5826	15.422	15.6558	16.5329	17.4821	19.2503	19.3312	19.2293	18.8491
			0.0406693	0.22635	-0.24349	-0.232158	0.692482	5.52239	7.33779	8.38959	8.06858	8.18403	8.89009	11.506	11.9131	18.3176	22.7168	23.5165	25.4958	24.8455	23.157	22.8794	22.1943	21.1081	20.2635	20.1364
			-1.99579	-0.930277	-0.0088269	-0.154572	0.12958	-0.0066267	0.0131808	0.318672	1.42946	1.3529	1.39153	4.11587	5.0871	5.33459	5.9853	5.97987	5.68954	9.26362	9.32441	13.3093	14.4584	14.8279	17.2378	23.3257
			-1.85809	-1.29956	-2.20583	-1.34073	-0.814388	0.578888	0.51958	0.551028	2.77077	2.12542	1.5381	2.13469	3.42437	3.8807	5.67915	8.39454	13.2004	12.705	14.1044	17.4326	22.6986	23.5221	24.4262	25.8411
			-0.877753	0.0361812	-0.244353	-0.0487088	1.83489	2.55032	5.57928	5.80318	5.73736	6.26208	6.39459	6.8756	7.67617	8.50681	9.30835	10.5703	11.1495	11.5054	13.1305	13.0075	13.5437	13.9453	14.6005	17.1281
			31.3084	31.6814	31.0366	30.8801	30.5566	30.4202	29.8737	29.4961	29.4662	29.3395	28.2732	29.2456	30.4864	30.8429	31.361	30.6883	30.6589	31.2783	34.0293	35.6153	35.4456	33.6036	34.3468	36.8659
			3.12647	3.56245	3.41217	2.88273	2.803	2.72446	2.34881	2.386	2.54419	2.37257	4.29759	5.0032	5.22257	4.7797	4.75154	5.11949	6.35644	6.7798	6.76049	6.9597	8.74384	10.0012	11.474	12.9577
			11.353	11.7184	11.821	12.1343	12.6562	13.1436	12.165	11.5773	14.6084	15.0476	14.8081	13.4041	16.097	17.5661	18.2899	19.914	20.3164	20.7543	20.4907	21.0493	21.7371	23.4237	25.8681	25.0168
			1.52021	1.47497	1.72856	1.34023	1.26368	1.60727	1.94662	2.03714	1.83406	1.41493	2.00211	1.9783	2.18414	2.91513	3.10026	3.5417	4.931	5.72089	7.75053	7.90168	7.8653	7.56989	7.17927	7.42065
			1.67993	2.43686	2.99364	3.03372	3.42986	3.11598	3.48262	3.47402	3.35364	4.1344	4.10309	5.06825	6.48263	7.16739	7.00149	6.85293	7.08331	9.21689	8.60708	10.44	11.1874	10.4435	9.45963	12.8883
			4.65306	4.63763	7.04554	7.55722	8.46733	8.12565	10.8274	11.3402	11.5491	11.8634	12.2898	12.5169	12.4975	12.2372	11.7794	11.6334	11.7339	12.1322	11.9501	12.3164	12.3527	12.8434	13.4323	13.7452
			3.24667	3.28528	4.22446	3.91182	4.34893	3.99424	5.32271	5.15862	4.75064	4.95619	4.65477	5.72996	5.73805	6.1457	5.66027	5.65092	5.6434	5.48665	5.35172	5.74523	5.70669	5.46368	5.76744	5.97468
	472M	DMSO	18.3658	20.2007	24.145	33.2337	39.257	52.175	59.1359	67.1298	71.6338	77.0364	74.2253	76.2763	77.4817	76.919	73.6112	76.2455	76.1094	76.2952	73.5832	75.2304	72.2032	73.0974	71.1183	65.2761
			11.8675	11.3666	11.0943	14.2984	13.5892	9.51048	12.4968	14.3458	17.9881	23.0882	29.7924	33.2336	43.9548	49.0872	58.8108	64.7344	68.9565	71.6137	74.818	76.5405	82.905	84.2541	83.8392	83.3819
			7.48402	11.719	19.8045	27.4317	35.5116	40.5574	45.2828	57.3713	57.5988	65.5986	64.8856	62.3301	65.6353	65.9516	60.7988	56.9918	56.4537	58.8802	54.3134	56.9813	58.4297	60.9224	52.735	48.0479
			49.8717	50.8315	50.2355	50.8176	50.5447	51.0647	50.7753	51.6914	51.4896	50.6805	50.3138	50.2308	51.0171	50.7422	52.388	54.7091	58.0459	60.5013	63.1015	65.8233	70.9469	74.4639	75.3615	78.4822
			17.977	19.1382	19.4911	19.9617	21.9317	22.7901	23.4473	23.5871	24.4625	23.8173	25.1436	26.9888	28.6855	29.8248	32.9799	35.342	39.4329	44.1057	47.3389	50.5791	55.4726	58.8997	63.7302	68.1033
			32.1218	35.7598	37.3679	38.4478	38.6551	38.7246	41.5704	42.6187	43.6945	42.9044	43.1662	44.9088	44.4657	50.1166	55.3947	58.8704	60.1876	62.538	64.9539	68.4456	73.926	79.2478	80.7422	81.8788
			-10.0099	-10.0251	-12.1049	-10.3441	-10.3485	-10.5124	-11.8574	-12.2575	-11.6731	-1.5777	6.17821	12.3479	20.8825	14.7468	15.3931	16.367	17.7848	16.5818	16.8516	19.5076	21.5268	20.7408	21.4357	20.9722
			11.7882	12.6701	15.3816	15.724	16.9482	20.4377	24.0366	27.4591	30.0569	32.8244	36.2664	42.9621	48.263	54.0162	58.0998	65.2472	69.1078	70.3021	73.4882	73.5554	76.5885	79.4105	80.8697	80.6772
			49.9655	55.4712	60.1581	63.2457	66.0118	67.9456	70.5067	71.4917	73.7218	74.1268	75.7354	77.472	79.5957	81.3533	83.2853	85.4247	87.7737	87.3404	88.2988	89.1883	90.3376	91.0642	92.1515	92.4671
			-0.71299	-1.09625	-1.4856	-2.32398	-2.2264	-1.66439	-1.45298	-1.5894	-1.78506	-1.45279	-0.0951845	4.49329	9.8955	12.3755	16.9513	22.9071	27.054	33.715	38.4154	43.143	47.9169	54.716	59.3703	64.7019
			4.39553	4.90323	4.24308	4.42037	4.14405	5.0385	4.26807	3.64805	2.91629	1.81821	1.31762	1.41291	0.685047	0.918456	0.42696	0.87673	2.13085	2.67186	3.79708	4.99145	6.38235	7.45048	10.1917	11.6931
			2.80279	1.68839	1.51895	0.160044	-1.22627	-0.114599	-1.08236	-2.97437	-2.56752	-3.37959	-6.13774	-6.29616	-6.62757	-5.79216	-7.56794	-8.58553	-8.80715	-9.30741	-10.216	-8.61486	-10.0758	-10.2197	-11.7665	-11.4339
			-1.64121	-1.87725	-1.80177	-1.97143	-1.42958	-0.506682	0.61435	1.4979	2.40171	2.65704	2.49097	3.34533	3.45615	5.25395	5.20002	5.89923	7.34109	8.95661	11.2582	13.8068	15.2278	20.2185	26.8668	33.4332
			-2.71134	-2.25928	-1.94806	-1.44464	-2.2412	-2.30957	-2.2267	-2.38875	-1.84885	-3.66202	-3.16005	-2.8788	-3.32828	-4.08408	-4.47186	-5.0669	-5.37635	-4.86102	-4.81392	-5.08493	-3.55406	-1.5129	-0.0572452	1.18172
			-6.35406	-5.08402	-6.37682	-6.92567	-5.83633	-5.42745	-3.49422	-2.98874	-2.93418	-0.791444	9.63567	14.0763	16.0011	21.8612	25.3266	27.7588	29.5353	32.6326	36.7461	40.2773	44.7793	51.8306	62.0695	66.6042
			1.74337	1.40294	0.98367	0.687679	0.0964326	0.00201374	-0.737576	-1.38882	-3.53879	-4.21832	-4.78649	-5.05275	-6.87726	-7.65524	-6.95328	-7.43104	-7.52958	-7.48439	-8.20162	-8.7149	-8.57324	-7.23308	-7.44134	-7.16482
			4.32003	5.98097	6.25466	5.17906	4.87711	3.36637	3.94384	2.57196	2.19693	-1.29335	-1.41084	-2.48946	-1.67809	-2.16288	-3.08505	-3.99214	-2.52725	-3.12533	-1.70058	-1.50063	-0.383381	-0.743392	-0.635443	0.734557
			26.3325	33.1917	38.0605	40.8721	44.8653	47.605	52.376	52.1067	54.2831	55.6828	59.5396	60.6203	61.0501	60.3368	59.7066	60.4789	59.9353	60.2807	57.8733	58.781	59.1688	59.2177	58.247	56.2927
			13.8845	15.5214	18.1732	19.3898	21.7297	24.8628	27.0842	30.4013	33.5785	34.8939	37.1609	40.0284	42.2491	42.8942	45.3017	47.8476	51.1431	55.9406	63.1265	73.7389	83.6992	91.1289	96.0442	97.903
			7.18576	8.75324	9.30818	9.79655	10.0287	10.9256	11.4646	11.6429	11.9558	11.3245	11.6034	11.1611	11.1204	11.0389	10.8916	10.5741	10.3397	10.2861	11.0969	11.0067	11.6709	13.0463	14.7556	16.175
			-0.182072	-0.744967	-0.533625	-1.56982	-0.548048	-0.217627	-4.19391	-4.21866	-2.4665	-2.69208	-1.26485	-0.56426	1.44908	3.58642	6.57421	6.76123	7.50999	8.14406	9.31318	12.4091	13.9463	13.2221	16.9607	21.7954
			4.62273	4.64418	5.28209	3.63677	2.43145	2.05898	1.56286	1.64347	0.688014	3.27219	3.33725	3.4574	3.08189	2.44038	1.6754	0.434784	-0.563128	-0.089375	-1.49829	-2.15258	-3.14557	-3.32898	-3.78785	-4.96843
			-3.05807	-2.78701	-2.09291	-2.14057	-2.34818	-2.13004	-2.31191	-2.79104	-2.9827	-2.9929	-1.79645	-1.8904	-1.83981	-1.3708	-0.248926	0.351435	1.90534	3.86499	4.59217	6.41937	7.43915	9.03186	10.7004	13.9247
			4.51438	6.06258	6.17543	6.72673	7.45553	8.80821	9.71545	10.4667	11.4566	13.3559	14.6683	15.9711	16.9554	19.0052	22.2449	23.5111	27.0022	30.1673	32.9749	35.7737	38.2383	40.1596	39.4255	41.8088
			-5.64453	-5.67037	-5.56899	-5.51705	-3.52673	-2.32028	-1.62441	-1.08345	-1.55203	-1.95352	-1.82569	-2.01611	-1.88269	-2.5254	-1.94582	-2.37704	-2.4987	-1.89404	-1.74627	-1.67335	-0.608794	3.03582	5.68525	9.64639
			-9.71659	-10.1663	-10.4119	-11.5197	-11.6474	-11.873	-12.3386	-13.2242	-13.824	-14.6031	-14.7293	-14.617	-15.3218	-16.2123	-17.0364	-18.3387	-18.6641	-18.9394	-19.2022	-19.2366	-19.3923	-18.2607	-18.1991	-17.5548
			1.00502	2.31464	4.96959	7.1725	7.32026	7.8255	7.2123	9.07503	10.5891	12.4022	12.7231	13.8939	14.2497	14.3886	16.1973	17.1304	19.0406	20.1833	21.6156	24.7876	26.632	30.3606	33.0496	35.9428
			2.08302	2.55893	2.79952	2.54721	2.9157	2.54826	2.5178	2.0426	1.62353	0.908591	1.0379	1.21562	0.128044	0.0716503	-0.501196	-0.779711	-1.7925	-1.57037	-2.03305	-2.17503	-1.48672	-0.0980105	1.52146	1.84991
			-5.50389	-5.98372	-6.11391	-6.35766	-6.15347	-6.19984	-6.4399	-6.77779	-7.00173	-7.40264	-6.46707	-5.56342	-4.95085	-3.31114	-0.884261	2.43498	5.63906	9.82308	14.9469	22.1171	29.3676	38.9056	48.5366	55.6964
			-8.46242	-8.93525	-8.9667	-9.7638	-9.77986	-10.4539	-11.1973	-12.1825	-13.2076	-13.971	-12.9531	-12.675	-12.009	-11.6103	-9.91623	-9.45188	-7.07962	-3.06172	-0.343355	4.48069	8.30086	15.9647	20.496	23.1794
			-3.55278	-3.15619	-3.62888	-4.29103	-3.63513	-3.37125	-3.11919	-3.96843	-4.36855	-4.90357	-4.91248	-5.74086	-5.75073	-5.55684	-6.75121	-7.28879	-4.52799	-7.66666	-5.14997	-3.35536	-1.63362	0.154697	2.46899	6.43158
			-11.1208	-12.3153	-13.19	-14.3166	-14.3979	-15.2436	-16.1271	-17.4048	-18.2124	-19.5056	-19.7121	-20.2692	-20.9641	-21.5665	-22.0714	-22.5491	-22.7359	-22.4303	-16.1073	-13.7898	-13.0802	-9.95417	-9.32261	-4.69103
			16.611	16.9659	16.9795	16.7601	17.391	17.7019	20.047	21.6127	24.6337	29.5343	37.5161	43.4586	51.1394	56.5061	66.0285	70.2559	72.8488	75.9013	78.1842	77.1773	78.4185	78.7822	79.1293	77.8719
			4.09372	4.01784	3.25975	1.96987	1.65129	1.66916	1.64871	1.00301	0.796482	0.711985	1.07647	1.37808	1.46369	1.52011	1.83069	2.59846	4.39697	5.40264	7.94483	13.9332	19.741	25.6481	35.1228	42.977
			6.30237	6.30169	6.94485	7.16541	8.12165	9.7372	10.5877	10.9358	12.4814	16.1009	16.9752	18.4829	22.1084	29.5034	38.7967	50.9803	62.7613	71.8951	79.9726	87.1325	91.4029	94.2803	95.5349	95.7752
			-7.27831	-7.55498	-6.543	-7.42272	-8.43898	-9.69163	-10.1027	-11.4266	-12.0456	-13.4349	-13.5866	-14.0886	-14.1233	-13.5668	-12.3346	-11.4301	-9.74766	-8.71952	-9.71325	-7.1898	-5.23003	-2.17822	-0.684452	-0.103489
			12.8021	13.5691	14.3367	14.0193	14.7889	15.1341	15.4413	15.6179	16.2273	16.9475	18.9701	22.01	26.6171	33.6467	43.3089	55.9149	70.3633	83.1191	92.1293	97.1579	100.216	101.467	101.834	101.49
			-1.83637	-2.39945	-1.64928	-2.41686	-2.24931	-1.79943	-1.98201	-2.40734	-0.894711	-0.487719	0.888417	2.31493	4.40903	6.34258	9.70897	13.5057	17.8876	26.3976	36.0318	45.9002	53.3672	57.9183	64.0995	72.1511
			-5.62466	-6.18516	-6.53892	-7.72157	-8.09036	-8.06157	-8.91751	-9.99018	-10.885	-11.9649	-12.517	-13.0837	-13.7789	-14.1712	-14.2942	-14.71	-13.7097	-13.3748	-15.1114	-13.7877	-11.4977	-8.49532	-6.11674	-0.0497485
			2.05392	2.42604	2.39683	1.41991	1.64656	1.28371	0.818891	-0.0274509	-0.592412	-1.57653	-0.90868	-0.374703	0.303861	3.1226	4.53727	7.55636	11.0776	19.8171	28.3154	33.5296	40.0437	45.1182	49.8936	52.5361
			-12.0263	-12.803	-13.2744	-13.5907	-13.6245	-13.0328	-13.7265	-13.9562	-13.9493	-14.0116	-12.3407	-11.5119	-9.82738	-7.67668	-4.40772	-1.02609	2.80126	7.2821	12.7287	18.3878	25.9731	38.1768	41.1127	46.1082
			-8.49478	-9.80068	-10.9004	-11.5763	-11.6253	-10.0321	-9.74036	-10.3706	-4.27159	0.373884	2.63538	8.18442	9.62672	15.9957	16.9623	18.3194	18.9822	23.6978	24.0602	25.4196	26.1539	24.917	26.155	23.5124
			-13.7232	-14.774	-13.0153	-9.09623	-5.67588	-8.20085	-7.73952	-9.93479	-11.2063	-12.3642	-7.8091	-6.71103	-7.70715	-11.1338	-10.6165	-12.4233	-13.3226	-13.7295	-13.2541	-13.9989	-12.1664	-8.02201	-5.97833	-3.02249
			7.98647	7.81682	7.63913	6.59194	8.3919	9.95432	13.3099	14.2715	16.8044	20.4651	24.717	28.694	33.0447	38.024	43.9608	50.1568	54.383	57.895	59.8559	62.6741	66.8356	67.433	70.1728	71.2258
			-4.45507	-4.85995	-5.10344	-6.06748	-5.97011	-6.35695	-6.20032	-6.63381	-6.66297	-6.82205	-6.44885	-5.79942	-4.77454	-3.68942	-1.97999	0.0706253	2.91878	6.37643	10.3189	14.8464	21.0243	25.3134	29.5953	32.2781
			14.596	14.9889	13.9089	14.3677	14.4861	14.782	17.086	18.7328	21.0948	23.2291	28.2407	32.6909	41.1132	46.24	53.5235	57.2501	67.7776	70.7878	73.4705	74.5259	76.8351	76.5654	77.4524	76.0159
			5.72858	3.1971	2.12089	1.05072	0.851951	0.0473401	-0.412297	-1.63813	-1.71402	-2.39939	-1.98435	-2.08102	-3.82369	-3.12191	-1.85624	-1.54113	0.581497	1.32146	1.83697	3.41807	6.85122	13.7212	15.574	16.2793
			-13.2377	-13.8455	-13.4215	-13.3138	-12.7976	-14.6611	-13.6517	-14.5029	-13.8928	-14.355	-15.0114	-15.0288	-14.8114	-14.4831	-13.4039	-11.3981	-3.75803	-3.18058	0.139769	-0.408882	-1.97215	0.406985	-0.129983	1.2224
			10.9724	8.97011	8.5271	8.79162	8.28936	7.17435	9.24642	7.99903	7.90865	5.77984	6.43619	5.50888	6.22957	5.57141	6.18081	10.3108	9.71634	10.0161	10.5993	13.5067	20.4619	25.6279	28.6641	31.9261
			2.83781	1.93595	0.861067	0.209132	1.6949	1.75709	1.2856	1.03729	1.23767	1.42771	3.55684	5.46693	8.4308	11.4649	15.6624	22.2304	26.4735	33.3645	39.3254	50.4569	59.4051	65.936	72.7198	77.3385
			3.30787	3.68239	4.48133	3.61487	3.69877	2.9099	2.66793	1.33125	1.02504	0.319332	0.243845	-0.303185	-0.817427	-2.23114	-3.00081	-2.23782	-3.18812	-3.47943	-0.753742	0.329294	1.32263	3.5035	5.34195	8.8401
			2.37497	2.63276	2.94198	1.89115	0.824603	1.11168	0.298502	-0.925387	-1.82757	-1.16242	-0.189861	0.199818	-0.291511	2.2468	4.58218	6.92955	12.3317	17.4598	26.7568	35.3319	46.3117	58.1978	69.8898	80.1669
			0.0318891	0.773094	0.355244	-3.00994	-2.92581	-2.03425	-1.49133	-2.84562	-2.53539	-2.66609	-2.81385	-5.08312	-6.57822	-4.65116	-4.96291	-5.92233	-4.24134	-3.26525	-1.6275	-0.376723	0.963128	4.05618	6.3573	9.18483
			-3.56217	-3.41632	-3.94538	-4.05165	-3.36557	-3.44482	-4.07526	-4.60993	-5.11439	-5.76104	-5.67598	-5.44203	-5.77464	-4.87557	-4.00749	-3.43437	-2.95846	0.546982	1.23286	2.74499	5.02467	8.20799	13.5436	16.1768
		SN34960	-5.57189	-4.04422	-4.32619	-4.01325	-2.49179	-1.77824	-3.36697	-2.02378	-2.39072	-2.44307	-3.86005	-2.40497	-2.89537	-1.39213	-0.981899	3.82756	6.09439	5.52347	10.0295	8.90304	7.97558	7.4324	5.56105	4.12769
			14.3315	16.0876	18.0576	19.0654	19.6847	20.6285	21.9871	22.4317	22.3838	23.1102	25.8845	27.7454	30.8293	32.5938	34.6664	37.4516	40.4682	44.5662	46.6928	49.2957	53.0015	54.7941	57.795	58.9909
			-4.67595	-6.52041	-7.26238	-9.28865	-9.7569	-10.2301	-10.7103	-11.3779	-12.4812	-12.981	-13.3488	-12.8166	-13.4768	-14.5424	-15.2518	-16.1891	-16.5635	-15.8019	-16.126	-15.3183	-16.2406	-14.7847	-15.2441	-15.2195
			14.7708	16.4095	16.1138	15.4843	14.6103	15.9965	15.8709	15.0783	15.0911	19.1746	18.6839	18.4481	17.2572	17.0638	17.2007	16.4134	16.8726	16.4034	17.0959	17.4862	18.4765	20.7765	23.2918	25.6752
			6.65227	7.371	9.20746	7.91531	7.93202	8.57719	9.01144	8.78348	9.06498	8.08236	8.04579	9.17409	8.89062	10.0563	11.3199	11.1861	13.1746	13.9885	14.305	15.4074	16.4399	18.6275	20.4084	22.9096
			3.16906	3.89467	4.59015	3.7595	5.12244	5.80669	7.17646	7.42245	10.2896	11.4636	12.1322	11.3293	9.66699	14.7055	17.4651	16.533	18.3712	16.7457	16.165	15.5935	14.7834	16.3528	15.9415	15.4608
			-4.58011	-5.08533	-5.35463	-5.73671	-6.11539	-5.96188	-6.29515	-6.4944	-6.9015	-7.95496	-8.62475	-8.9933	-9.49812	-9.46728	-9.46028	-9.07921	-9.06132	-9.39141	-9.12909	-9.04087	-8.40469	-8.43651	-9.12246	-8.94186
			7.96576	7.14254	6.7745	6.10184	5.88638	8.62113	9.73888	10.8636	11.183	13.9946	13.7904	14.2752	15.0546	19.6615	22.6502	27.0461	29.0715	30.3125	32.3448	32.2557	32.8556	35.9741	38.4586	39.9825
			-5.63619	-6.16301	-6.03877	-7.61995	-7.75248	-7.31734	-4.31817	-2.78254	-2.16679	8.73084	10.7242	19.9757	32.3122	34.2648	44.1984	51.0485	52.0947	53.9601	56.3867	58.5144	59.1244	58.3134	55.9303	54.786
			-0.73872	0.0266493	0.31219	0.482445	1.10745	1.71039	2.27717	2.11129	2.41357	2.98702	3.51209	3.72853	3.8118	3.70315	3.56986	3.11065	3.09972	3.68063	4.47523	4.907	6.08982	8.38331	10.4031	11.7154
			-9.58527	-10.0731	-10.8609	-11.9038	-11.8943	-12.1845	-12.8505	-13.4352	-13.8222	-14.2785	-14.4031	-14.4816	-14.8718	-15.3479	-14.9318	-15.4629	-15.1916	-14.6808	-13.7152	-12.5072	-7.24729	-6.38862	-6.51298	-6.91666
			-0.872316	-1.00654	-1.01987	-0.801378	-1.13486	-1.59797	-1.86254	-2.46958	-2.87403	-3.65453	-3.63156	-3.75558	-3.12816	-4.07066	-4.65564	-4.83029	-3.5084	-2.57231	-1.84484	-0.765224	0.543276	1.97761	4.24612	5.53328
			-2.04471	-0.564986	-1.36049	-2.07479	-2.39767	-3.04983	-2.93799	-3.41407	-3.73384	-4.21465	-4.06869	-4.25161	-4.26901	-4.63252	-4.57505	-4.17409	-4.49329	-4.01718	-3.98472	-2.08682	-1.18887	-1.51965	-0.376089	0.557168
			4.46728	5.18628	4.54265	3.79985	3.88669	3.53874	3.09504	3.88664	2.92939	2.24842	2.54744	7.2571	7.61028	8.46686	11.7902	17.734	18.076	21.4384	19.3289	25.7821	25.7486	25.7231	27.0254	26.5759
			-6.86141	-7.43846	-7.53079	-7.97717	-8.49306	-7.14345	-8.19898	-9.56463	-9.64972	-8.75743	-5.24451	-5.56125	-6.51101	-6.29553	-3.86256	-3.55456	-0.786436	8.05358	12.0127	23.0682	33.0412	41.0991	41.8739	42.4315
			9.47435	8.52782	10.4014	8.56998	10.5401	11.0153	11.8803	11.394	11.235	10.5026	11.3918	11.4903	12.8615	13.1835	13.0601	12.9749	12.7292	13.6814	13.2363	15.0528	16.8901	18.2034	20.076	20.4125
			6.21395	4.47192	5.16183	5.18496	5.87841	5.95123	11.6877	11.8674	12.6097	15.1745	17.0462	17.3992	19.4098	19.3212	22.8412	22.9419	22.243	22.4613	22.588	24.3068	27.4224	27.7562	29.0219	27.4774
			12.1814	12.5783	13.1896	12.863	13.1903	13.4558	13.6883	14.2958	14.9301	14.6757	15.4181	17.185	17.7769	18.8004	20.2909	21.2427	22.4323	23.4377	27.0785	29.1765	32.6615	35.4133	38.8329	42.1214
			6.48456	7.60148	8.17149	8.62545	10.1772	11.3714	13.5754	15.4641	16.7787	17.1776	19.6066	21.2982	22.392	24.4308	25.3323	26.4542	27.6149	29.2401	29.9149	32.4612	35.019	37.1867	40.5358	43.3984
			17.9075	22.3631	24.544	28.1303	30.6223	33.6277	35.9543	37.6771	39.3098	40.6027	42.6299	45.2723	46.7241	49.1377	50.2736	52.6205	54.1426	56.4927	61.492	64.1342	65.5181	66.9903	68.1468	69.2556
			-7.97549	-10.5802	-11.3233	-12.6183	-12.0355	-11.4332	-18.9812	-19.3081	-20.1298	-21.0325	-23.4834	-24.796	-25.5631	-26.2505	-27.2597	-28.7489	-29.2199	-30.1463	-31.3406	-31.3171	-32.0443	-32.742	-34.4753	-36.2629
			-11.5332	-12.7903	-12.8514	-12.9814	-12.6681	-12.9974	-7.86888	-8.28783	-8.82738	-6.3949	-6.24933	-6.23393	-4.57509	-0.957487	-0.131415	0.0105096	0.124095	1.35672	0.77798	0.761226	4.23452	8.4182	8.16362	7.11086
			-13.7758	-14.4121	-15.4785	-16.5376	-17.0857	-12.3025	-12.8125	-13.9119	-14.3574	-15.6204	-15.8371	-16.5257	-16.0262	-17.2006	-17.9644	-9.29571	-10.3486	-10.2228	-11.6986	-9.71642	-11.302	-13.5996	-14.1675	-17.0748
			-4.18205	-3.57662	-3.88063	-5.56256	-6.40282	-6.45673	-6.56237	-7.55061	-7.1756	-4.7979	-2.74196	-0.0005241	-1.69085	-1.96329	-2.02869	-3.14296	-1.2105	1.73195	5.40468	6.16159	7.59356	14.9927	15.8282	19.4905
			7.28636	6.72755	8.29701	8.16318	9.03462	11.5553	10.3394	6.91197	4.77513	4.99507	7.06694	5.48752	3.23889	-0.115904	-2.50793	-3.41133	-3.77302	-4.00933	-4.12732	-4.47011	-5.44126	-6.3543	-7.20825	-6.32665
			-6.02519	-7.53424	-8.88757	-11.4355	-10.8243	-8.27957	-8.37456	-9.1161	-9.82518	-10.5386	-10.5649	-12.0473	-14.0999	-14.4672	-15.4725	-17.8199	-18.243	-19.3064	-19.9139	-24.7518	-24.7573	-23.9475	-25.0872	-25.4878
			8.47052	7.08587	7.68012	7.77365	8.15507	10.299	14.6354	15.352	15.9377	18.9409	20.835	21.7246	23.767	24.3732	28.4473	28.0203	29.1843	29.0974	30.5018	31.9095	34.5005	35.4289	35.7854	34.3558
			-9.36954	-10.3589	-10.7538	-12.176	-12.9034	-13.5511	-14.7636	-15.719	-15.0259	-15.7197	-14.9996	-15.9751	-18.031	-18.1039	-15.9153	-16.4719	-16.4567	-16.4408	-17.5301	-18.6408	-19.0104	-19.3409	-20.7031	-22.5177
			-1.1299	-0.928652	-0.781388	-1.96877	-0.0276581	0.0626455	-0.475009	-0.534723	-1.14878	-1.8525	-1.27924	-1.68483	-1.75983	-2.86737	-3.12813	-3.21466	-3.74024	-3.002	-3.64371	-3.87441	-3.99888	-4.5961	-5.88969	-7.81783
			-13.8576	-14.9055	-15.8848	-17.0696	-17.6376	-18.2896	-19.1838	-20.3081	-1.70985	-2.24746	-2.30852	-2.85277	0.906772	4.83224	9.66471	9.77578	12.47	14.3208	14.6137	13.2113	12.3688	10.979	9.75958	7.52605
			14.4366	13.2271	12.31	12.2015	15.217	13.1501	10.8876	9.24964	7.9658	7.20352	6.78154	5.90761	4.85114	8.4494	8.09294	6.86046	5.46057	5.06142	4.32899	3.33072	3.65021	3.69974	2.5729	2.32652
			-15.7389	-16.7619	-17.9111	-17.9302	-16.2751	-16.3433	-16.193	-16.8722	-16.6294	-17.2051	-16.4475	-16.2467	-16.0917	-16.1672	-16.174	-13.2732	-11.8745	-12.0104	-12.9124	-12.461	-10.7897	-10.9123	-7.42975	-9.00248
			-12.3326	-12.0343	-9.36098	-7.42673	-7.95847	-8.0061	-8.61306	-9.2766	-9.31712	-8.77018	-8.36212	-8.16243	-8.2762	-8.44575	-9.58961	-10.9552	-11.9696	-11.963	-12.9831	-13.3399	-14.1561	-12.1266	-11.6306	-10.592
			-1.41801	-1.17864	-2.31157	-3.85101	-3.75411	-3.55805	-3.34351	-1.85609	-1.94737	-1.18486	-1.1101	3.04759	4.03861	6.89037	10.6269	11.9138	17.1574	17.4528	16.9745	17.6159	18.2328	22.4622	24.0401	23.8907
			-0.331097	-0.829939	-0.256499	0.531896	1.8772	2.08327	1.86608	1.43212	1.07724	0.289459	1.0653	1.33795	0.998921	1.72183	2.48028	2.35937	3.36191	4.39633	6.37005	8.59911	10.5811	13.4121	14.8764	20.9388
			-9.22826	-10.382	-10.6913	-9.80704	-10.4431	-10.9242	-11.5093	-12.5235	-13.0933	-14.1865	-14.3373	-13.5611	-13.7979	-14.4135	-15.2068	-16.768	-17.6363	-19.3224	-20.1496	-20.9635	-21.6488	-22.3066	-23.9829	-25.4185
			-6.25714	-6.32283	-6.17255	-6.8425	-6.61194	-6.45318	-6.81525	-6.95891	-6.77978	-6.87919	-6.77342	-5.73123	-4.9919	-4.9284	-3.5045	-2.65508	-1.48219	0.470621	2.16137	4.46964	7.24816	10.9157	14.2436	17.6166
			0.50387	-0.565834	-0.351519	-0.455471	3.08354	3.12413	3.48302	4.54458	3.69491	6.40241	7.3016	7.76539	8.70636	11.3465	9.88373	11.1802	10.9493	9.75406	7.58819	7.0269	5.19793	4.49042	2.56446	3.93521
			-9.89716	-10.6067	-11.4695	-12.3304	-9.41135	-9.73449	-10.6422	-11.6558	-11	-12.1838	-12.848	-12.5024	-12.6471	-12.197	-13.4365	-13.9845	-12.961	-13.1605	-12.4869	-13.5993	-12.423	-14.5635	-15.6966	-16.8271
			-11.2127	-12.4699	-13.3611	-14.3691	-14.9321	-15.5489	-16.1962	-16.9943	-17.901	-19.0597	-19.2569	-20.0297	-20.8674	-21.6495	-23.1634	-24.6235	-25.4549	-26.2705	-27.3908	-28.0696	-29.2865	-29.4771	-28.5624	-29.8988
			-13.5985	-15.0052	-15.8028	-16.9256	-17.6601	-18.4215	-19.1773	-20.5376	-21.5828	-22.1995	-22.735	-22.8885	-24.2832	-25.2755	-26.3865	-27.9349	-28.9614	-29.5587	-30.8444	-31.4959	-32.4446	-32.6973	-34.2759	-35.9456
			-5.49222	-11.3892	-11.5965	-13.8597	-13.5445	-13.7272	-13.9637	-15.897	-16.4455	-16.6734	-12.04	-12.4293	-13.6985	-6.67018	-3.46976	-2.53295	-3.10547	5.15772	5.51237	10.7185	19.1265	21.2165	17.733	15.4831
			-5.64307	-6.77383	-7.7735	-7.54362	-8.12023	-9.23785	-10.208	-10.4444	-10.7499	-11.9107	-11.2306	-10.0054	-8.84473	-9.93694	-9.83687	-11.3602	-10.0033	-7.94184	-8.46093	-19.7007	-20.4324	-19.5205	-17.2375	-15.4458
			-10.1673	-11.4972	-12.9414	-13.1277	-12.7187	-13.7173	-14.6735	-15.5402	-15.1526	-17.0731	-17.0813	-17.513	-18.2468	-19.0302	-19.4992	-19.7466	-20.4869	-21.1829	-22.2056	-21.8566	-22.272	-22.6913	-23.3329	-24.8994
			-13.89	-14.9763	-15.7028	-15.703	-16.6439	-17.3835	-18.1828	-19.0562	-20.2056	-21.4333	-21.1842	-21.7529	-22.9614	-23.859	-24.0008	-25.549	-26.3431	-26.9249	-27.7587	-27.4487	-27.4918	-26.9885	-27.4627	-28.1661
			-9.09048	-10.2073	-10.6915	-11.5971	-12.1905	-11.9342	-12.4133	-13.0424	-13.584	-14.1842	-13.911	-14.4899	-15.1148	-15.8249	-15.6801	-16.548	-16.9442	-14.4214	-14.5476	-14.4255	-13.9224	-13.6026	-13.0144	-12.802
			-2.78328	-3.52102	-4.04789	-4.80396	-5.46352	-5.49551	-6.07223	-5.62548	-5.63433	-6.59779	-6.3988	-6.85264	-7.67564	-8.02042	-8.65865	-9.60641	-10.2892	-10.6393	-10.2033	-9.42731	-8.79329	-7.45071	-7.59274	-8.46077
			-4.78734	-2.15409	-3.36999	-4.37664	-4.4394	-4.76464	-5.26767	-6.48077	-8.1	-9.90886	-9.09218	-8.47808	-9.08054	-9.17809	-10.7172	-11.962	-12.0928	-11.424	-6.17568	-6.45737	-5.91502	-6.61319	-7.32671	-8.25619
			-0.56001	-0.171029	0.278792	0.504546	0.380253	0.854994	0.427482	0.462409	0.956564	0.216115	1.32428	1.75117	1.85299	1.96404	2.22953	2.19845	3.80666	3.88656	4.19642	3.99893	5.28256	6.22131	7.02708	8.28629
			-9.0853	-10.2558	-11.1213	-12.2764	-13.0949	-13.7477	-14.741	-15.8402	-16.749	-17.9807	-18.4086	-19.3368	-20.3485	-21.3431	-22.2445	-23.5707	-24.3187	-24.654	-25.7597	-26.0307	-26.5874	-27.0574	-28.2562	-29.3083
			-10.6538	-11.6648	-12.0957	-12.9183	-12.9941	-13.1743	-13.5102	-13.5995	-13.8897	-14.6656	-11.8378	-10.9774	-11.854	-12.6665	-11.5606	-10.2084	-10.7745	-10.3441	-8.50262	-8.46178	-7.69226	-8.03212	-9.06561	-9.67366
			-2.94416	-2.89383	-2.53537	-1.97883	-1.74117	-1.19756	-1.08438	-0.629439	-0.192116	-0.825784	-0.0638552	0.0655024	0.064745	0.388031	0.589543	0.891284	1.1916	1.88578	2.89471	5.10241	6.50957	8.99131	9.91475	12.236
			-7.58826	-8.24353	-8.29039	-8.92621	-9.15558	-9.47894	-9.72962	-10.61	-11.173	-11.4789	-11.4137	-11.6199	-12.0085	-13.1901	-13.7029	-14.5508	-15.2226	-15.6378	-16.4027	-16.7865	-17.5984	-18.3506	-18.602	-19.3747
			-5.30557	-6.17282	-6.94384	-7.86534	-8.35694	-9.91481	-10.4588	-11.5266	-9.94597	-10.9566	-11.0518	-12.7014	-13.43	-14.3897	-15.2579	-16.4155	-18.8199	-19.7014	-21.0062	-21.8001	-22.989	-23.7587	-25.786	-26.6809
			8.47189	8.41816	8.25234	6.77264	5.98932	6.01413	5.18578	4.45757	3.87277	6.31869	7.94345	7.96167	7.26148	6.29487	6.05732	3.64531	6.36894	7.52415	7.19918	7.21946	10.7808	16.2729	16.0218	19.2584
			4.0934	3.89779	3.34169	2.76913	2.57504	2.48166	2.75185	2.05872	1.40207	0.397818	0.54714	0.107543	0.562422	0.302451	-0.144248	-0.236414	-0.0186563	-0.319451	0.809993	2.05422	2.10716	2.28776	1.88751	2.87685
		C20	-12.4041	-14.8305	-15.7289	-16.2278	-17.0065	-17.0075	-17.759	-16.3544	-10.3005	-6.79415	-5.52529	-0.638898	-1.81338	-5.51373	-6.11091	-5.2576	-1.25019	7.31678	9.60475	8.5626	10.8512	11.9558	19.4039	14.3476
			-4.53296	-5.46145	-5.45193	-5.79005	-6.3593	-6.8932	-6.19802	-6.13827	-5.85103	-7.16956	-7.3601	-7.59083	-7.52623	-7.24468	-5.96707	-5.19997	-4.76864	-3.08306	-0.614682	0.799286	3.64716	5.91812	8.95378	11.1475
			-5.13558	-5.79565	-4.89465	-5.8989	-4.10001	-3.05931	-0.947784	6.53398	7.76731	10.3163	13.3324	11.826	16.4737	15.4134	17.1142	17.4944	15.9041	17.8542	15.9057	15.2464	14.3212	12.5194	9.64412	8.72653
			-12.1307	-12.1732	-12.4484	-13.4411	-13.4128	-13.104	-13.517	-11.948	-11.4094	-8.28985	-4.12282	-1.58113	1.11669	5.42397	9.32477	13.9199	23.1289	24.2452	32.5707	39.5898	44.7512	50.0972	55.5559	56.3459
			-8.36745	-4.99351	-4.47436	-5.9196	-5.20495	-5.5006	-5.89032	-5.82022	-6.48174	-5.40237	-3.29952	3.32473	5.09087	9.78345	19.6091	24.9262	30.6295	33.7228	35.9021	38.3518	38.0405	40.7483	39.4999	37.87
			61.0325	62.7832	65.2713	66.7208	67.8045	69.0715	69.8362	76.1711	77.8694	82.4563	85.4274	90.4929	92.1246	93.1595	96.0875	96.9487	97.9289	98.3541	97.1779	97.2997	96.9649	95.07	95.2	93.207
			-12.239	-13.2333	-14.0161	-14.6573	-15.4997	-15.97	-16.6958	-17.5878	-17.8714	-19.0366	-18.8576	-19.4433	-20.2698	-20.9341	-20.8689	-21.7045	-21.5318	-21.4784	-22.2606	-21.8889	-21.227	-21.1424	-22.0981	-23.2808
			3.16831	2.73804	4.03541	2.66042	3.12556	6.90257	10.2426	11.059	14.4474	15.3782	20.6209	25.1217	27.5172	28.5013	33.3994	35.4938	35.3719	47.9146	50.387	53.3909	50.1845	49.0499	45.7368	43.3891
			-1.71203	-2.04445	-1.57304	-2.13328	-2.3166	0.678217	1.21008	1.53501	1.7905	1.42706	2.60151	3.0435	4.00564	5.45759	6.99909	7.50006	7.14389	8.3504	7.90244	10.05	10.9769	11.6692	12.1942	12.9602
			-5.77709	-5.23662	-4.74747	-5.28832	-5.04047	-5.54144	-5.50935	-7.27346	-7.41356	-6.25112	-5.84891	-6.01517	-7.37728	-10.0947	-10.4994	-12.0646	-12.3354	-12.9109	-13.1053	-14.1906	-15.3016	-14.0932	-13.8698	-14.9374
			-8.90592	-9.70642	-10.5726	-11.5341	-11.9653	-12.6484	-13.2877	-14.4128	-15.1954	-16.5049	-16.5466	-17.7315	-18.7904	-19.873	-20.3813	-21.7286	-23.7288	-24.3667	-25.0372	-25.9129	-26.9879	-27.5577	-29.1467	-30.9996
			32.0248	33.0411	35.7699	37.1159	38.5933	40.0852	41.3477	46.1488	46.5155	49.3208	49.3277	52.0702	50.5105	50.9009	52.4511	51.8873	52.3115	50.3826	50.0519	50.5598	50.422	51.2188	52.1241	51.4179
			-9.64145	-10.3707	-10.847	-11.217	-12.4666	-13.2505	-14.1291	-15.2853	-15.5096	-16.8712	-17.2994	-18.4371	-19.1307	-20.0852	-20.7961	-22.0787	-23.0358	-24.0161	-25.405	-26.3577	-27.5088	-28.0744	-29.6403	-31.4406
			-2.55665	-2.79965	-2.83145	-3.47038	-3.78136	-3.96698	-4.7826	-6.19743	-7.65314	-8.33671	-8.34452	-8.70432	-9.09351	-9.2159	-9.15826	-10.0786	-10.5185	-10.5727	-10.9384	-11.1132	-10.4252	-10.0144	-10.6298	-12.2128
			0.552648	-2.42577	-1.22735	-0.72827	-2.37816	-4.19095	-5.55376	-4.9844	-8.39228	-9.97339	-11.9512	-13.6145	-13.9333	-16.2074	-13.9565	-15.6202	-16.86	-16.7298	-18.7299	-21.7092	-23.062	-21.9648	-23.1744	-25.8232
			-0.0165497	-0.653114	-0.674568	-1.43092	-1.26363	-1.29726	-1.68757	-2.22636	-2.66077	-3.76439	-3.69619	-3.74862	-4.25288	-4.99402	-5.4162	-6.28932	-7.37713	-8.05154	-8.77716	-9.10784	-9.69843	-9.93439	-10.6926	-11.1651
			-2.98313	-3.23293	-4.35546	-4.9947	-4.99907	-4.94264	-5.67569	-6.99218	-7.73533	-8.45077	-7.92274	-8.69732	-9.18847	-10.0182	-9.90226	-12.2862	-14.0263	-14.6065	-17.5701	-18.4262	-17.9587	-18.3445	-18.975	-20.7615
			-12.486	-13.0069	-12.8284	-13.339	-13.0166	-14.0302	-13.6288	-13.3506	-9.32024	-8.89958	-4.94179	-3.37513	-5.40366	-7.83503	-7.13187	-6.78048	-2.26634	1.20936	3.92406	2.27353	1.86358	3.96578	-0.83701	-5.2354
			10.2907	11.8033	12.9991	12.6568	14.2286	14.3582	13.7357	14.5058	16.1088	17.2154	17.7392	18.0144	18.8248	19.8183	21.0048	21.4207	20.9269	22.8022	24.0268	25.4605	26.7929	29.5801	30.4131	31.5543
			-3.19932	-3.51793	-3.59356	-3.7653	-4.41098	-3.41153	-2.63249	-3.39603	-2.92969	-2.22698	-0.432691	-0.0891852	-0.581523	-0.55733	-1.60655	-3.19353	-2.93754	-3.26836	-4.4606	-4.52321	-7.94855	-5.85656	-6.807	-7.02665
			-4.61902	-4.46106	-4.16762	-4.58208	-4.03845	-3.71477	-4.33986	-5.43526	-6.31542	-6.93353	-7.48725	-8.14742	-8.76165	-8.96364	-9.33422	-10.5102	-11.5417	-11.8176	-12.3863	-12.0832	-12.0817	-12.0915	-11.996	-11.5245
			-1.81045	-1.76989	-0.642428	0.368152	0.640862	1.33247	2.15197	2.8417	3.56757	3.87129	5.21996	6.7515	7.0813	7.47923	7.38176	7.59119	8.61701	8.96088	8.58914	8.6585	7.56975	7.90778	7.85718	5.92332
			3.10675	2.52871	3.5017	2.93341	3.30692	5.08317	5.54027	7.33728	8.4056	9.39244	11.4874	12.8191	14.4968	16.4861	19.9474	22.8266	24.2301	26.7791	28.8931	27.9519	29.6307	31.7444	31.7755	32.0776
			-9.17404	-9.5974	-12.8853	-13.3447	-12.8216	-12.2843	-13.0891	-13.2583	-12.4847	-12.316	-12.2447	-8.22581	-8.57431	-8.01744	-9.61728	-12.2511	-12.2467	-13.4833	-15.8757	-15.3804	-14.8327	-14.7823	-16.2322	-18.2721
			-1.96393	-2.57481	-3.00552	-1.83919	-2.89517	-2.72565	-1.05999	-0.979501	0.237599	2.04104	1.78064	1.4522	2.03251	0.540895	0.79428	0.0306095	-1.33914	-2.12861	-0.175572	-1.05105	-1.11205	-0.300588	0.15329	0.142346
			14.5416	15.2402	14.9821	14.3457	15.3843	16.3684	18.3679	20.3399	23.579	25.4744	28.9766	30.3814	32.0832	34.7902	36.5772	36.8965	37.5958	36.6502	37.0481	36.8546	36.2301	36.2929	34.9584	33.0296
			0.386394	-0.255088	-0.4032	-2.59146	-2.86733	-2.58133	-1.1081	-0.696446	-0.917267	-1.95391	-1.62425	-1.61825	-1.08284	-2.58809	-2.07002	-2.13884	-1.9133	-0.607109	0.361102	1.3893	1.74239	3.42456	4.45985	5.51214
			0.246255	3.3622	2.86625	3.56165	5.33536	8.91845	10.4736	10.0793	11.8713	20.8301	26.033	28.957	29.0779	33.0795	37.1166	41.063	46.0844	52.7784	53.8104	62.0279	62.4869	63.7034	64.9912	64.6733
			3.85875	3.44741	4.16802	0.295622	1.13037	1.26963	-1.53693	-4.92516	-4.60506	-4.8254	-4.72865	-2.7619	-3.26721	-3.39914	-3.87526	-4.10825	-4.34237	-4.29467	-5.34837	-4.99054	-4.23952	-4.27035	-3.96855	-4.36326
			-10.7811	-11.4273	-10.3528	-10.8789	-11.2734	-11.7773	-12.4723	-13.6118	-14.1976	-14.3061	-14.383	-14.2942	-11.8174	-10.5675	-7.99199	-6.32633	-3.07666	2.9689	5.79307	10.451	15.6119	23.5271	30.4232	36.8524
			-4.19302	-4.61543	-4.09584	-4.08591	-3.37812	-2.97876	-2.70642	-1.39639	-1.15983	-1.68773	-1.40213	3.59363	5.61393	5.85521	8.64681	10.8143	10.9052	15.967	18.2378	21.2851	26.8822	30.2924	39.2112	42.0582
			4.98576	4.4651	3.59431	2.90316	2.6378	2.84445	1.67455	1.36947	2.44579	5.075	6.59569	7.45966	8.61406	9.82515	11.0863	13.2666	15.1146	16.7462	17.2106	20.8939	26.6161	29.8012	32.7991	38.0587
			-12.0578	-13.3632	-13.8692	-15.0595	-15.6153	-16.0355	-17.4058	-19.005	-20.1186	-21.328	-21.5895	-22.6416	-23.5528	-24.7556	-25.3689	-26.7475	-27.8618	-28.2951	-29.0663	-28.8794	-29.0851	-28.7348	-29.7722	-30.0788
			-3.47788	-4.13167	-4.47212	-4.62086	-4.77048	-4.98987	-5.76517	-6.71503	-6.35765	-6.94893	-6.44816	-5.90225	-4.1315	-3.20993	-1.53227	0.430939	2.94725	7.60852	11.573	17.1995	25.0612	36.6451	48.0148	57.2498
			-6.38309	-6.26038	-6.59383	-7.17465	-7.58555	-8.16184	-8.54881	-9.42168	-10.0147	-12.332	-11.9672	-12.4417	-12.9765	-13.273	-13.2831	-14.1601	-13.8688	-13.0446	-12.4475	-10.3494	-8.17227	-6.69991	-4.86883	-2.8046
			-10.4586	-10.6685	-9.8337	-9.102	-9.21779	-8.98618	-9.39611	-9.84435	-10.7433	-12.3863	-11.9477	-12.7358	-13.228	-13.8709	-14.2857	-14.3181	-13.1432	-11.0174	-10.8513	-10.0772	-10.2112	-8.70791	-8.51945	-3.70295
			13.7136	14.2887	15.4532	14.9213	15.2288	15.584	12.3027	11.7071	12.0133	12.3205	11.0799	11.1879	11.1869	11.3258	11.9953	11.289	12.9331	14.897	16.1193	17.5271	23.2379	26.4613	29.9813	33.1462
			-9.11493	-10.037	-10.3832	-10.1718	-10.7083	-10.7623	-10.6671	-10.7163	-10.8464	-11.2184	-10.1642	-8.29265	-7.04101	-4.52579	-0.26881	2.25017	6.95373	11.9049	20.66	27.5642	40.2625	44.5567	50.7929	56.9245
			-6.16665	-6.38809	-6.27882	-6.91566	-6.82259	-7.14416	-7.82645	-8.54233	-9.40138	-9.58496	-9.18212	-9.19357	-9.567	-9.04488	-9.10459	-9.06237	-8.53974	-7.08964	-6.28353	-5.03134	-3.0015	-1.24922	0.551877	5.36989
			-11.3535	-12.1876	-11.9804	-12.3989	-12.5128	-12.9857	-13.2928	-14.1613	-15.1363	-16.0249	-16.1286	-16.7822	-17.1663	-17.1923	-16.563	-17.1836	-17.4733	-15.8144	-14.647	-12.5736	-9.61201	-5.02525	-1.45949	6.15455
			-15.2995	-15.8225	-16.4579	-17.2601	-17.4413	-17.2174	-16.6774	-16.5476	-16.5086	-17.3026	-17.3278	-15.3382	-15.9047	-16.2049	-16.2755	-17.203	-18.4497	-18.4521	-18.4681	-17.5034	-16.8358	-16.5284	-16.6756	-15.6709
			13.9506	15.5048	16.7195	17.6257	18.265	21.3811	15.5782	16.14	17.023	18.7756	17.9678	19.981	20.8066	17.7153	17.8075	17.9969	19.7717	20.2636	24.1927	29.7325	35.5749	44.2614	49.2518	52.8977
			-9.44611	-10.9899	-11.3077	-11.9921	-9.41056	-9.73687	-10.1438	-11.2086	-13.7594	-14.978	-15.0435	-15.3285	-15.1525	-15.6008	-15.8047	-16.8703	-17.2384	-17.4259	-19.1015	-18.9641	-17.9304	-16.3707	-16.7979	-17.0882
			-0.240098	-1.28848	-0.877377	-1.39702	-1.07335	-0.448124	0.0109657	1.10607	1.76739	2.89052	2.45764	1.63955	1.72132	1.11289	1.7744	1.2646	2.53208	5.12438	8.15438	14.4115	20.9409	28.2026	37.619	44.2935
			1.04589	1.43699	1.89312	0.939123	1.13528	1.13162	0.958099	0.059194	-0.376182	-0.47995	-0.594818	-0.598047	-2.61106	-2.73634	-3.06515	-3.83486	-4.52148	-4.89443	-5.31117	-5.29998	-4.95692	-5.18264	-5.42794	-5.2318
			-2.01611	-2.07588	-2.2682	-2.81898	-1.71357	-2.59707	-2.90339	-3.41634	-3.4841	-3.58602	-2.84186	-2.69619	-2.21494	-2.96241	-0.244812	-0.797664	-0.608463	0.175521	1.32416	3.36144	6.21181	13.246	16.413	18.6034
			-8.84495	-8.63419	-8.30938	-8.96697	-8.52665	-7.62725	-11.2483	-11.5003	-12.0906	-11.4066	-12.3585	-11.966	-12.2651	-16.1982	-17.3233	-18.6123	-18.8112	-18.5171	-18.6638	-19.2429	-19.6829	-20.9271	-21.6834	-22.7152
			-11.4885	-12.324	-12.454	-13.4873	-13.823	-14.6793	-15.3546	-16.2681	-16.879	-17.4484	-17.3036	-17.8121	-18.3347	-18.763	-18.8532	-19.0356	-18.2314	-17.1046	-15.8862	-12.9175	-9.97622	-7.42265	-4.32154	1.14055
			-2.55856	-3.77509	-5.18991	-6.29925	-6.73985	-7.62398	-8.91433	-10.467	-12.189	-15.7094	-15.4292	-16.2883	-15.9248	-18.1407	-16.6169	-14.0389	-9.80716	-7.2132	2.87752	8.80278	9.4887	9.27691	6.98742	4.69487
			12.687	14.1079	14.8775	15.6433	17.388	18.2431	18.4389	21.1692	20.3457	20.7793	23.4173	26.8019	28.5257	29.0881	31.5399	35.5606	37.9158	42.2657	50.3193	57.2831	64.9346	68.3026	74.6277	79.2301
			3.45922	3.24631	3.20585	2.7868	2.99043	3.7493	3.47211	2.95174	2.79127	2.48653	2.9581	2.50274	3.78184	6.93148	9.4715	11.8774	15.1024	17.2962	23.0166	29.8118	36.8526	41.6786	49.8554	58.2992
			-6.41204	-7.27202	-8.00545	-9.20395	-9.1337	-9.05751	-9.37624	-10.4312	-11.0691	-11.9641	-12.7533	-13.3567	-14.117	-14.8869	-15.2255	-16.2639	-16.5934	-16.7226	-17.3014	-16.6789	-17.0234	-16.8926	-17.1874	-16.7977
			4.36093	4.7954	4.18446	2.99341	3.40662	3.86237	2.99103	2.4084	1.63717	2.47349	3.65955	4.76656	5.75945	6.65989	7.11203	10.3904	11.0108	12.4849	12.3941	15.7065	20.7258	25.1947	25.5738	28.7903
			-4.99201	-5.02109	-4.58145	-5.10778	-4.88461	-3.71497	-3.2861	-3.58449	-3.28899	-2.99312	-2.16907	-1.49619	-1.3827	-1.25144	-0.30631	0.125329	2.01131	4.714	8.33315	11.8976	17.7435	24.298	30.0869	39.0647
			-5.51829	-5.77949	-4.75356	-4.41814	-3.62568	-0.167749	1.40076	2.50485	4.10786	5.53987	5.90537	7.7795	13.0799	17.8899	21.6733	28.2979	38.8694	50.843	60.4783	73.5862	82.8466	88.4743	91.9784	93.8311
			-10.6053	-10.8358	-11.2296	-11.7978	-11.4131	-11.1441	-10.9304	-11.3294	-11.5054	-11.518	-11.0659	-10.424	-10.2193	-10.0429	-9.43588	-8.81372	-7.06578	-4.80419	-1.64392	1.97968	6.97428	14.7437	19.5415	25.0424
			1.66355	2.1901	3.80392	9.50379	13.1102	14.4922	15.9133	19.7478	25.2987	26.4679	27.344	28.3061	29.7777	31.2874	32.8727	38.179	41.6665	45.8008	50.959	58.295	65.944	69.2075	74.1711	77.456
			-3.30357	-4.29621	-4.32798	-3.80912	-3.62713	-3.49553	-4.44714	-5.063	-5.51453	-5.70703	-6.79563	-7.03221	-6.02899	-6.85772	-6.3785	-7.19093	-7.36535	-7.04021	-7.15972	-6.5365	-6.11267	-3.67617	0.246057	2.93651
			10.7342	10.8398	8.97258	8.28544	8.077	7.96505	7.06634	6.18247	6.05638	5.01023	5.20998	5.21439	5.0292	4.8238	4.64407	4.62545	4.41731	3.53649	4.14207	4.88718	5.98616	6.83813	7.97093	8.51517
			5.23296	5.38527	5.57154	5.09228	6.23259	7.54898	7.5541	8.07835	8.79658	8.90914	10.5872	12.9693	15.6226	17.7466	19.6715	21.8691	25.1659	28.6484	32.296	42.3133	51.5581	59.4672	67.1818	73.3089
		SB34960+C20	-4.66269	-2.03858	-3.59247	-6.01802	-6.38022	-5.16357	-5.26996	-6.11757	-6.47932	-8.09349	-8.13116	-8.94131	-9.72356	-10.8313	-9.74109	-11.5876	-12.9038	-13.6964	-14.6943	-16.2917	-17.7558	-17.7901	-19.6915	-20.2322
			3.86488	0.962028	1.45939	1.28257	-0.887753	1.1578	-1.15753	-1.86658	1.08868	0.187182	-1.74887	-1.61992	-0.701955	-9.18261	-8.52143	-7.50942	-10.2625	-10.1414	-9.48998	-8.92122	-8.48698	-7.79328	-9.67047	-8.87922
			-6.15995	-6.33672	-6.82203	-8.01557	-8.0503	-5.48331	-5.84589	-6.22865	-7.72772	-8.9794	-9.31127	-9.13713	-8.09269	-7.93433	-9.25404	-7.58234	-4.26871	-1.90079	3.76996	6.3696	9.29921	12.9244	11.6675	15.0425
			-5.29332	-5.56067	-6.10569	-7.02086	-7.21686	-7.87135	-8.10153	-8.76897	-9.18008	-10.0699	-9.98037	-10.4823	-10.9748	-10.513	-8.74946	-7.8586	-6.2279	-4.71709	-4.09506	-1.28142	1.74366	2.0831	2.75633	4.24072
			-7.79647	-4.05289	-3.53833	-5.95289	-6.57431	-7.16583	-7.97605	-8.94366	-8.6417	-5.7046	-7.45451	-8.63303	-8.87187	-10.6541	-13.7211	-14.8261	-10.4856	-9.90972	-9.83031	-6.72182	-7.91986	-10.1822	-12.2282	-13.7752
			-12.7905	-14.1142	-14.7649	-15.3344	-14.9481	-14.8056	-15.9704	-17.1007	-18.1278	-18.5389	-17.7994	-17.1751	-19.3271	-19.4868	-20.1303	-20.1568	-3.42443	-7.9465	-10.3784	-9.84409	-12.334	-13.1055	-11.8046	-5.80628
			1.83649	2.47731	2.93852	2.59596	2.21779	2.49802	2.04946	1.20784	1.19051	1.15785	1.8437	2.35284	2.25479	3.32466	3.61697	3.82393	4.24722	5.31741	5.88063	7.79265	9.11573	9.31691	10.1796	11.3298
			-9.35949	-9.6221	-9.59619	-10.0866	-10.0659	-10.0591	-9.54214	-9.41513	-9.65234	-10.5498	-10.9215	-10.2801	-9.20052	-8.35179	-7.76565	-7.28484	-7.58989	-7.61396	-7.06208	-5.4399	-4.55903	-3.53661	-4.99196	-0.104173
			28.9773	29.6772	30.9427	32.2581	32.407	32.5983	32.8558	32.9439	31.9973	37.3466	36.6065	35.6658	34.8148	34.466	34.837	34.0151	33.0896	32.5469	32.152	33.6402	33.3676	31.4029	31.2941	30.4958
			-4.94616	-4.58676	-4.74726	-5.47232	-5.35791	-5.28759	-5.51617	-7.24823	-7.38425	-7.8171	-7.72917	-8.11795	-9.83621	-10.4965	-10.6567	-11.5828	-11.9968	-12.3501	-12.6316	-12.8162	-12.9589	-13.3396	-13.823	-14.2274
			3.06286	3.42194	4.84672	3.46595	3.07823	3.27114	3.00864	2.3021	1.6844	0.988339	0.701975	0.619992	0.293029	-0.492179	-0.218398	-0.536973	-0.723998	3.32569	4.18403	4.60234	3.80344	5.48936	5.07105	4.9507
			12.9461	13.2102	13.6439	13.0454	12.0976	12.169	11.8048	11.5322	9.44988	9.59772	9.85377	9.86559	10.1217	10.6952	10.6969	9.07509	8.42648	8.4438	8.17892	7.94321	8.6904	8.30369	7.09848	6.42834
			-6.96294	-7.3535	-7.85742	-8.6096	-8.75636	-8.20741	-8.74709	-9.70536	-10.4086	-11.3134	-11.3898	-11.7384	-12.5364	-13.3112	-14.001	-14.9746	-15.8671	-16.3878	-17.133	-17.4178	-17.6545	-17.9668	-18.9281	-19.9294
			6.92745	8.95818	9.25571	9.65213	10.627	10.8028	11.5271	11.3135	12.1279	12.4931	13.5544	14.6563	16.0486	17.3404	19.4723	21.0033	23.5452	25.8351	28.1327	28.3201	29.8947	31.2868	32.3946	33.0922
			-6.23989	-6.54988	-4.99886	-5.53693	-6.59602	-6.38877	-8.10235	-8.0803	-7.5607	-6.67614	-4.27255	-3.41563	11.1819	13.4908	16.3214	21.0976	28.9117	33.3601	35.9082	36.2228	36.348	35.3363	34.6438	34.8308
			7.74357	9.33325	9.03461	5.91317	5.47706	5.55816	7.30218	7.58795	8.63133	9.79103	11.7127	12.2715	15.4554	15.5925	15.0176	15.3522	15.9838	16.1461	15.1441	14.1628	13.245	11.9461	11.0995	11.6448
			-8.06117	-9.27584	-9.58379	-10.3959	-10.8309	-11.523	-12.4066	-13.2541	-14.1724	-15.5546	-15.7117	-15.1552	-16.9493	-17.5559	-17.7972	-19.449	-19.8614	-19.9212	-21.4761	-22.3004	-23.0979	-23.3774	-24.4975	-25.5547
			-4.57256	-5.7598	-4.6059	-4.29646	-4.5333	-2.59018	-2.46659	-2.09947	-3.45737	-4.06304	-4.6489	-4.3842	-4.13696	-4.14966	-4.03225	-5.39535	-5.29079	-5.08631	-7.8203	-7.92992	-8.84506	-9.10445	-9.93288	-13.0104
			30.8883	30.433	30.9147	29.9327	29.4396	30.2102	31.3359	31.3714	29.6253	33.0252	35.7834	37.0444	38.4366	42.2091	47.8198	50.9301	51.7461	55.7572	55.496	56.781	59.7002	63.7377	67.8957	70.4574
			-9.65491	-10.3034	-10.7848	-11.9403	-12.0844	-12.4691	-13.0719	-13.6872	-13.7795	-14.7696	-14.0801	-14.2647	-14.9348	-15.2241	-15.3076	-15.8343	-16.6879	-17.1037	-18.2334	-18.9336	-19.7637	-20.4015	-21.5723	-23.1203
			-8.1983	-7.99665	-8.84865	-9.08495	-8.15188	-7.79571	-7.712	-7.02953	-8.6271	-8.53802	-8.22064	-8.46933	-8.74767	-8.23585	-9.00008	-8.68947	-8.03838	-8.77051	-10.2617	-8.21776	-9.78728	-10.3179	-11.4926	-13.8138
			-8.98399	-9.71436	-9.65208	-10.4241	-11.3115	-12.2691	-13.183	-11.6307	-11.5848	-12.7363	-13.0968	-12.6525	-12.0253	-12.0963	-8.46731	-8.50777	-8.95893	-9.39821	-10.6517	-11.6174	-12.7475	-13.3008	-13.9969	-14.7663
			1.84815	1.78818	1.99635	0.654623	0.474907	0.966506	1.93169	1.01736	0.490886	-0.324274	-1.1591	0.00053701	0.410112	1.55725	1.67142	4.50139	6.64033	5.80628	6.01404	5.01027	4.56848	3.75622	4.57197	3.42302
			-5.54722	-5.94787	-6.26257	-7.18527	-9.66179	-9.17525	-9.61699	-10.4166	-11.5762	-12.1396	-11.271	-11.8449	-12.3188	-12.9987	-13.4414	-15.2672	-16.2623	-16.1977	-15.1872	-14.8554	-14.3157	-14.342	-14.2048	-14.8967
			-3.69239	-4.05765	-4.43147	-5.55328	-5.60595	-6.9861	-7.80879	-8.59584	-9.64023	-8.85333	-8.80733	-9.20128	-6.09227	-7.2327	-7.66012	-10.5694	-11.8056	-12.9858	-14.7108	-14.9803	-16.2229	-16.7529	-18.0854	-19.204
			0.957337	0.826949	1.71169	0.680377	0.748178	1.59098	1.51411	1.2406	1.34808	1.78969	1.80879	1.67402	0.97628	-0.0588959	-1.70791	-2.3297	-2.55604	-2.54934	-2.41174	-2.66329	-1.84514	0.674916	1.29346	2.42696
			1.75393	0.590278	-0.383673	-2.22057	-3.00556	-2.60514	-0.600221	-1.29589	-3.63879	-5.07161	-7.17003	-5.71189	-5.73243	-11.4388	-11.9546	-10.4509	-10.2843	-10.3935	-14.5964	-13.3288	-15.8128	-8.32815	-9.1918	-8.86304
			-3.44986	-4.16625	-4.39712	-5.56835	-6.44466	-7.1553	-7.51428	-7.69632	-8.47753	-9.56523	-9.56144	-9.39885	-11.08	-11.4699	-12.3336	-13.6956	-13.7953	-13.5888	-13.7194	-13.0897	-13.4218	-11.3367	-12.3695	-14.8071
			-1.10797	-1.40635	-1.20524	-2.07725	-1.90642	-1.57347	-1.68193	-1.901	-1.80049	-1.14256	-0.651989	-0.653423	-0.308568	-0.267031	-0.695574	-0.73976	-0.605416	0.23882	0.266714	0.393343	1.26647	5.81982	8.84514	10.9959
			-4.36129	-5.58514	-5.93094	-6.51889	-2.34035	-2.78847	2.59134	4.17735	2.55156	1.46046	0.767472	3.97692	0.640981	-0.501507	2.15872	0.941026	2.34964	0.932716	-0.0302431	2.1861	1.68249	0.505542	1.50968	-3.69585
			-7.79403	-8.1922	-8.67393	-9.58342	-9.91961	-8.64454	-9.14268	-9.28636	-9.23349	-7.75713	-6.11622	-5.324	-3.83755	-2.85079	-5.36276	-5.10787	-5.27951	-5.11605	-6.30342	-6.07619	-4.86298	-4.08208	-3.75353	-2.78974
			-10.6708	-11.0346	-11.5587	-12.3766	-12.6551	-13.0465	-13.5265	-13.82	-13.4619	-12.9555	-11.6973	-11.8981	-12.139	-11.9686	-11.9389	-12.6859	-12.7665	-12.943	-14.5096	-14.5642	-15.6087	-16.0846	-17.0383	-18.2008
			-4.45735	-4.48781	-4.88431	-5.86314	-5.9107	-6.4869	-6.76482	-8.0427	-8.83431	-10.7755	-10.8624	-11.5765	-12.3718	-13.1982	-13.9244	-15.3188	-16.3485	-16.8131	-17.8892	-18.0934	-19.0084	-19.9034	-21.1759	-22.5672
			34.9142	35.6563	38.8951	47.8541	48.0387	46.1492	46.5535	47.1495	47.9709	42.7899	43.6111	43.354	40.7878	38.8738	37.7954	39.7335	40.1645	39.0282	38.0214	37.2305	35.7005	34.4612	32.9545	31.7256
			20.7978	24.1841	30.706	31.0035	34.8719	36.9675	39.0541	43.5505	47.4587	51.7324	53.0885	53.9704	58.2839	60.0355	61.7999	65.5842	69.6261	70.5486	76.9693	80.4542	84.823	87.4116	89.5219	90.2502
			10.3316	11.5503	12.964	15.4681	16.0689	17.5741	16.5874	18.1514	22.838	21.1031	22.8846	26.3784	32.0617	35.7099	37.0464	39.5401	39.765	39.5887	39.06	42.0529	41.5343	42.7396	41.2316	44.3497
			19.986	19.6419	19.9102	19.804	19.959	18.7727	19.1451	18.5039	15.4401	12.6163	12.9745	12.4026	10.3522	10.3215	9.78546	7.53251	7.34388	7.82938	6.50744	8.36408	6.6934	7.22613	7.51383	6.31179
			-7.0941	-5.20503	-4.68268	-4.75787	-4.39762	-4.0749	-3.19617	-1.71957	-1.75621	-1.80462	3.17526	5.50126	6.75531	9.64951	7.47074	7.34259	8.6594	9.33856	10.0617	12.0774	13.7586	16.8195	18.7856	19.2486
			-12.3801	-13.0544	-13.7348	-14.8991	-15.4371	-16.0093	-16.8552	-17.9112	-18.3763	-19.3629	-19.2618	-19.0819	-19.3295	-19.0815	-19.4775	-19.3599	-20.045	-20.5223	-21.3439	-21.2348	-21.8314	-21.9092	-22.7044	-24.7086
			-9.80899	-9.91248	-9.93841	-11.2	-11.3345	-11.6993	-11.8712	-12.1464	-12.2902	-13.828	-13.6732	-13.8061	-14.3984	-14.8556	-14.903	-16.3205	-16.6619	-17.3224	-18.1915	-18.5584	-19.0668	-18.0082	-18.6032	-19.3435
			-3.2062	-3.51502	-2.96413	-3.90241	-2.98817	-2.67696	-2.03118	-1.52137	1.62045	2.57528	4.43924	5.13644	6.44031	9.74558	14.5091	17.0084	17.1752	18.5058	19.8009	20.9629	22.5763	22.9067	23.7243	24.5971
			-1.28619	-0.314546	-0.862743	-0.692582	-0.482907	0.606001	0.939589	0.3805	1.23415	2.20383	6.1034	9.0903	9.02356	12.3332	15.6245	17.4698	20.4962	22.357	24.6718	25.3508	26.0079	27.0313	27.7063	27.3465
			-4.69722	-4.73009	-5.15861	-6.244	-6.26634	-6.54306	-7.00786	-7.79841	-8.26619	-9.12456	-9.09417	-9.50165	-9.94747	-10.5954	-11.0719	-11.9769	-12.6217	-12.7067	-13.3615	-13.2281	-13.3884	-13.108	-13.115	-13.7893
			12.3516	15.7691	17.3736	19.534	22.7596	24.9163	26.0989	28.0386	30.7859	32.0675	33.6466	33.3312	35.6895	37.3217	42.468	47.1712	47.9932	49.7718	52.5492	56.6575	59.3711	54.7351	59.1249	59.0456
			29.4088	31.0243	32.3521	31.7928	32.8584	32.7424	32.7199	32.1308	31.9461	31.6494	33.0087	32.2246	31.6651	30.9403	30.1999	30.1751	30.5066	30.9721	29.5366	29.3573	28.0053	27.9112	27.8352	26.133
			10.5106	10.0128	10.7544	10.1048	10.1599	8.95663	8.59621	8.25241	7.08544	6.11042	6.21372	5.96071	5.21007	5.27262	4.39803	3.71638	4.36552	3.90545	3.959	3.4231	2.51574	2.86155	4.22941	4.67341
			6.72975	6.67054	7.44666	8.35321	9.51868	9.88729	13.3491	19.3703	22.7794	24.0277	28.9784	36.9025	40.7468	41.8183	42.1633	42.6914	42.4217	43.7315	44.7371	44.9043	46.7516	47.7345	47.9994	48.042
			-8.30607	-8.71024	-8.95397	-9.58373	-9.96156	-9.58999	-9.66977	-10.1515	-10.2267	-10.7623	-10.246	-10.5926	-10.9691	-10.6109	-10.4609	-10.6225	-10.3548	-9.76174	-10.4125	-8.01906	-7.68445	-4.69729	-3.8161	-1.92991
			6.73866	5.86254	5.84523	4.91469	3.38479	3.48634	2.66782	1.89108	1.25543	0.327477	-0.224066	2.32164	3.30159	3.0332	0.441565	2.40634	4.07522	4.39056	3.74486	2.619	1.45551	-1.59522	-1.65805	-2.40655
			2.19723	1.6097	1.37847	1.31802	0.803701	-0.57524	-0.794442	-1.57892	-2.25272	-4.47596	-4.32787	-6.04121	-6.55623	-7.18873	-5.95529	-6.41374	-7.38472	-7.95468	-7.53327	-7.16701	-9.37048	-8.63576	-9.10053	-8.99162
			-15.5954	-16.707	-17.5929	-18.6874	-19.2713	-19.8962	-20.7466	-21.8897	-22.8556	-24.0838	-24.4755	-25.2365	-26.4231	-27.1287	-27.9541	-29.4571	-26.8795	-28.4696	-29.6818	-28.5715	-29.328	-29.4764	-31.329	-29.051
			5.62883	5.62936	6.24514	5.87625	6.10391	5.93567	5.84351	5.77462	5.74624	5.81047	5.83361	5.28563	5.24918	5.18035	5.11026	4.74652	2.8637	3.59462	3.96986	5.09612	6.43902	8.81869	9.99897	11.0817
			-4.73797	-6.37899	-2.95828	-2.86413	-2.61668	-4.03343	-5.1267	-3.67504	-3.50605	-4.59783	-4.56642	-3.96643	-3.33621	-3.10677	-2.55379	-3.44447	-5.10114	-4.15378	-4.91636	-3.73314	-2.76645	-6.54011	-7.85675	-10.2271

## Sheet: Fig.3a
	Fig. 3	Low-dose chemotherapy enhances anti-tumor efficacy of LeY CAR T cells in vivo
	Fig. 3a	Tumor volume (mm3) for treatment groups
	PDX	Treatment Day	D0	D1	D2	D3	D4	D5	D6	D7	D8	D9	D10	D11	D12	D13	D14	D15	D16	D17	D18	D19	D20	D21	D22	D23	D24	D25	D26	D27	D28	D29	D30	D31	D32	D33	D34	D35	D36	D37	D38	D39	D40	D41	D42	D43	D44	D45	D46
	287R	No T cells	364.774			413.935		569.154		679.595			907.036		1000.05		1000.05			1000.05		1000.05		1000.05			1000.05		1000.05		1000.05			1000.05		1000.05		1000.05			1000.05		1000.05		1000.05
			344.587			492.817		496.901		652.947			763.375		959.33		1057.25			1057.25		1057.25		1057.25			1057.25		1057.25		1057.25			1057.25		1057.25		1057.25			1057.25		1057.25		1057.25
			343.66			654.945		394.916		658.964			1127.78		1127.78		1127.78			1127.78		1127.78		1127.78			1127.78		1127.78		1127.78			1127.78		1127.78		1127.78			1127.78		1127.78		1127.78
			327.504			615.866		509.671		509.086			883.67		1279		1279			1279		1279		1279			1279		1279		1279			1279		1279		1279			1279		1279		1279
			576.783			1134.02		1134.02		1134.02			1134.02		1134.02		1134.02			1134.02		1134.02		1134.02			1134.02		1134.02		1134.02			1134.02		1134.02		1134.02			1134.02		1134.02		1134.02
			617.36			1152.38		960.335		960.335			960.335		960.335		960.335			960.335		960.335		960.335			960.335		960.335		960.335			960.335		960.335		960.335			960.335		960.335		960.335
			115.252			158.809		169.768		156.836			287.056		304.26		373.614			608.5		497.627		898.483			750.951		845.175		1123.8			1123.8		1123.8		1123.8			1123.8		1123.8		1123.8
			108.739			154.349		142.192		225.864			277.952				467.629			633.768		803.937		865.292			1484.82		1484.82		1484.82			1484.82		1484.82		1484.82			1484.82		1484.82		1484.82
			91.5977			121.613		158.618		166.951			200.474		226.632		379.143			397.509		384.172		1118.96			1202.04		1202.04		1202.04			1202.04		1202.04		1202.04			1202.04		1202.04		1202.04
			53.0152			263.994		193.871		174.683			201.759		287.99		317.894			463.971		566.754		633.972			983.009		983.009		983.009			983.009		983.009		983.009			983.009		983.009		983.009
			73.4151			78.6303				94.8957			145.116		191.739		205.973			366.455		290.389		463.628			458.102		571.845		737.291			577.56		696.325		610.446			616.358		799.744		1183.51
			79.414			72.5868				123.52			190.755		180.043		189.027			286.755		341.62		422.332			480.579		551.376		632.833			745.137		772.057		725.939			1079.58		1079.58		1079.58
			146.852			276.593		174.048		234.227			590.228		857.71		1014.67			1014.67		1014.67		1014.67			1014.67		1014.67		1014.67			1014.67		1014.67		1014.67			1014.67		1014.67		1014.67
			101.109			159.292		255.756		267.476			284.983		405.643		481.976			767.46				1465.74			1465.74		1465.74		1465.74			1465.74		1465.74		1465.74			1465.74		1465.74		1465.74
			25.4843			45.0434		58.8175		58.8175			85.3468		183.798		232.215			339.421		406.804		707.264
			93.6966			113.838		143.793		345.06			237.159		236.269		243.325			296.176		259.486		240.226			332.521		336.379		298.521			336.379		308.119		357.137			358.531		370.171		370.171
			229.194			225.649		266.089		287.53			406.041		529.763		741.078			818.246		879.527		1005.87			1005.87		1005.87		1005.87			1005.87		1005.87		1005.87			1005.87		1005.87		1005.87
			148.964			150.384		173.271		148.382			247.677		404.758		372.225			380.35		404.203		431.204			415.883		459.892		512			565.88		669.854		674.204			756.205		743.728		969.368
			171.217			150.806		187.585		199.921			340.765				492.467			555.198		648.021		706.414			725.741		859.793		927.026			960.455		1171.74		1171.74			1171.74		1171.74		1171.74
			43.8023			60.5837		57.6103		77.975			105.294				129.167			157.293		214.388		222.718			266.872		303.652		347.669			388.323		450.324		484.169			635.679		879.467		1023.79
			100.395			120.237		176.966		197.38			464.599				607.951			676.008		674.415		724.062			784.836		1115.52		1115.52			1115.52		1115.52		1115.52			1115.52		1115.52		1115.52
		ev-T	119.994		122.824			261.747		191.773		373.299			408.193		475.234		397.596			685.93		580.274		641.138		483.468			440.911
			145.272		141.135			124.678		141.891		187.647			167.895		187.579		188.565			254.473		553.69		522.049		546.271
			253.976		263.077			316.671		643.809		411.075			901.659		1211.65		1211.65			1211.65		1211.65		1211.65		1211.65			1211.65		1211.65		1211.65			1211.65		1211.65				1211.65				1211.65
			425.819		465.052			557.603		618.779		947.188			1298.46		1298.46		1298.46			1298.46		1298.46		1298.46		1298.46			1298.46		1298.46		1298.46			1298.46		1298.46				1298.46				1298.46
			63.1646		112.288			108.754		330.594		283.913			409.918		760.47		631.146			789.715		984.258		802.237		877.913
			16.79		14.9333			17.2814		21.1729		53.4418			42.9199		55.6592		95.3995			63.3592		107.211		130.341		107.778			95.4886
			22.6734		23.345			30.7564		55.4631		84.8235
			70.1873					88.2812		72.4122		45.9861			89.6849		115.966		151.555			169.92		195.277		181.253		192.436			189.298		245.144		267.8			264.737		301.73				404.788				324.746
			126.705		157.27			165.557		174.28		321.933			539.719		487.931		357.497			558.744		509.708		595.409		757.664			641.141		577.6		745.303			615.132		792.876				652.356
			37.4582		41.8307			98.9336		135.106		122.756			168.992		327.633		505.933			618.234		897.808		974.538		1124.75			1114.51		1114.51		1114.51			1114.51		1114.51				1114.51				1114.51
			47.2379		32.3304			68.052		119.329		135.936			126.788		266.481		417.709			481.821		530.691		620.909		631.201			845.377		823.784		1026.86			1049.61		1049.61				1049.61				1049.61
			23.3939		33.4295			33.3706		34.728		45.6636			94.73		104.953		120.042			114.403		145.022		167.772		173.805			204.474		242.226		343.381			292.673		534.462				910.832				910.832
			155.695		140.268			146.064		184.633		241.881			294.5		295.953		655.518			804.095		932.118		1017.6		1017.6			1017.6		1017.6		1017.6			1017.6		1017.6
			175.051		157.126			174.009		177.17		244.88			230.457		249.189		348.817			425.319		407.101
			106.965					138.594		187.205		180.961			402.764		263.502		220.363			213.437
			99.7622					128.337		129.438		129.366			131.905		138.015		163.881
			47.3108					94.6233		115.129		132.431			157.955		177.58		213.252			242.911		247.553		277.312		274.774			297.288
		CAR T	249.162		378.21			295.467		286.536		322.422		313.463			512.101		543.909			861.54		1000			1000		1000		1000			1000		1000			1000		1000				1000			1000
			152.32		207.074			649.384		931.544		925.42		1382.53			1382.53		1382.53			1382.53		1382.53			1382.53		1382.53		1382.53			1382.53		1382.53			1382.53		1382.53				1382.53			1382.53
			267.122		354.935			566.929		664.882		966.906		966.906			966.906		966.906			966.906		966.906			966.906		966.906		966.906			966.906		966.906			966.906		966.906				966.906			966.906
			351.223		477.858			460.789		737.527		897.211		1059.3			1059.3		1059.3			1059.3		1059.3			1059.3		1059.3		1059.3			1059.3		1059.3			1059.3		1059.3				1059.3			1059.3
			357.309		558.641			514.707		1113.88		1113.88		1113.88			1113.88		1113.88			1113.88		1113.88			1113.88		1113.88		1113.88			1113.88		1113.88			1113.88		1113.88				1113.88			1113.88
			131.418		116.381			141.042		173.696		206.975		220.48			309.744		597.704			799.41		984.121			1222.74		1222.74		1222.74			1222.74		1222.74			1222.74		1222.74				1222.74			1222.74
			33.3612		20.5427			32.9549		97.8666		92.4761		144.349			211.423		274.937			404.859		375.756			426.518		604.479		620.208			1073.28		1186.7			1186.7		1186.7				1186.7			1186.7
			8.38052		10.2003			3.73248		4.49563		20.0526		3.96418			6.86963		20.8367			15.2245		28.3858			26.9862		64.8681		95.0088			184.458		205.758			339.191		486.653				560.46			820.536
			56.7585		96.3577			93.4563		71.386		150.056		163.9			189.575		198.383			250.844		534.924			935.794		846.853		695.845			891.665		969.955			969.955		969.955				969.955			969.955
			23.6536		38.9878			52.0014		75.5573		114.121		49.586			61.921		129.47			146.486		230.402			316.582		364.646		533.858			472.593		884.322			721.681		834.81				843.354			932.42
			128.896		206.752			267.268		308.983		434.64		547.003			769.555		902.119			952.057		1164.46			1164.46		1164.46		1164.46			1164.46		1164.46			1164.46		1164.46				1164.46			1164.46
			54.9336		129.932			108.151		147.204		169.466		384.407			496.114		448.261			600.596		652.201			1004.98		1004.98		1004.98			1004.98		1004.98			1004.98		1004.98				1004.98			1004.98
			42.5023		51.1677			63.923
			150.088					171.009		169.917		200.245
			165.639		115.956			131.827		140.655		139.474		253.551			305.692		354.858			416.7		469.369			469.369		469.369		469.369
			121.384					181.982		114.28		99.8746		70.3662			46.3395
			6.43349		6.4674			6.4674		4.17631		9.28961		18.9722			24.1231		27.6759			32.1287		33.5149			57.1952		64.9946		70.7012
[truncated: 4 more columns]

## Sheet: Fig.3b
	Fig. 3	Low-dose chemotherapy enhances anti-tumor efficacy of LeY CAR T cells in vivo
	Fig. 3b	Tumor volume (mm3) for treatment groups
	PDX	Treatment Day	-D6	-D5	-D4	-D3	-D2	-D1	D0	D1	D2	D3	D4	D5	D6	D7	D8	D9	D10	D11	D12	D13	D14	D15	D16	D17	D18	D19	D20	D21	D22	D23	D24	D25	D26	D27	D28	D29	D30	D31	D32	D33	D34	D35	D36	D37	D38	D39	D40
	287R	No T cells	74.6963		152.227				364.774			413.935		569.154		679.595			907.036		1000.05		1000.05			1000.05		1000.05		1000.05			1000.05		1000.05		1000.05			1000.05		1000.05		1000.05			1000.05		1000.05
			232.722		232.722				344.587			492.817		496.901		652.947			763.375		959.33		1057.25			1057.25		1057.25		1057.25			1057.25		1057.25		1057.25			1057.25		1057.25		1057.25			1057.25		1057.25
			86.6613		154.931				343.66			654.945		394.916		658.964			1127.78		1127.78		1127.78			1127.78		1127.78		1127.78			1127.78		1127.78		1127.78			1127.78		1127.78		1127.78			1127.78		1127.78
			111.065		151.373				327.504			615.866		509.671		509.086			883.67		1279		1279			1279		1279		1279			1279		1279		1279			1279		1279		1279			1279		1279
			177.587		177.587				576.783			1134.02		1134.02		1134.02			1134.02		1134.02		1134.02			1134.02		1134.02		1134.02			1134.02		1134.02		1134.02			1134.02		1134.02		1134.02			1134.02		1134.02
			170.814		170.814				617.36			1152.38		960.335		960.335			960.335		960.335		960.335			960.335		960.335		960.335			960.335		960.335		960.335			960.335		960.335		960.335			960.335		960.335
			40.8194		62.4778				115.252			158.809		169.768		156.836			287.056		304.26		373.614			608.5		497.627		898.483			750.951		845.175		1123.8			1123.8		1123.8		1123.8			1123.8		1123.8
					64.1469				108.739			154.349		142.192		225.864			277.952				467.629			633.768		803.937		865.292			1484.82		1484.82		1484.82			1484.82		1484.82		1484.82			1484.82		1484.82
					65.947				91.5977			121.613		158.618		166.951			200.474		226.632		379.143			397.509		384.172		1118.96			1202.04		1202.04		1202.04			1202.04		1202.04		1202.04			1202.04		1202.04
			41.4091						53.0152			263.994		193.871		174.683			201.759		287.99		317.894			463.971		566.754		633.972			983.009		983.009		983.009			983.009		983.009		983.009			983.009		983.009
			31.8957		55.8629				73.4151			78.6303				94.8957			145.116		191.739		205.973			366.455		290.389		463.628			458.102		571.845		737.291			577.56		696.325		610.446			616.358		799.744
			34.849		70.7793				79.414			72.5868				123.52			190.755		180.043		189.027			286.755		341.62		422.332			480.579		551.376		632.833			745.137		772.057		725.939			1079.58		1079.58
					53.7745				146.852			276.593		174.048		234.227			590.228		857.71		1014.67			1014.67		1014.67		1014.67			1014.67		1014.67		1014.67			1014.67		1014.67		1014.67			1014.67		1014.67
					53.8473				101.109			159.292		255.756		267.476			284.983		405.643		481.976			767.46				1465.74			1465.74		1465.74		1465.74			1465.74		1465.74		1465.74			1465.74		1465.74
					31.7919				25.4843			45.0434		58.8175		58.8175			85.3468		183.798		232.215			339.421		406.804		707.264
		ev-T	78.9054		78.9054		65.3581		119.994		122.824			261.747		191.773		373.299			408.193		475.234		397.596			685.93		580.274		641.138		483.468			440.911
			87.7341		112.846		132.95		145.272		141.135			124.678		141.891		187.647			167.895		187.579		188.565			254.473		553.69		522.049		546.271
			60.1899		91.6625		168.682		253.976		263.077			316.671		643.809		411.075			901.659		1211.65		1211.65			1211.65		1211.65		1211.65		1211.65			1211.65		1211.65		1211.65			1211.65		1211.65
			118.315		296.036		315.876		425.819		465.052			557.603		618.779		947.188			1298.46		1298.46		1298.46			1298.46		1298.46		1298.46		1298.46			1298.46		1298.46		1298.46			1298.46		1298.46
			114.978		114.978		114.978		63.1646		112.288			108.754		330.594		283.913			409.918		760.47		631.146			789.715		984.258		802.237		877.913
					5.39601		20.1307		16.79		14.9333			17.2814		21.1729		53.4418			42.9199		55.6592		95.3995			63.3592		107.211		130.341		107.778			95.4886
					60.5717		26.313		22.6734		23.345			30.7564		55.4631		84.8235
			50.9191		33.3398		70.9487		70.1873					88.2812		72.4122		45.9861			89.6849		115.966		151.555			169.92		195.277		181.253		192.436			189.298		245.144		267.8			264.737		301.73
			43.0765		69.9977		136.305		126.705		157.27			165.557		174.28		321.933			539.719		487.931		357.497			558.744		509.708		595.409		757.664			641.141		577.6		745.303			615.132		792.876
					25.8723				37.4582		41.8307			98.9336		135.106		122.756			168.992		327.633		505.933			618.234		897.808		974.538		1124.75			1114.51		1114.51		1114.51			1114.51		1114.51
					22.6744				47.2379		32.3304			68.052		119.329		135.936			126.788		266.481		417.709			481.821		530.691		620.909		631.201			845.377		823.784		1026.86			1049.61		1049.61
					20.6974		19.6271		23.3939		33.4295			33.3706		34.728		45.6636			94.73		104.953		120.042			114.403		145.022		167.772		173.805			204.474		242.226		343.381			292.673		534.462
		CAR T	89.6568		89.6568		137.686		249.162		378.21			295.467		286.536		322.422		313.463			512.101		543.909			861.54		1000			1000		1000		1000			1000		1000			1000		1000
			50.5593		50.5593		118.619		152.32		207.074			649.384		931.544		925.42		1382.53			1382.53		1382.53			1382.53		1382.53			1382.53		1382.53		1382.53			1382.53		1382.53			1382.53		1382.53
			98.1137		101.488		246.821		267.122		354.935			566.929		664.882		966.906		966.906			966.906		966.906			966.906		966.906			966.906		966.906		966.906			966.906		966.906			966.906		966.906
			105.485		105.485		377.755		351.223		477.858			460.789		737.527		897.211		1059.3			1059.3		1059.3			1059.3		1059.3			1059.3		1059.3		1059.3			1059.3		1059.3			1059.3		1059.3
			133.245		133.245		202.954		357.309		558.641			514.707		1113.88		1113.88		1113.88			1113.88		1113.88			1113.88		1113.88			1113.88		1113.88		1113.88			1113.88		1113.88			1113.88		1113.88
			18.6041		69.8203				131.418		116.381			141.042		173.696		206.975		220.48			309.744		597.704			799.41		984.121			1222.74		1222.74		1222.74			1222.74		1222.74			1222.74		1222.74
					32.4865		16.4369		33.3612		20.5427			32.9549		97.8666		92.4761		144.349			211.423		274.937			404.859		375.756			426.518		604.479		620.208			1073.28		1186.7			1186.7		1186.7
					16.7698		12.7803		8.38052		10.2003			3.73248		4.49563		20.0526		3.96418			6.86963		20.8367			15.2245		28.3858			26.9862		64.8681		95.0088			184.458		205.758			339.191		486.653
			41.2686		20.7825		50.9392		56.7585		96.3577			93.4563		71.386		150.056		163.9			189.575		198.383			250.844		534.924			935.794		846.853		695.845			891.665		969.955			969.955		969.955
					22.2765				23.6536		38.9878			52.0014		75.5573		114.121		49.586			61.921		129.47			146.486		230.402			316.582		364.646		533.858			472.593		884.322			721.681		834.81
					72.9931		120.136		128.896		206.752			267.268		308.983		434.64		547.003			769.555		902.119			952.057		1164.46			1164.46		1164.46		1164.46			1164.46		1164.46			1164.46		1164.46
					26.6764		49.366		54.9336		129.932			108.151		147.204		169.466		384.407			496.114		448.261			600.596		652.201			1004.98		1004.98		1004.98			1004.98		1004.98			1004.98		1004.98
		Nivolumab	231.741		309.449		650.508		705.971			1076.48		1076.48		1076.48			1076.48		1076.48		1076.48		1076.48		1076.48			1076.48		1076.48		1076.48			1076.48		1076.48		1076.48			1076.48				1076.48
			200.958		255.338		395.755		617.491			825.445		839.842		738.696			900.297		1400.2		1400.2		1400.2		1400.2			1400.2		1400.2		1400.2			1400.2		1400.2		1400.2			1400.2				1400.2
			213.6		289.776		595.469		571.358			649.221		1019.56		1019.56			1019.56		1019.56		1019.56		1019.56		1019.56			1019.56		1019.56		1019.56			1019.56		1019.56		1019.56			1019.56				1019.56
			226.89		268.339		542.763		777.857			949.61		949.61		949.61			949.61		949.61		949.61		949.61		949.61			949.61		949.61		949.61			949.61		949.61		949.61			949.61				949.61
			203.829		353.82		623.066		805.594			862.777		971.053		799.276			899.059		1450.43		1450.43		1450.43		1450.43			1450.43		1450.43		1450.43			1450.43		1450.43		1450.43			1450.43				1450.43
			199.053		409.837		294.741		506.098			529.192		691.443		694.599			878.801		1029.07		1029.07		1029.07		1029.07			1029.07		1029.07		1029.07			1029.07		1029.07		1029.07			1029.07				1029.07
			43.8972		57.4394		71.1066		41.0419			41.0419		76.8193		77.846			101.497		104.447		158.962		190.173		322.141			255.576		244.906		314.019			384.197		410.196		469.004			692.183				1281.83
			63.133		97.4852		152.738		152.738			251.549		271.274		372.04			495.373		435.984		861.128		1274.17		1274.17			1274.17		1274.17		1274.17			1274.17		1274.17		1274.17			1274.17				1274.17
			62.9915		105.14		170.391		192.325			192.325		193.351		303.579			468.885		468.311		687.136		1361.28		1222.25			1222.25		1222.25		1222.25			1222.25		1222.25		1222.25			1222.25				1222.25
			114.931		182.043		216.707		216.707			322.516		252.033		475.156			643.523		778.299		1222.25		1222.25		1222.25			1222.25		1222.25		1222.25			1222.25		1222.25		1222.25			1222.25				1222.25
					188.264				387.12			604.133		458.822		1059.56			1059.56		1059.56		1059.56		1059.56		1059.56			1059.56		1059.56		1059.56			1059.56		1059.56		1059.56			1059.56				1059.56
			178.67		138.589		270.884		226.131			237.15		569.522		768.552			768.552
			13.4851		40.7297				81.2563			77.0185		51.5155		75.2413			105.353		43.9012		88.4752		104.831		113.09			166.429		145.786		328.431			292.681		292.681		352.443			409.522				430.043
		Nivolumab + CAR T	43.524		43.524		124.757		107.407			105.505			163.108		155.098		156.513			252.384		395.277		395.277			593.282		753.825		748.213			855.541		1123
			166.117		166.117		331.538		305.797			319.322			404.876		508.864		610.659			1124.28		1124.28		1124.28			1124.28		1124.28		1124.28			1124.28		1124.28
			43.3099		90.2492		72.3193		110.222			98.1062			198.772		288.754		491.818			647.048		780.792		723.735			1054.7		1054.7		1054.7			1054.7		1054.7
			13.5695		20.8811		43.4265		86.2013			97.1117			155.769		65.48		129.92			205.345		408.189		370.256			600.45		790.654		1006.67			1006.67		1006.67
			12.8184		33.1923		48.1037		58.1222			50.9368			47.9306		72.7353		63.1054			101.332		107.178		132.233			240.941		285.62		488.36			767.93		1078.37
			10.2579		47.9514		46.5739		71.699			128.855			161.231		137.789		244.716			194.232		437.136		539.752			865.036		898.591		1347.88			1347.88		1347.88
			15.7093		15.4374				42.4145			52.9702			287.586		309.263		420.313			659.239
			30.9674		42.2317				63.4909			115.614			179.165		183.463		183.527			427.695		457.023		525.013
[truncated: 7 more columns]

## Sheet: Fig.3c
	Fig. 3	Low-dose chemotherapy enhances anti-tumor efficacy of LeY CAR T cells in vivo
	Fig. 3c	Tumor volume (mm3) for treatment groups
	PDX	Treatment Day	-D6	-D5	-D4	-D3	-D2	-D1	D0	D1	D2	D3	D4	D5	D6	D7	D8	D9	D10	D11	D12	D13	D14	D15	D16	D17	D18	D19	D20	D21	D22	D23	D24	D25	D26	D27	D28	D29	D30	D31	D32	D33	D34	D35	D36	D37	D38	D39	D40
	287R	No T cells	66.8802	53.396		56.7804			93.6966		113.838		143.793			345.06		237.159		236.269			243.325		296.176			259.486		240.226		332.521			336.379		298.521		336.379			308.119		357.137		358.531	1000.05		1000.05
			74.7955	70.2454		94.7448			229.194		225.649		266.089			287.53		406.041		529.763			741.078		818.246			879.527		1005.87		1005.87			1005.87		1005.87		1005.87			1005.87		1005.87		1005.87	1057.25		1057.25
			43.9231	62.2545		150.729			148.964		150.384		173.271			148.382		247.677		404.758			372.225		380.35			404.203		431.204		415.883			459.892		512		565.88			669.854		674.204		756.205
			46.9017	38.772		55.9613			171.217		150.806		187.585			199.921		340.765					492.467		555.198			648.021		706.414		725.741			859.793		927.026		960.455			1171.74		1171.74		1171.74
			36.9907	16.0592		33.5837			43.8023		60.5837		57.6103			77.975		105.294					129.167		157.293			214.388		222.718		266.872			303.652		347.669		388.323			450.324		484.169		635.679
			33.4246	35.2026		79.5572			100.395		120.237		176.966			197.38		464.599					607.951		676.008			674.415		724.062		784.836			1115.52		1115.52		1115.52			1115.52		1115.52		1115.52
		ev-T	22.658		82.0235			118.812		155.695		140.268			146.064		184.633		241.881			294.5		295.953		655.518			804.095		932.118		1017.6			1017.6		1017.6
			36.9725		69.1035			119.274		175.051		157.126			174.009		177.17		244.88			230.457		249.189		348.817			425.319		407.101
			46.5207		12.8275			25.087		106.965					138.594		187.205		180.961			402.764		263.502		220.363			213.437
			26.8715		39.8758			107.99		99.7622					128.337		129.438		129.366			131.905		138.015		163.881
			6.67243		14.4264			52.0775		47.3108					94.6233		115.129		132.431			157.955		177.58		213.252			242.911		247.553		277.312			274.774		297.288
		CAR T	18.8315		26.6375			41.2395		42.5023		51.1677			63.923
			36.9538		62.9832			101.07		150.088		150.088			171.009		169.917		200.245
			55.4208		37.7054			117.699		165.639		115.956			131.827		140.655		139.474			253.551		305.692		354.858			416.7		469.369		469.369			469.369		469.369	469.369
			28.7175		49.5806			85.9566		121.384		121.384			181.982		114.28		99.8746			70.3662		46.3395
			3.78747		5.22038			11.0305		6.43349		6.4674			6.4674		4.17631		9.28961			18.9722		24.1231		27.6759			32.1287		33.5149		57.1952			64.9946		70.7012	74.0195
		Docetaxel	63.3211	31.7214			54.8751		53.1762		65.996		67.9117			112.315		111.377			135.123		181.518		206.532			201.003		199.861		246.017			270.604		272.039		298.282			322.373		415.834		443.232
			65.2437	53.1825			74.642		241.223		205.737		222.954			365.065		510.542					871.495		1146.17			1146.17		1146.17		1146.17			1146.17		1146.17		1146.17			1146.17		1146.17		1146.17
			49.0361	36.092			63.1309		65.5005		62.9148		29.4395			21.091		11.6197			4.93159		6.2838		7.23341			4.44301		4.76724		7.02636			7.81286		9.02764		10.2644			20.1848		25.1449		42.6811
			30.1439	63.0538			111.8		149.059		139.029		200.329			206.095					346.137		487.495		617.039			672.843		785.822		876.242			900.852		1076.09		1076.09			1076.09		1076.09		1076.09
			70.3321	43.5637			87.621		83.1245		141.402		85.0499			65.1233					136.516		155.152		167.249			219.4		237.072		249.74			249.109		239.593		243.185			263.699		258.259
			46.1421	57.7851			119.817		113.59		115.301		244.851			293.621		264.5			429.627		476.559		581.582			753.047		1102.6		1102.6			1102.6		1102.6		1102.6			1102.6		1102.6		1102.6
		Docetaxel + CAR T	20.4362		19.1964			55.8856		51.801					59.8542		51.3775		53.0439			57.0784		72.75		86.3349			119.648		124.007		158.345			236.658		228.024			245.892		237.662
			30.4263		23.2771			44.936		96.1434					106.91		117.849		133.762			151.079		200.184		244.776			327.058		395.853		454.473			639.182		662.302			791.519		1206.66
			54.2079		84.63			149.847		173.834					239.327		284.609		289.35			389.36		442.107		578.613			584.282		642.243		775.472			986.488		1118.12			1079.54		1079.54
			27.896		31.045			48.5371		77.7442					97.7422		118.745		76.4026			95.9108		125.614		170.148			234.364		293.628		285.122
			13.5073		12.3552			41.4534		34.6562					46.3576		42.4017		36.9265			42.0616		47.6557		61.5141			84.1109		102.344
			41.5316		44.2358			70.5652		70.5211					72.9017		78.8218		76.4026			84.0917		109.651		109.11			91.3935		89.6429
[truncated: 2 more columns]

## Sheet: Fig.3d
	Fig. 3	Low-dose chemotherapy enhances anti-tumor efficacy of LeY CAR T cells in vivo
	Fig. 3d	Tumor volume (mm3) for treatment groups
	PDX	Treatment Day	-D6	-D5	-D4	-D3	-D2	-D1	D0	D1	D2	D3	D4	D5	D6	D7	D8	D9	D10	D11	D12	D13	D14	D15	D16	D17	D18	D19	D20	D21	D22	D23	D24	D25	D26	D27	D28	D29	D30	D31	D32	D33	D34	D35	D36	D37	D38	D39	D40
	287R	No T cells	74.6963		152.227				364.774			413.935		569.154		679.595			907.036		1000.05		1000.05			1000.05		1000.05		1000.05			1000.05		1000.05		1000.05			1000.05		1000.05		1000.05			1000.05		1000.05
			232.722		232.722				344.587			492.817		496.901		652.947			763.375		959.33		1057.25			1057.25		1057.25		1057.25			1057.25		1057.25		1057.25			1057.25		1057.25		1057.25			1057.25		1057.25
			86.6613		154.931				343.66			654.945		394.916		658.964			1127.78		1127.78		1127.78			1127.78		1127.78		1127.78			1127.78		1127.78		1127.78			1127.78		1127.78		1127.78			1127.78		1127.78
			111.065		151.373				327.504			615.866		509.671		509.086			883.67		1279		1279			1279		1279		1279			1279		1279		1279			1279		1279		1279			1279		1279
			177.587		177.587				576.783			1134.02		1134.02		1134.02			1134.02		1134.02		1134.02			1134.02		1134.02		1134.02			1134.02		1134.02		1134.02			1134.02		1134.02		1134.02			1134.02		1134.02
			170.814		170.814				617.36			1152.38		960.335		960.335			960.335		960.335		960.335			960.335		960.335		960.335			960.335		960.335		960.335			960.335		960.335		960.335			960.335		960.335
			40.8194		62.4778				115.252			158.809		169.768		156.836			287.056		304.26		373.614			608.5		497.627		898.483			750.951		845.175		1123.8			1123.8		1123.8		1123.8			1123.8		1123.8
					64.1469				108.739			154.349		142.192		225.864			277.952				467.629			633.768		803.937		865.292			1484.82		1484.82		1484.82			1484.82		1484.82		1484.82			1484.82		1484.82
					65.947				91.5977			121.613		158.618		166.951			200.474		226.632		379.143			397.509		384.172		1118.96			1202.04		1202.04		1202.04			1202.04		1202.04		1202.04			1202.04		1202.04
			41.4091						53.0152			263.994		193.871		174.683			201.759		287.99		317.894			463.971		566.754		633.972			983.009		983.009		983.009			983.009		983.009		983.009			983.009		983.009
			31.8957		55.8629				73.4151			78.6303				94.8957			145.116		191.739		205.973			366.455		290.389		463.628			458.102		571.845		737.291			577.56		696.325		610.446			616.358		799.744
			34.849		70.7793				79.414			72.5868				123.52			190.755		180.043		189.027			286.755		341.62		422.332			480.579		551.376		632.833			745.137		772.057		725.939			1079.58		1079.58
					53.7745				146.852			276.593		174.048		234.227			590.228		857.71		1014.67			1014.67		1014.67		1014.67			1014.67		1014.67		1014.67			1014.67		1014.67		1014.67			1014.67		1014.67
					53.8473				101.109			159.292		255.756		267.476			284.983		405.643		481.976			767.46				1465.74			1465.74		1465.74		1465.74			1465.74		1465.74		1465.74			1465.74		1465.74
					31.7919				25.4843			45.0434		58.8175		58.8175			85.3468		183.798		232.215			339.421		406.804		707.264
		ev-T	78.9054		78.9054		65.3581		119.994		122.824			261.747		191.773		373.299			408.193		475.234		397.596			685.93		580.274		641.138		483.468			440.911
			87.7341		112.846		132.95		145.272		141.135			124.678		141.891		187.647			167.895		187.579		188.565			254.473		553.69		522.049		546.271
			60.1899		91.6625		168.682		253.976		263.077			316.671		643.809		411.075			901.659		1211.65		1211.65			1211.65		1211.65		1211.65		1211.65			1211.65		1211.65		1211.65			1211.65		1211.65
			118.315		296.036		315.876		425.819		465.052			557.603		618.779		947.188			1298.46		1298.46		1298.46			1298.46		1298.46		1298.46		1298.46			1298.46		1298.46		1298.46			1298.46		1298.46
			114.978		114.978		114.978		63.1646		112.288			108.754		330.594		283.913			409.918		760.47		631.146			789.715		984.258		802.237		877.913
					5.39601		20.1307		16.79		14.9333			17.2814		21.1729		53.4418			42.9199		55.6592		95.3995			63.3592		107.211		130.341		107.778			95.4886
					60.5717		26.313		22.6734		23.345			30.7564		55.4631		84.8235
			50.9191		33.3398		70.9487		70.1873					88.2812		72.4122		45.9861			89.6849		115.966		151.555			169.92		195.277		181.253		192.436			189.298		245.144		267.8			264.737		301.73
			43.0765		69.9977		136.305		126.705		157.27			165.557		174.28		321.933			539.719		487.931		357.497			558.744		509.708		595.409		757.664			641.141		577.6		745.303			615.132		792.876
					25.8723				37.4582		41.8307			98.9336		135.106		122.756			168.992		327.633		505.933			618.234		897.808		974.538		1124.75			1114.51		1114.51		1114.51			1114.51		1114.51
					22.6744				47.2379		32.3304			68.052		119.329		135.936			126.788		266.481		417.709			481.821		530.691		620.909		631.201			845.377		823.784		1026.86			1049.61		1049.61
					20.6974		19.6271		23.3939		33.4295			33.3706		34.728		45.6636			94.73		104.953		120.042			114.403		145.022		167.772		173.805			204.474		242.226		343.381			292.673		534.462
		CAR T	89.6568		89.6568		137.686		249.162		378.21			295.467		286.536		322.422		313.463			512.101		543.909			861.54		1000			1000		1000		1000			1000		1000			1000		1000
			50.5593		50.5593		118.619		152.32		207.074			649.384		931.544		925.42		1382.53			1382.53		1382.53			1382.53		1382.53			1382.53		1382.53		1382.53			1382.53		1382.53			1382.53		1382.53
			98.1137		101.488		246.821		267.122		354.935			566.929		664.882		966.906		966.906			966.906		966.906			966.906		966.906			966.906		966.906		966.906			966.906		966.906			966.906		966.906
			105.485		105.485		377.755		351.223		477.858			460.789		737.527		897.211		1059.3			1059.3		1059.3			1059.3		1059.3			1059.3		1059.3		1059.3			1059.3		1059.3			1059.3		1059.3
			133.245		133.245		202.954		357.309		558.641			514.707		1113.88		1113.88		1113.88			1113.88		1113.88			1113.88		1113.88			1113.88		1113.88		1113.88			1113.88		1113.88			1113.88		1113.88
			18.6041		69.8203				131.418		116.381			141.042		173.696		206.975		220.48			309.744		597.704			799.41		984.121			1222.74		1222.74		1222.74			1222.74		1222.74			1222.74		1222.74
					32.4865		16.4369		33.3612		20.5427			32.9549		97.8666		92.4761		144.349			211.423		274.937			404.859		375.756			426.518		604.479		620.208			1073.28		1186.7			1186.7		1186.7
					16.7698		12.7803		8.38052		10.2003			3.73248		4.49563		20.0526		3.96418			6.86963		20.8367			15.2245		28.3858			26.9862		64.8681		95.0088			184.458		205.758			339.191		486.653
			41.2686		20.7825		50.9392		56.7585		96.3577			93.4563		71.386		150.056		163.9			189.575		198.383			250.844		534.924			935.794		846.853		695.845			891.665		969.955			969.955		969.955
					22.2765				23.6536		38.9878			52.0014		75.5573		114.121		49.586			61.921		129.47			146.486		230.402			316.582		364.646		533.858			472.593		884.322			721.681		834.81
					72.9931		120.136		128.896		206.752			267.268		308.983		434.64		547.003			769.555		902.119			952.057		1164.46			1164.46		1164.46		1164.46			1164.46		1164.46			1164.46		1164.46
					26.6764		49.366		54.9336		129.932			108.151		147.204		169.466		384.407			496.114		448.261			600.596		652.201			1004.98		1004.98		1004.98			1004.98		1004.98			1004.98		1004.98
		Carboplatin	385.613			570.813		274.848	207.899		78.8883		73.3833		24.7944		4.89393			0.5236			0.5236			0.5236
			280.736			422.15		353.105	218.626		105.013		61.1823		54.6745		12.4379			6.39316			3.4622			0.5236
			302.049			261.988		397.307	184.998		49.4447		69.0017		67.5399		46.8953			50.7252			0.5236
			287.247			379.781		520.529	171.856		140.465		100.591		80.3922		73.1603			55.5504			42.1807			48.7747		11.8112			12.8262		27.253		86.9395		161.69			153.969		221.175		472.667			599.983		1050.8
			545.548			692.324		334.666	100.094		64.2556		70.415		33.2744		38.1718			9.26144			4.6725			5.72792		1.00531			0.5236		0.5236		0.5236		0.5236			0.5236		0.5236		18.4304			47.0013		32.4239
			469.683			475.483		313.749	168.919		87.5038		77.1842		59.4103		67.9031			28.9718			15.4834			8.35362		13.9481			11.6532		17.6142		54.2549		62.9013			77.7132		122.939		204.368			487.985		513.515
			211.646			410.684		254.567	159.398		71.8233		48.6313		63.8962		38.8427			30.0463			20.6893
			149.913			210.237		85.2356	84.9078		98.8664		38.8107		33.058		33.058			10.4042			4.3263			6.32519		5.93307
			322.636			363.473		296.254	199.527		165.934		56.4065		35.7381		9.33966			6.86927
			740.78			609.413		386.011	212.24		112.603		29.1963		11.3425		9.9831			10.0425			1			1		1			1		1		11.7424		7.371
			73.247			98.7724			119.325		18.2328		17.2298		12.8189		6.06871			4.85377			3.6198
			137.784			279.641		165.587	73.775		68.905		39.4634		27.0686		12.1097			34.4152			18.5885			12.2541		14.8634			20.7676		20.1447		15.1041		15.8049			33.9833		69.1273		105.469			155.818		234.102
			207.062			256.686			131.407		107.811		72.246		35.9832		28.7036			19.6529			14.0255			20.634		4.54066			23.3313		19.469		22.1618		28.003			39.4238		49.5288		49.5288			250.689		393.045
			133.987			324.356			90.5491		77.4408		10.2746		5.73578		7.59408
			120.65			69.9379		30.5218	11.7576		5.0274		5.27527		2.89074		7.95971			0.5236			0.5236			0.5236		0.5236			5.8028		2.85194		3.07437		3.3102			4.74706		4.74706		7.56073			7.83437		30.9179
			323.17			646.797			745.674		981.239		1292.93		1292.93		1292.93			1292.93			1292.93			1292.93		1292.93			1292.93		1292.93		1292.93		1292.93			1292.93		1292.93		1292.93			1292.93		1292.93
			281.085			381.958			83.5303		83.8091		25.7551		26.2587		55.0624			35.734
		Carboplatin + CAR T	106.514		79.9117		52.0975		106.387			70.5206			0.5236		0.5236		0.5236			0.5236		0.5236
			30.4851		33.3222		23.8621		9.04537			6.82356			3.17846		0.5236		0.5236			0.5236
			160.669		209.175		200.611		96.1001			67.0759			36.2449		15.8895		3.78359			0.5236		0.5236
			151.483		344.231		305.954		114.869			114.015			77.7575		47.3758		27.3923			4.81042		0.5236		0.5236			0.5236		0.5236		0.5236			0.5236		0.5236		0.5236			0.5236		0.5236		0.5236
			177.99		262.812		206.266		85.7531			47.3977			62.868		16.7579		30.794			5.55749		0.5236		0.5236			0.5236		0.5236		0.5236			0.5236		0.5236		0.5236			0.5236		0.5236		0.5236
			160.459		345.597		220.691		112.723			76.1126			23.4314		4.88688		4.52338			3.83652		10.8197		4.55951			6.53139		3.66907		0.5236			2.92692		5.02656		4.24226			5.40214		2.4538		0.5236
			179.133		37.4387		212.524		77.5095			86.9806			51.1932		26.9167		21.3261			5.6465		0.5236		0.5236			0.5236		0.5236		0.5236			0.5236		0.5236		0.5236			0.5236		0.5236		0.5236
			152.524		200.849				219.994			83.1747			62.7628		32.1809		10.7775			11.6689		2.95248		0.5236			0.5236		0.5236		0.5236			0.5236		0.5236		0.5236			0.5236		0.5236		0.5236
			127.379		181.325		63.2267		32.7314			30.5273			18.3596		6.73936		5.38496			3.89208		4.76424		0.5236			0.5236		0.5236
			169.961		248.163		269.263		97.195			91.7247			37.9049		25.3758		5.3402			4.51694		0.5236		0.5236			0.5236		0.5236		3.67944			2.98201		3.72636		1.67939			6.03941		5.17233		4.85534
[truncated: 10 more columns]

## Sheet: Fig.3f
	Fig. 3	Low-dose chemotherapy enhances anti-tumor efficacy of LeY CAR T cells in vivo
	Fig. 3f	pHH3+ cells (%)
	PDX	Treatment
	287R	No T cells	1.42422	3.76625	2.09619	1.87171	1.76892	1.78493	1.64835	4.10353
		Carboplatin	2.56732	1.95053	1.21805	2.59585
		Docetaxel (DTX)	1.01784	2.58515	2.41861	1.86684	1.02507
		Nivolumab	0.856453	1.2888	2.28331	2.20831	0.667341	2.50396
		ev-T	2.6888	1.51923	0.533855	0.530248	2.54499	0.465187
		CAR T	1.97667	0.523386	0.526316	1.81533	0.911647	0.553084	1.10027
		Nivolumab + CAR T	0.448601	2.19072	0.598706	2.02548	1.94342	0.75283
		Carboplatin + CAR T	0	0	0	0.719424
		Docetaxel + CAR T	0.628119	1.04403	1.58715

## Sheet: Fig.3g
	Fig. 3	Low-dose chemotherapy enhances anti-tumor efficacy of LeY CAR T cells in vivo
	Fig. 3g	Tumor volume (mm3) for treatment groups
	PDX	Treatment Day	-D6	-D5	-D4	-D3	-D2	-D1	D0	D1	D2	D3	D4	D5	D6	D7	D8	D9	D10	D11	D12	D13	D14	D15	D16	D17	D18	D19	D20	D21	D22	D23	D24	D25	D26	D27	D28	D29	D30	D31	D32	D33	D34	D35	D36	D37	D38	D39	D40
	224R-Cx	No T cells	24.5189		36.0669		54.2866		62.589		61.7559		73.2716		83.595		95.4592		130.667			173.052		227.017		306.102			354.423		498.243		531.512			720.396		759.153		950.628			1530.01		1530.01		1530.01
			25.2041		28.3346		48.0725		58.094		68.2903		96.6517		112.731		137.872		214.648			290.786		346.293		445.433			551.06		601.87		678.538			948.89		1152.85		1152.85			1152.85		1152.85		1152.85
			27.4456		32.824		50.5116		50.9696		56.8012		61.9444		71.7046		74.1129		73.4891			73.8226		87.6763		94.8205			113.855		116.165		126.899			145.886		168.654		212.078			280.935		312.268		342.739
			19.6764		23.7591		48.408		54.5818		56.304		66.9795		77.556		88.5276		98.348			119.311		141.93		168.569			200.789		252.685		277.541			305.764		396.176		533.51			728.747		855.373		984.803
			25.0339		26.4922		34.4656		34.9986		37.3929		36.6894		38.3753		41.9669		46.2611			49.0472		65.4174		71.8747			84.4017		86.7458		91.3066			104.176		113.872		132.261			136.983		144.09		150.304
			29.8011		45.0575		59.0157		66.4529		78.8944		94.7523		105.167		134.881		152.7			181.9		227.365		272.003			341.945		396.917		444.51			586.471		637.62		790.018			867.123		1056.54		1056.54
					38.5154		38.5154		96.5529		150.509		191.67		254.921		260.636		259.153			312.761		384.089		417.728			448.992		489.795		571.764			629.974		694.548		745.896			836.095		885.163		910.992
					28.4669		28.4669		98.4352		110.028		162.263		197.557		256.582		318.216			426.974		669.253		719.244			842.168		1056.62		1056.62			1056.62		1056.62		1056.62			1056.62		1056.62		1056.62
					22.2846		22.2846		57.265		68.54		74.2822		104.958		123.473		167.254			168.057		190.156		198.129			226.236		251.664		287.636			297.247		331.788		356.946			375.384		437.895		482.605
					36.2415		36.2415		69.6112		92.03		137.294		198.767		226.164		332.422			410.012		613.375		652.164			764.709		952.06		1087.06			1087.06		1087.06		1087.06			1087.06		1087.06		1087.06
					40.1885		40.1885				150.257		198.201		278.727		414.11					535.511		814.364		969.414			969.414		969.414		969.414			969.414		969.414		969.414			969.414		969.414		969.414
					33.6652		33.6652		74.113		94.3051		108.402		127.352		133.779		190.477			200.096		260.377		273.749			306.664		340.141		381.575			391.71		525.006		571.936			575.033		710.648		889.633
		ev-T	29.2398			32.7107			38.8179		38.7474		41.3772			48.6484		50.253		51.426			60.3095		62.5569					78.2322		89.487		113.647			132.343		143.9		152.766			206.618		221.875		241.606
			66.2364			71.0117			78.4444		85.526		93.8924			112.374		132.34		133.222			166.552		194.118		214.923			216.904		219.723
			29.3676			30.8751			40.2285		58.1339		70.8074			117.402		134.805		145.528			187.872		224.726		287.782			437.784		613.879		707.968			781.073		864.099		945.792			1181.82		1181.82		1181.82
			118.894			132.479			145.526		163.369		177.082			207.486		210.426		234.465			278.208		279.731		302.154			329.787		425.323		477.941			506.595		511.172		545.454			567.439		625.548		643.513
			36.2434			43.0544			54.0254		56.94		65.0445			74.2816		92.3173		127.007			135.663		141.898		152.164			199.443		247.208		309.852			366.924		395.555		509.318			666.109		758.985		1018.84
			57.8198			59.2925			83.8653		82.8955		86.0353			89.9577		91.4152		112.607			125.795		128.516		135.072			140.446		152.937		182.801			209.221		231.885		256.19			341.596		389.016		458.451
			83.8735			67.7913			80.5174		83.3852		85.0356			89.5267		100.248		119.849			124.836		135.356		147.308			156.811		175.372		184.004			207.722		233.615		257.057			337.096		370.98		393.793
			43.2648			45.6509			54.3694		64.7115		68.0129			69.302		71.7233		82.1875			101.038		112.111		214.863			308.061		415.982		620.748			791.551		855.588		1334.06			1334.06		1334.06		1334.06
		CAR T	31.471			40.1824			56.3466			78.2135			92.8984		107.285		119.964			150.655		166.255		184.521			197.629		211.956		224.668			252.659		327.68		374.929			405.327		450.981		497.258
			17.4495			29.69			34.9906			43.3939			53.8508		64.4294		67.2176			90.2399		96.7021		138.311			170.475		216.237		292.12			399.114		529.901		652.465			840.57		929.985		1160.7
			36.7481			45.7394			49.0723			66.2392			72.3372		82.9237		103.732			123.761		153.833		178.218			237.771		286.809		363.751			408.519		472.99		715.411			962.684		1040.73		1174.58
			42.5968			54.2999			74.5726			92.3971			127.546		131.021		145.577			167.602		180.637		197.538			215.23		251.345		280.738			330.806		384.778		416.556			467.716		496.818		516.976
			23.4326			33.4414			37.2417			58.1851			78.146		84.2737		97.3621			151.275		208.134		251.683			274.186		324.184		406.507			482.861		663.427		789.936			941.335		1053.69		1294.57
			22.6953			37.0741			42.033			60.62			66.2825		72.8949		80.8903			98.8469		128.536		143.231			167.325		200.841		221.844			283.319		341.469		440.407			643.032		712.875		831.417
		Carboplatin	44.2612		52.2295		30.4515		22.1402		16.0619				12.4342		14.8392		21.8403			32.702		41.8708		57.4688			72.6812		86.5753		96.5861		120.719		139.999		194.604			215.31		270.429		333.226			371.641
			44.4739				46.2071		30.523		29.9001		23.1503		31.8709		38.1623		45.8849			60.7531		77.6969		77.9052			116.065		138.412		174.468		197.148		213.679		247.162			283.047		312.769		363.395			426.124
			55.1606		69.9086		85.6096		47.7743		43.0398		42.173		46.9902		55.766		70.2667			85.0176		108.223		125.916			153.124		170.898		170.898		234.559
					59.8981		83.9946		116.117		31.2832		30.5306		29.3398		33.868		47.1331			61.4289		70.2276		104.071
			87.3699		104.528		131.409		89.7361		96.5881		120.083		135.467
			133.391		151.253		132.989				105.853				146.348		212.376		328.608			427.694		570.837		700.41			915.152		996.726		1202.27		1202.27		1202.27		1202.27			1202.27		1202.27		1202.27			1202.27
			56.6764		69.6811		70.6908				58.225		70.9556		88.759		118.393		149.428			169.417		248.846		356.435			403.616		680.135		771.98		907.681		1109.21		1109.21			1109.21		1109.21		1109.21			1109.21
			252.633				130.595		72.6363		70.4373		77.4354
			140.227		176.34		147.021		91.2249		70.4103		63.0411		111.614		174.783		223.321			357.221		420.29		537.037
			98.2733		124.748		87.2629		49.4649		52.9628		66.0028		90.6304		108.327		122.485			142.906
			235.885				130.263		93.9948		94.4756		71.0509		82.401		101.395		144.891			194.111		277.057		390.212			481.897		609.389		875.933		1128.76		1128.76		1128.76			1128.76		1128.76		1128.76			1128.76
			134.541		154.216		113.684		86.9037		77.0652		102.985		126.124		168.74		195.323			235.666		340.387		376.58			443.651		511.109
			115.567		130.052		118.61		74.9549		65.0888		58.3097		63.6865		105.24		126.583			136.616		177.034		212.872			245.805		301.514		325.153		369.333		385.271		460.741
			166.728		181.965		143.188		71.0009		49.0518		53.1682		94.3197		106.482		149.617			191.243		248.301		279.611			369.899		524.099		589.292		635.257		836.647		919.81			934.312		1046.49		1046.49			1046.49
		Carboplatin + CAR T	72.5547		82.9053			41.2703		37.3057		38.91			41.8527		58.065		82.9373			101.661		107.062		122.021			170.295		171.305		226.923			302.184		327.497		392.029			427.405		445.809		525.166
			42.621		54.0152			23.218		25.025		38.8304			44.843		61.3		69.5247			80.0084		124.441		159.481			167.686		184.84		212.722			279.74		277.728		278.43
			57.7765		60.2593			35.5855		32.334		39.4445			44.642		51.2383		60.1948			90.1713		95.1983		98.6694			136.289		134.564		140.82			188.76		199.731		218.781			246.743		279.033		279.277
			69.982		75.4165			42.8478		47.7445		73.0094			82.9441		85.0923		92.4881			111.904		133.471		167.562			231.07		260.785		349.18			425.404		530.828		592.087			815.477		1035.73		1035.73
			83.6509		87.5256			56.3615		50.0465		73.3318			83.0765		87.2561		111.302			134.051		152.514		183.737			231.192		234.409		253.92			271.091		296.485
			93.6446		112.653			70.3248		64.7801		68.0461			84.5763		110.262		126.853			154.528		172.575		179.129			202.293		210.76		230.42			261.701		294.068		329.638			357.699		369.792		392.36
		Carboplatin + ev-T	128.501		137.292			98.0576		65.1086		55.881			53.643		51.5059		72.7093			90.7107		100.663		120.062			158.982		184.384		200.679			248.76		280.774		294.631			311.111		408.58		418.811
			83.3194		118.435			82.8229		75.6374		88.577			104.792		103.504		123.265			168.004		212.353		297.368			353.271		400.325		438.688			670.066		805.03		864.959			1485.07		1485.07		1485.07
			106.839		117.642			101.068		96.5583		95.3651			124.784		141.024		165.872			225.966		243.664		299.958			316.772		322.895		330.209			414.46		556.087		677.318			840.216		1043.2		1043.2
			172.036		170.192			94.5027		78.5926		79.1941			71.0363		68.4754		98.2523			99.4105		105.284		127.481			145.451		177.001		194.9			264.858		311.807		341.799			421.13		479.141		720.1
			151.335		170.79			93.7456		74.9491		65.7069			57.516		74.6301		80.7792			107.842		125.112		243.978			291.229		341.663		475.156			583.128		740.51		860.1			1013.63		1013.63		1013.63
			94.3559		95.7361			58.6383		48.3577		41.6641			35.3049		31.9748		26.0441			22.4863		21.5023		25.7209			37.1225		38.8216		52.8332			65.9546		96.6981		133.628			179.82		205.674		227.072
			143.373		150.9			80.5639		62.433		51.1516			66.5464		71.1128		68.2674			113.842		124.603		172.671			189.671		199.367		244.55			256.022		317.578		377.244			449.959		467.87		547.457
			82.4735		84.6567			47.3281		38.6103		24.974			33.9779		37.5988		38.1707			49.2202		63.1639		74.4643			111.767		125.708		134.4			178.629		236.55		282.45			324.952		352.074		459.463
			189.32		234.363			182.708		119.086		103.504			115.569		143.491		178.587			203.275		287.169		342.487			493.56		577.227		665.761			1176.51		1176.51		1176.51			1176.51		1176.51		1176.51
[truncated: 8 more columns]

[truncated: 50 more sheets: Fig.4a, Fig.4c, Fig.4e, Fig.4g, Fig.4h, Fig.4i, Fig.4j, Fig.4k, Fig.4l, Fig.5a, Fig.5b, Fig.5c, Fig.5d, Fig.5e, Fig.5f, Fig.5g, Fig.5h, Fig.5i, Fig.5j, Fig.6b …]
